# Supplementary material for: Identification and coregulation pattern analysis of long noncoding RNAs in the mouse brain after Angiostrongylus cantonensis infection
Source: Parasit Vectors. 2024 May 7;17:205. doi: 10.1186/s13071-024-06278-6 (PMC11077716; doi:10.1186/s13071-024-06278-6)
Supplement: Supplementary file 1 — Additional file 1: Table S1. Sequences of the primers used for qPCR validation of RNA-Seq data. [file 13071_2024_6278_MOESM1_ESM.xlsx]

## Sheet: Sheet1
Gene name	Primer sequence (5′ to 3′)
GAPDH	F: GGTTGTCTCCTGCGACTTCA
	R: TGGTCCAGGGTTTCTTACTCC
H19	F: AGGCGAGGATGACAGGTGTG
	R: ATGGTGTTCAAGAAGGCTGGATG
F630028O10Rik	F: TTGCTCTTTGTTGCTGTTGCTCTC
	R: TCATTGTGTCCCTTGGCTGTCC
Lockd	F: GGAAGGTACAGGCGGGAGTTC
	R: AACAGGAGACAGAAGGACACAGG
AI662270	F: ACAACCACATCAAGAGGCAGAAC
	R: TTCATGCAACTCACGGACCAAG
AU020206	F: GGCACCAACGACTCCACCTG
	R: TGGCAGCGGATGAGGCATTG
Mexis	F: AAGCCACCAGCCATCAGTCC
	R: GCACCTCTCCCACCCTTGTC
