# Supplementary material for: Identification and coregulation pattern analysis of long noncoding RNAs in the mouse brain after Angiostrongylus cantonensis infection
Source: Parasit Vectors. 2024 May 7;17:205. doi: 10.1186/s13071-024-06278-6 (PMC11077716; doi:10.1186/s13071-024-06278-6)
Supplement: Supplementary file 2 — Additional file 2: Table S2. Sequencing quality data. [file 13071_2024_6278_MOESM2_ESM.xlsx]

## Sheet: Additional file 1
Sample	RawReads	RawBases	CleanReads	CleanBases	ValidBases	Q30	GC
infected-14d-1	104.84M	15.73G	103.91M	15.30G	0.9731	0.9441	0.4965
infected-14d-2	103.36M	15.50G	102.41M	15.05G	0.9706	0.9433	0.4981
infected-14d-3	109.00M	16.35G	108.04M	15.90G	0.9724	0.9433	0.5073
negative-14d-1	102.56M	15.38G	101.72M	14.98G	0.9739	0.9441	0.4944
negative-14d-2	108.26M	16.24G	107.31M	15.79G	0.9724	0.942	0.4957
negative-14d-3	101.95M	15.29G	101.14M	14.91G	0.9751	0.9436	0.4974
