# Supplementary material for: Identification and coregulation pattern analysis of long noncoding RNAs in the mouse brain after Angiostrongylus cantonensis infection
Source: Parasit Vectors. 2024 May 7;17:205. doi: 10.1186/s13071-024-06278-6 (PMC11077716; doi:10.1186/s13071-024-06278-6)
Supplement: Supplementary file 3 — Additional file 3: Table S3. The differentially expressed lncRNA. [file 13071_2024_6278_MOESM3_ESM.xlsx]

## Sheet: infected-14d-vs-negative-14d-di
lncRNA_id	BaseMean	lfcSE	stat	FoldChange	log2FoldChange	pValue	qValue	Regulation	Expression_negative-14d-1	Expression_negative-14d-2	Expression_negative-14d-3	Expression_infected-14d-2	Expression_infected-14d-3	Expression_infected-14d-1	Chrom	Start	End	Strand	lncRNA_length	lncRNA_symbol	partnerRNA_transcript	distance	direction	type	location	subtype	partnerRNA_gene	Dbxref	product	GO_id	GO_term	pathway	pathway_description
ENSMUST00000032900	23.3091	1.62422	4.88825	245.5	7.93958	1.01737e-06	0.000113954	Up	0	0	0	22.0917	9.99406	27.0708	Chr7	116031979	116032550	+	420	ENSMUSG00000030664.3	XM_011241705.2	0	antisense	genic	intronic	nested	Sox6	GeneID:20679,Genbank:XM_011241705.2,MGI:MGI:98368	SRY (sex determining region Y)-box 6, transcript variant X3	GO:0005515,GO:0005634,GO:0005654,GO:0005667,GO:0006351,GO:0045165,GO:0006355,GO:0045892,GO:0007275,GO:0045893,GO:0009791,GO:0045944,GO:0046982,GO:0048708,GO:0048709,GO:0048821,GO:0051216,GO:0055007,GO:0000122,GO:0000902,GO:0000978,GO:0001078,GO:0001701,GO:0003677,GO:0003700,GO:0010468,GO:0016458,GO:0021778,GO:0030097,GO:0030218,GO:0032332,GO:0061036,GO:0042692,GO:0071560,GO:0043565,GO:2000726,GO:…	protein binding|nucleus|nucleoplasm|transcription factor complex|transcription, DNA-templated|cell fate commitment|regulation of transcription, DNA-templated|negative regulation of transcription, DNA-templated|multicellular organism development|positive regulation of transcription, DNA-templated|post-embryonic development|positive regulation of transcription by RNA polymerase II|protein heterodim…
ENSMUST00000063103	220.704	0.705186	-2.14149	0.351075	-1.51015	0.0322347	0.524925	Down	46.0131	30.0363	41.3062	10.9524	26.5646	2.9706	Chr9	121938135	121947014	+	1642	ENSMUSG00000043773.5	NM_177743.5	3974	sense	intergenic	upstream	same_strand	Fam198a	GeneID:245050,Genbank:NM_177743.5,MGI:MGI:3041196	family with sequence similarity 198, member A, transcript variant 1	GO:0043231,GO:0003674,GO:0005576,GO:0008150	intracellular membrane-bounded organelle|molecular_function|extracellular region|biological_process
ENSMUST00000067618	32.986	1.47281	5.73147	347.619	8.44136	9.95666e-09	1.47653e-06	Up	4.73117e-18	1.6442e-20	3.15018e-19	7.10114	9.59612	4.04932	Chr2	78237547	78302230	+	1780	ENSMUSG00000054510.5	NM_177843.3	0	sense	genic	exonic	containing	Gm14461	GeneID:329436,Genbank:NM_177843.3,MGI:MGI:3651589	predicted gene 14461
ENSMUST00000069880	11.4791	1.28601	2.41366	8.59788	3.10398	0.0157932	0.347154	Up	0.231852	0.206672	0	1.29213	1.34059	0.889882	Chr3	81921268	81924463	-	3196	ENSMUSG00000056023.3	NM_177662.3	8138	antisense	intergenic	upstream	divergent	Ctso	GeneID:229445,Genbank:NM_177662.3,MGI:MGI:2139628	cathepsin O	GO:0006508,GO:0008233,GO:0008234,GO:0016787,GO:0051603,GO:0004197,GO:0005615,GO:0005764	proteolysis|peptidase activity|cysteine-type peptidase activity|hydrolase activity|proteolysis involved in cellular protein catabolic process|cysteine-type endopeptidase activity|extracellular space|lysosome	mmu04142,mmu04210	Lysosome|Apoptosis
ENSMUST00000079376	6.05043	2.20563	-2.79396	0.0139612	-6.16243	0.00520667	0.169361	Down	3.28477	2.13775	7.24573	0	0	0	Chr8	33730534	33731814	-	570	ENSMUSG00000049476.12	NM_001167921.1	100	antisense	intergenic	upstream	divergent	Gtf2e2	GeneID:68153,Genbank:NM_001167921.1,MGI:MGI:1915403	general transcription factor II E, polypeptide 2 (beta subunit), transcript variant 3	GO:0005515,GO:0005634,GO:0005654,GO:0005669,GO:0005673,GO:0005829,GO:0006351,GO:0006355,GO:0006367,GO:0001076,GO:0016607,GO:0001097,GO:0003677	protein binding|nucleus|nucleoplasm|transcription factor TFIID complex|transcription factor TFIIE complex|cytosol|transcription, DNA-templated|regulation of transcription, DNA-templated|transcription initiation from RNA polymerase II promoter|transcription factor activity, RNA polymerase II transcription factor binding|nuclear speck|TFIIH-class transcription factor binding|DNA binding	mmu03022,mmu05203,mmu05169	Basal transcription factors|Viral carcinogenesis|Epstein-Barr virus infection
ENSMUST00000091324	131.49	0.893387	-2.36843	0.230697	-2.11593	0.0178637	0.372709	Down	29.6855	6.05666	17.3064	3.70025	7.49426	0.622552	Chr5	128579128	128600687	-	2403	ENSMUSG00000072591.10	NM_175284.3	419	antisense	intergenic	upstream	divergent	Fzd10	GeneID:93897,Genbank:NM_175284.3,MGI:MGI:2136761	frizzled class receptor 10	GO:0060070,GO:0032956,GO:0005654,GO:0034260,GO:0005737,GO:0035567,GO:0005886,GO:0007165,GO:0007166,GO:0007186,GO:0007275,GO:0038031,GO:0009986,GO:0042813,GO:0016020,GO:0016021,GO:0043507,GO:0016055,GO:0004871,GO:0043547,GO:0017147,GO:0004888,GO:0004930	canonical Wnt signaling pathway|regulation of actin cytoskeleton organization|nucleoplasm|negative regulation of GTPase activity|cytoplasm|non-canonical Wnt signaling pathway|plasma membrane|signal transduction|cell surface receptor signaling pathway|G-protein coupled receptor signaling pathway|multicellular organism development|non-canonical Wnt signaling pathway via JNK cascade|cell surface|Wnt…	mmu04310,mmu04390,mmu04150,mmu04550,mmu04916,mmu05200,mmu05205,mmu05225,mmu05226,mmu05217,mmu05224,mmu04934,mmu05166,mmu05165	Wnt signaling pathway|Hippo signaling pathway|mTOR signaling pathway|Signaling pathways regulating pluripotency of stem cells|Melanogenesis|Pathways in cancer|Proteoglycans in cancer|Hepatocellular carcinoma|Gastric cancer|Basal cell carcinoma|Breast cancer|Cushing's syndrome|HTLV-I infection|Human papillomavirus infection
ENSMUST00000093501	7.56118	3.03833	2.07851	79.6282	6.31521	0.0376622	0.566305	Up	1.40351e-18	3.90207e-20	2.13051e-20	3.72887	1.64716	1.77979e-06	Chr1	85106634	85114035	+	1515	ENSMUSG00000072109.11	XM_006496590.1	0	antisense	genic	exonic	overlapping	Gm35498	GeneID:102639105,Genbank:XM_006496590.1,MGI:MGI:5594657	predicted gene, 35498
ENSMUST00000105311	2127.44	0.473529	2.54591	2.30627	1.20556	0.0108992	0.278006	Up	579.492	802.271	267.691	1093.95	1491.61	1104.86	Chr17	17316078	17319511	+	447	ENSMUSG00000072761.10	NM_001324550.1	0	sense	genic	exonic	nested	Gm6712	GeneID:100862203,Genbank:NM_001324550.1,MGI:MGI:3645888	predicted gene 6712
ENSMUST00000113886	105.899	0.606272	3.33362	4.05887	2.02108	0.000857248	0.042634	Up	3.71743	0.93248	3.43477	10.6857	9.56508	9.56611	Chr17	35377021	35380292	-	3122	ENSMUSG00000079505.2	NM_001143689.1	0	antisense	genic	exonic	overlapping	H2-Q4	GeneID:15015,Genbank:NM_001143689.1,MGI:MGI:95933	histocompatibility 2, Q region locus 4	GO:0070971,GO:0005783,GO:0005794,GO:0005797,GO:0005886,GO:0009986,GO:0030881,GO:0042277,GO:0042605,GO:0042608,GO:0042612,GO:0002474,GO:0046977,GO:0005102,GO:0046982	endoplasmic reticulum exit site|endoplasmic reticulum|Golgi apparatus|Golgi medial cisterna|plasma membrane|cell surface|beta-2-microglobulin binding|peptide binding|peptide antigen binding|T cell receptor binding|MHC class I protein complex|antigen processing and presentation of peptide antigen via MHC class I|TAP binding|signaling receptor binding|protein heterodimerization activity	mmu04514,mmu04144,mmu04145,mmu04218,mmu04650,mmu04612,mmu05203,mmu05320,mmu05330,mmu05332,mmu05416,mmu04940,mmu05166,mmu05168,mmu05167,mmu05169,mmu05165	Cell adhesion molecules (CAMs)|Endocytosis|Phagosome|Cellular senescence|Natural killer cell mediated cytotoxicity|Antigen processing and presentation|Viral carcinogenesis|Autoimmune thyroid disease|Allograft rejection|Graft-versus-host disease|Viral myocarditis|Type I diabetes mellitus|HTLV-I infection|Herpes simplex infection|Kaposi's sarcoma-associated herpesvirus infection|Epstein-Barr virus …
ENSMUST00000123087	716.798	0.435157	3.18082	2.61019	1.38416	0.00146859	0.0634795	Up	162.347	65.8742	178.785	231.572	409.034	351.65	Chr2	72979424	72988677	+	583	ENSMUSG00000063714.15	NM_001018042.3	0	antisense	genic	exonic	overlapping	Sp3	GeneID:20687,Genbank:NM_001018042.3,MGI:MGI:1277166	trans-acting transcription factor 3, transcript variant 1	GO:0001829,GO:0001889,GO:0001892,GO:0003676,GO:0003677,GO:0003682,GO:0030217,GO:0003690,GO:0030218,GO:0003700,GO:0030219,GO:0005515,GO:0030224,GO:0030324,GO:0030851,GO:0043353,GO:0045892,GO:0045893,GO:0000977,GO:0000978,GO:0000981,GO:0000987,GO:0001078,GO:0001503,GO:0001701,GO:0001779,GO:0005634,GO:0006351,GO:0006355,GO:0006357,GO:0045944,GO:0017053,GO:0046872,GO:0048596,GO:0030183,GO:0048706,GO:…	trophectodermal cell differentiation|liver development|embryonic placenta development|nucleic acid binding|DNA binding|chromatin binding|T cell differentiation|double-stranded DNA binding|erythrocyte differentiation|DNA binding transcription factor activity|megakaryocyte differentiation|protein binding|monocyte differentiation|lung development|granulocyte differentiation|enucleate erythrocyte dif…
ENSMUST00000123700	41.4532	1.21144	2.83654	10.825	3.4363	0.00456056	0.154591	Up	7.33556	0	8.93239	15.2026	103.51	45.7882	Chr11	87755577	87757270	+	269	ENSMUSG00000084796.1	XM_006532710.3	860	sense	intergenic	upstream	same_strand	Bzrap1	GeneID:207777,Genbank:XM_006532710.3,MGI:MGI:2450877	benzodiazepine receptor associated protein 1, transcript variant X9	GO:0005739,GO:0007274,GO:0008150,GO:0030156,GO:0005737	mitochondrion|neuromuscular synaptic transmission|biological_process|benzodiazepine receptor binding|cytoplasm
ENSMUST00000123841	47.2383	3.90763	5.60544	3.9242e+06	21.904	2.07724e-08	2.90837e-06	Up	2.22297e-10	1.34744e-10	5.2392e-07	8.53943e-11	87.5515	2.21274e-08	ChrX	103607606	103622500	-	673	ENSMUSG00000086370.9	NM_029158.2	8086	antisense	intergenic	upstream	divergent	Zcchc13	GeneID:75064,Genbank:NM_029158.2,MGI:MGI:1922314	zinc finger, CCHC domain containing 13	GO:0003674,GO:0005575,GO:0008150	molecular_function|cellular_component|biological_process
ENSMUST00000123949	11.7927	2.82368	-2.52362	0.00715965	-7.1259	0.0116153	0.289394	Down	4.37404	21.7519	0	0	0	0	Chr11	59775286	59780321	-	500	ENSMUSG00000086536.1	XM_006533439.1	0	antisense	genic	exonic	nested	Mprip	GeneID:26936,Genbank:XM_006533439.1,MGI:MGI:1349438	myosin phosphatase Rho interacting protein, transcript variant X14	GO:0005737,GO:0005829,GO:0005856,GO:0015629,GO:0032507,GO:0035509,GO:0042802,GO:0045296,GO:0001725,GO:0001934,GO:0003779	cytoplasm|cytosol|cytoskeleton|actin cytoskeleton|maintenance of protein location in cell|negative regulation of myosin-light-chain-phosphatase activity|identical protein binding|cadherin binding|stress fiber|positive regulation of protein phosphorylation|actin binding
ENSMUST00000125095	7.26296	2.18318	2.86701	76.5967	6.25921	0.00414365	0.142712	Up	0	0	0	0.731155	3.31044	4.1455	Chr2	49805976	49812948	-	1000	ENSMUSG00000085357.1	XM_006498355.3	0	antisense	genic	intronic	nested	Lypd6b	GeneID:71897,Genbank:XM_006498355.3,MGI:MGI:1919147	LY6/PLAUR domain containing 6B, transcript variant X7	GO:0016020,GO:0030548,GO:0031225,GO:0005575,GO:0005886,GO:0008150	membrane|acetylcholine receptor regulator activity|anchored component of membrane|cellular_component|plasma membrane|biological_process
ENSMUST00000125841	587.832	0.43147	2.39022	2.04388	1.03131	0.0168383	0.358539	Up	206.129	140.633	81.2017	228.805	337.206	270.24	Chr2	167063223	167065722	+	525	ENSMUSG00000074578.13	NM_001033196.2	208	antisense	intergenic	upstream	divergent	Znfx1	GeneID:98999,Genbank:NM_001033196.2,MGI:MGI:2138982	zinc finger, NFX1-type containing 1, transcript variant 1	GO:0006355,GO:0008150,GO:0008270,GO:0046872,GO:0003700,GO:0005575,GO:0005634	regulation of transcription, DNA-templated|biological_process|zinc ion binding|metal ion binding|DNA binding transcription factor activity|cellular_component|nucleus
ENSMUST00000126240	130.618	0.458368	3.11246	2.68822	1.42665	0.00185536	0.0770933	Up	6.96063	9.54352	12.4013	18.5621	36.8211	19.1664	Chr2	69248307	69272491	+	1444	ENSMUSG00000086819.1	XM_006499670.3	0	antisense	genic	exonic	nested	Abcb11	GeneID:27413,Genbank:XM_006499670.3,MGI:MGI:1351619	ATP-binding cassette, sub-family B (MDR/TAP), member 11, transcript variant X2	GO:0042493,GO:0005794,GO:0042626,GO:0005886,GO:0015126,GO:0015238,GO:0015721,GO:0015722,GO:0045177,GO:0046581,GO:0016020,GO:0046618,GO:0016021,GO:0055085,GO:0000139,GO:0016324,GO:0000166,GO:0016887,GO:0005524	response to drug|Golgi apparatus|ATPase activity, coupled to transmembrane movement of substances|plasma membrane|canalicular bile acid transmembrane transporter activity|drug transmembrane transporter activity|bile acid and bile salt transport|canalicular bile acid transport|apical part of cell|intercellular canaliculus|membrane|drug export|integral component of membrane|transmembrane transport|…	mmu02010,mmu04976,mmu04979,mmu01522	ABC transporters|Bile secretion|Cholesterol metabolism|Endocrine resistance
ENSMUST00000127706	9.51735	1.90108	2.97586	50.4693	5.65733	0.00292173	0.10958	Up	0.36722	2.13396e-25	0	5.31098	1.00353	6.01497	Chr10	119438800	119454780	-	790	ENSMUSG00000085454.1	XM_017314126.1	0	antisense	genic	intronic	overlapping	Grip1	GeneID:74053,Genbank:XM_017314126.1,MGI:MGI:1921303	glutamate receptor interacting protein 1, transcript variant X13	GO:0043005,GO:0005886,GO:0043025,GO:0007399,GO:0045121,GO:0008022,GO:0008104,GO:0014069,GO:0015031,GO:0016020,GO:0045202,GO:0016358,GO:0045211,GO:0030054,GO:0055037,GO:0030159,GO:0030425,GO:0005102,GO:0031410,GO:0005515,GO:0035259,GO:0005783	neuron projection|plasma membrane|neuronal cell body|nervous system development|membrane raft|protein C-terminus binding|protein localization|postsynaptic density|protein transport|membrane|synapse|dendrite development|postsynaptic membrane|cell junction|recycling endosome|receptor signaling complex scaffold activity|dendrite|signaling receptor binding|cytoplasmic vesicle|protein binding|glucocor…
ENSMUST00000127757	220.985	0.627126	2.48462	2.9448	1.55817	0.0129689	0.311665	Up	15.9828	16.82	12.3153	25.3775	21.5191	76.1468	Chr8	74590987	74833947	-	1445	ENSMUSG00000079011.9	NM_027837.3	39227	antisense	intergenic	upstream	divergent	Isx	GeneID:71597,Genbank:NM_027837.3,MGI:MGI:1918847	intestine specific homeobox, transcript variant 2	GO:0006351,GO:0006355,GO:0006357,GO:0043565,GO:1901738,GO:1904479,GO:0001227,GO:0003677,GO:0005634	transcription, DNA-templated|regulation of transcription, DNA-templated|regulation of transcription by RNA polymerase II|sequence-specific DNA binding|regulation of vitamin A metabolic process|negative regulation of intestinal absorption|transcriptional repressor activity, RNA polymerase II transcription regulatory region sequence-specific DNA binding|DNA binding|nucleus
ENSMUST00000128178	38.9539	2.52676	-3.50233	0.0021678	-8.84956	0.000461209	0.0261711	Down	2.63557e-11	88.5483	4.68086	0.00257135	3.79975e-09	0.000816623	Chr12	109542268	109544307	+	457	ENSMUSG00000021268.17	NM_184109.1	45862	antisense	intergenic	downstream	convergent	Rtl1	GeneID:353326,Genbank:NM_184109.1,MGI:MGI:2656842	retrotransposon-like 1	GO:0016021,GO:0003674,GO:0007275,GO:0016020	integral component of membrane|molecular_function|multicellular organism development|membrane
ENSMUST00000128298	49.4646	0.769755	2.15539	3.15824	1.65912	0.0311315	0.518094	Up	8.92745	1.92332	4.09478	8.16306	21.1601	15.1663	Chr2	32232782	32236382	-	951	ENSMUSG00000086216.1	NM_001159634.1	0	antisense	genic	exonic	overlapping	Prrc2b	GeneID:227723,Genbank:NM_001159634.1,MGI:MGI:1923304	proline-rich coiled-coil 2B, transcript variant 1	GO:0005575,GO:0030154	cellular_component|cell differentiation
ENSMUST00000128307	11.8011	1.78283	3.90319	124.391	6.95874	9.49321e-05	0.00710942	Up	0	0.0215352	0	1.26663	2.04311	2.4196	Chr2	55411815	55433435	+	2265	ENSMUSG00000087040.1	XM_011239030.2	0	sense	genic	exonic	nested	Kcnj3	GeneID:16519,Genbank:XM_011239030.2,MGI:MGI:104742	potassium inwardly-rectifying channel, subfamily J, member 3, transcript variant X4	GO:1990573,GO:0005887,GO:0006811,GO:0006813,GO:0008076,GO:0009897,GO:0009986,GO:0010107,GO:0015467,GO:0016020,GO:0016021,GO:0030315,GO:0005242,GO:0034765,GO:0005244	potassium ion import across plasma membrane|integral component of plasma membrane|ion transport|potassium ion transport|voltage-gated potassium channel complex|external side of plasma membrane|cell surface|potassium ion import|G-protein activated inward rectifier potassium channel activity|membrane|integral component of membrane|T-tubule|inward rectifier potassium channel activity|regulation of i…	mmu04915,mmu04921,mmu04724,mmu04725,mmu04728,mmu04726,mmu04723,mmu04713,mmu05032	Estrogen signaling pathway|Oxytocin signaling pathway|Glutamatergic synapse|Cholinergic synapse|Dopaminergic synapse|Serotonergic synapse|Retrograde endocannabinoid signaling|Circadian entrainment|Morphine addiction
ENSMUST00000128634	16.2702	1.64764	4.504	171.369	7.42097	6.66876e-06	0.000622466	Up	0.000403512	4.03665e-10	1.36966e-30	9.48405	7.58801	6.11613	Chr6	147475131	147476046	-	772	ENSMUSG00000072660.5	XM_006507076.1	0	antisense	genic	exonic	overlapping	Ccdc91	GeneID:67015,Genbank:XM_006507076.1,MGI:MGI:1914265	coiled-coil domain containing 91, transcript variant X1	GO:0005794,GO:0005802,GO:0005829,GO:0015031,GO:0016020,GO:0042802,GO:0048193,GO:0090160,GO:0005622,GO:0005623,GO:0005654	Golgi apparatus|trans-Golgi network|cytosol|protein transport|membrane|identical protein binding|Golgi vesicle transport|Golgi to lysosome transport|intracellular|cell|nucleoplasm
ENSMUST00000128800	30.7077	0.811606	2.01556	3.10769	1.63584	0.0438459	0.624696	Up	3.51469	8.92609	5.79777	26.1366	10.6061	16.1365	Chr4	150566869	150568544	-	469	ENSMUSG00000085213.1	XM_006539136.3	0	antisense	genic	intronic	nested	Rere	GeneID:68703,Genbank:XM_006539136.3,MGI:MGI:2683486	arginine glutamic acid dipeptide (RE) repeats, transcript variant X1	GO:0048755,GO:0007275,GO:0001106,GO:0048813,GO:0008270,GO:0021549,GO:0003677,GO:0003682,GO:0003700,GO:0003714,GO:0021691,GO:0005515,GO:0021930,GO:0005634,GO:0021942,GO:0043565,GO:0006338,GO:0000118,GO:0044428,GO:0006351,GO:0001085,GO:0046872,GO:0006355,GO:0001105	branching morphogenesis of a nerve|multicellular organism development|RNA polymerase II transcription corepressor activity|dendrite morphogenesis|zinc ion binding|cerebellum development|DNA binding|chromatin binding|DNA binding transcription factor activity|transcription corepressor activity|cerebellar Purkinje cell layer maturation|protein binding|cerebellar granule cell precursor proliferation|…
ENSMUST00000129114	181.623	0.639069	2.24177	2.69941	1.43264	0.0249766	0.454176	Up	27.6742	27.1696	31.2516	22.1448	76.6919	122.224	Chr2	69885728	69888155	+	667	ENSMUSG00000085735.1	XM_006500329.3	0	antisense	genic	exonic	overlapping	Mettl5	GeneID:75422,Genbank:XM_006500329.3,MGI:MGI:1922672	methyltransferase like 5, transcript variant X1	GO:0008168,GO:0016740,GO:0032259,GO:0003676,GO:0005575,GO:0008150	methyltransferase activity|transferase activity|methylation|nucleic acid binding|cellular_component|biological_process
ENSMUST00000131021	18.6486	2.59645	2.93411	196.482	7.61825	0.00334508	0.122758	Up	0	0	0	16.3151	0	43.8329	Chr11	3142048	3143363	+	324	ENSMUSG00000087111.1	XM_006514908.3	0	antisense	genic	exonic	nested	Sfi1	GeneID:78887,Genbank:XM_006514908.3,MGI:MGI:1926137	Sfi1 homolog, spindle assembly associated (yeast), transcript variant X20	GO:0010923,GO:0019902,GO:0005737,GO:0005813,GO:0005856	negative regulation of phosphatase activity|phosphatase binding|cytoplasm|centrosome|cytoskeleton
ENSMUST00000131640	15.1063	2.65779	2.75226	159.224	7.31491	0.00591859	0.185492	Up	3.89079e-14	4.11561e-14	2.36268e-09	9.36285e-20	9.06065	21.6659	ChrX	108834657	108886683	+	546	ENSMUSG00000086629.8	XM_006528114.3	295	antisense	intergenic	upstream	divergent	Brwd3	GeneID:382236,Genbank:XM_006528114.3,MGI:MGI:3029414	bromodomain and WD repeat domain containing 3, transcript variant X1	GO:0007010,GO:0008360,GO:0003674,GO:0005634,GO:0006357	cytoskeleton organization|regulation of cell shape|molecular_function|nucleus|regulation of transcription by RNA polymerase II
ENSMUST00000132069	130.461	0.499639	4.18663	4.2628	2.0918	2.83131e-05	0.00236819	Up	10.964	15.1974	14.5143	38.3644	45.3718	78.9017	Chr16	4729869	4730809	+	710	ENSMUSG00000086944.1	NM_001136066.2	0	sense	genic	intronic	nested	Hmox2	GeneID:15369,Genbank:NM_001136066.2,MGI:MGI:109373	heme oxygenase 2, transcript variant 1	GO:0005783,GO:0005886,GO:0006788,GO:0006979,GO:0016020,GO:0016491,GO:0020037,GO:0042167,GO:0043231,GO:0046872,GO:0001666,GO:0055072,GO:0004392,GO:0055114	endoplasmic reticulum|plasma membrane|heme oxidation|response to oxidative stress|membrane|oxidoreductase activity|heme binding|heme catabolic process|intracellular membrane-bounded organelle|metal ion binding|response to hypoxia|iron ion homeostasis|heme oxygenase (decyclizing) activity|oxidation-reduction process	mmu00860,mmu04978	Porphyrin and chlorophyll metabolism|Mineral absorption
ENSMUST00000132264	103.777	0.553713	5.12928	7.16094	2.84015	2.90858e-07	3.46902e-05	Up	1.51699	1.56556	3.28357	9.19011	22.2736	12.483	Chr11	115946450	115952105	-	2352	ENSMUSG00000087064.1	XM_006533823.2	0	antisense	genic	intronic	nested	Sap30bp	GeneID:57230,Genbank:XM_006533823.2,MGI:MGI:1927479	SAP30 binding protein, transcript variant X1	GO:0006351,GO:0006355,GO:0006915,GO:0010942,GO:0045111,GO:0005634,GO:0005654	transcription, DNA-templated|regulation of transcription, DNA-templated|apoptotic process|positive regulation of cell death|intermediate filament cytoskeleton|nucleus|nucleoplasm
ENSMUST00000132564	201.892	0.478847	2.28919	2.13787	1.09617	0.0220682	0.425248	Up	17.1999	34.4242	48.965	68.2203	68.9449	64.2074	Chr13	111725517	111735124	+	751	ENSMUSG00000086480.1	XM_006517618.2	6921	sense	intergenic	downstream	same_strand	Mier3	GeneID:218613,Genbank:XM_006517618.2,MGI:MGI:2442317	MIER family member 3, transcript variant X4	GO:0005654,GO:0006351,GO:0006355,GO:0008150,GO:0032991,GO:0003674,GO:0003677,GO:0005634	nucleoplasm|transcription, DNA-templated|regulation of transcription, DNA-templated|biological_process|protein-containing complex|molecular_function|DNA binding|nucleus
ENSMUST00000132913	5.60327	2.23137	-2.71247	0.0150663	-6.05253	0.0066783	0.201459	Down	1.58624	3.7404	3.23231	0	0	0	Chr2	33446802	33449207	+	766	ENSMUSG00000085742.1	NM_027947.2	1080	antisense	intergenic	downstream	convergent	Zbtb43	GeneID:71834,Genbank:NM_027947.2,MGI:MGI:1919084	zinc finger and BTB domain containing 43, transcript variant 1	GO:0006351,GO:0006355,GO:0008150,GO:0046872,GO:0003676,GO:0003677,GO:0005634	transcription, DNA-templated|regulation of transcription, DNA-templated|biological_process|metal ion binding|nucleic acid binding|DNA binding|nucleus
ENSMUST00000136149	7.82145	1.87839	2.38556	22.3317	4.48102	0.017053	0.360097	Up	0	0.573518	0	5.99066	4.45269	1.29699	Chr4	32563097	32571617	-	687	ENSMUSG00000086150.1	XM_006537567.3	0	antisense	genic	exonic	nested	Bach2	GeneID:12014,Genbank:XM_006537567.3,MGI:MGI:894679	BTB and CNC homology, basic leucine zipper transcription factor 2, transcript variant X4	GO:0005829,GO:0001206,GO:0006351,GO:0003677,GO:0006355,GO:0003700,GO:0004842,GO:0005515,GO:0005622,GO:0016567,GO:0005623,GO:0031463,GO:0005634,GO:0051170,GO:0000122,GO:0000980,GO:0005737	cytosol|transcriptional repressor activity, RNA polymerase II distal enhancer sequence-specific binding|transcription, DNA-templated|DNA binding|regulation of transcription, DNA-templated|DNA binding transcription factor activity|ubiquitin-protein transferase activity|protein binding|intracellular|protein ubiquitination|cell|Cul3-RING ubiquitin ligase complex|nucleus|import into nucleus|negative …
ENSMUST00000136218	190.498	0.36061	3.64552	2.48735	1.31461	0.000266856	0.0162909	Up	13.1572	11.4503	9.23719	20.4635	34.1171	25.8424	Chr15	89476236	89484847	+	1886	ENSMUSG00000084915.2	NM_009713.4	0	antisense	genic	exonic	overlapping	Arsa	GeneID:11883,Genbank:NM_009713.4,MGI:MGI:88077	arylsulfatase A	GO:0008484,GO:0004098,GO:0009268,GO:0005509,GO:0016021,GO:0005615,GO:0005737,GO:0005764,GO:0005768,GO:0016787,GO:0005886,GO:0031232,GO:0006914,GO:0043627,GO:0007339,GO:0045471,GO:0007417,GO:0001669,GO:0046872,GO:0007584,GO:0003824,GO:0051597,GO:0008152,GO:0004065	sulfuric ester hydrolase activity|cerebroside-sulfatase activity|response to pH|calcium ion binding|integral component of membrane|extracellular space|cytoplasm|lysosome|endosome|hydrolase activity|plasma membrane|extrinsic component of external side of plasma membrane|autophagy|response to estrogen|binding of sperm to zona pellucida|response to ethanol|central nervous system development|acrosoma…	mmu00600,mmu04142	Sphingolipid metabolism|Lysosome
ENSMUST00000136224	15.4781	2.76744	-2.71667	0.00545488	-7.51824	0.00659413	0.200328	Down	0.00171903	19.6575	1.78482	7.8291e-16	3.99505e-18	9.15469e-16	Chr6	31666178	31743316	+	786	ENSMUSG00000086804.8
ENSMUST00000136503	21.9948	0.943437	3.19949	8.10336	3.01852	0.0013767	0.0609391	Up	2.89792	1.55454	1.81996	13.1275	32.624	7.42687	Chr6	17097941	17171465	-	424	ENSMUSG00000054556.6	NM_207176.3	0	antisense	genic	intronic	overlapping	Tes	GeneID:21753,Genbank:NM_207176.3,MGI:MGI:105081	testis derived transcript	GO:0005925,GO:0008270,GO:0008285,GO:0030054,GO:0032991,GO:0042127,GO:0045296,GO:0046872,GO:0005737,GO:0005829,GO:0005886	focal adhesion|zinc ion binding|negative regulation of cell proliferation|cell junction|protein-containing complex|regulation of cell proliferation|cadherin binding|metal ion binding|cytoplasm|cytosol|plasma membrane
ENSMUST00000137184	65.8153	1.64051	-3.11593	0.0289212	-5.11173	0.00183363	0.0764369	Down	4.00057	46.4104	95.9542	3.6966	6.20984e-07	0.0101426	Chr19	6530789	6531788	-	519	ENSMUSG00000052188.6	NM_001205234.1	0	antisense	genic	exonic	nested	Nrxn2	GeneID:18190,Genbank:NM_001205234.1,MGI:MGI:1096362	neurexin II, transcript variant 1	GO:0007269,GO:0007416,GO:0030534,GO:0032991,GO:0035176,GO:0042297,GO:0042734,GO:0071625,GO:0005246,GO:0005515,GO:0007268	neurotransmitter secretion|synapse assembly|adult behavior|protein-containing complex|social behavior|vocal learning|presynaptic membrane|vocalization behavior|calcium channel regulator activity|protein binding|chemical synaptic transmission	mmu04514	Cell adhesion molecules (CAMs)
ENSMUST00000137349	15.6537	3.62309	5.40373	782751	19.5782	6.52676e-08	8.16225e-06	Up	0	0	0	0	41.0193	0	Chr2	26059010	26060275	+	477	ENSMUSG00000087515.1	XM_006498259.1	0	antisense	genic	exonic	nested	Nacc2	GeneID:67991,Genbank:XM_006498259.1,MGI:MGI:1915241	nucleus accumbens associated 2, BEN and BTB (POZ) domain containing, transcript variant X1	GO:1900477,GO:0001078,GO:0004407,GO:1902231,GO:0005634,GO:0005730,GO:0005739,GO:0008285,GO:0010608,GO:0016581,GO:0034629,GO:0042803,GO:0042826,GO:0000790,GO:0045892,GO:0000978,GO:0051260,GO:0001076	negative regulation of G1/S transition of mitotic cell cycle by negative regulation of transcription from RNA polymerase II promoter|transcriptional repressor activity, RNA polymerase II proximal promoter sequence-specific DNA binding|histone deacetylase activity|positive regulation of intrinsic apoptotic signaling pathway in response to DNA damage|nucleus|nucleolus|mitochondrion|negative regulat…
ENSMUST00000137532	35.8346	2.62564	3.26026	377.478	8.56025	0.00111311	0.0513904	Up	6.63519e-10	0.0130702	0.000137983	46.4382	0.000274406	1.22441	Chr4	14929908	14952893	+	761	ENSMUSG00000086587.7	XM_011249888.2	0	sense	genic	exonic	nested	Gm11837	GeneID:100038514,Genbank:XM_011249888.2,MGI:MGI:3702175	predicted gene 11837, transcript variant X1
ENSMUST00000137756	14.5483	2.64166	2.74859	153.365	7.26083	0.00598522	0.186672	Up	0	0	0	0	17.8043	17.7834	Chr2	28092032	28093514	-	469	ENSMUSG00000085693.1	XM_006497676.3	7129	sense	intergenic	upstream	same_strand	Fcnb	GeneID:14134,Genbank:XM_006497676.3,MGI:MGI:1341158	ficolin B, transcript variant X1	GO:0046872,GO:0002752,GO:0097367,GO:0005576,GO:2000484,GO:0005581,GO:0007186,GO:0008329,GO:0030246,GO:0031232,GO:0033691,GO:0034394,GO:0043654,GO:0001664,GO:0045087,GO:0001867,GO:0046597,GO:0002376	metal ion binding|cell surface pattern recognition receptor signaling pathway|carbohydrate derivative binding|extracellular region|positive regulation of interleukin-8 secretion|collagen trimer|G-protein coupled receptor signaling pathway|signaling pattern recognition receptor activity|carbohydrate binding|extrinsic component of external side of plasma membrane|sialic acid binding|protein localiz…
ENSMUST00000137882	14.6315	0.856122	2.59727	4.6705	2.22358	0.00939692	0.249057	Up	0.532167	0.503992	0.581162	2.10932	2.56349	2.4098	Chr4	106554669	106557897	-	1872	ENSMUSG00000086172.1	NM_053272.2	3141	antisense	intergenic	upstream	divergent	Dhcr24	GeneID:74754,Genbank:NM_053272.2,MGI:MGI:1922004	24-dehydrocholesterol reductase	GO:0006629,GO:0006694,GO:0006695,GO:0007265,GO:0008104,GO:0008202,GO:0016628,GO:0019899,GO:0008203,GO:0030539,GO:0008285,GO:0031639,GO:0042605,GO:0042987,GO:0043066,GO:0043154,GO:0043588,GO:0050614,GO:0000246,GO:0005634,GO:0005737,GO:0005783,GO:0005794,GO:0005829,GO:0005856,GO:0009888,GO:0016020,GO:0016021,GO:0016125,GO:0016126,GO:0050660,GO:0016491,GO:0055114,GO:0016614,GO:0061024	lipid metabolic process|steroid biosynthetic process|cholesterol biosynthetic process|Ras protein signal transduction|protein localization|steroid metabolic process|oxidoreductase activity, acting on the CH-CH group of donors, NAD or NADP as acceptor|enzyme binding|cholesterol metabolic process|male genitalia development|negative regulation of cell proliferation|plasminogen activation|peptide ant…	mmu00100	Steroid biosynthesis
ENSMUST00000138207	17.8184	1.21978	2.00396	5.44298	2.4444	0.0450738	0.630397	Up	0.192078	0.153051	0.96045	2.58281	0.610611	2.59863	Chr16	91611468	91623861	+	2745	ENSMUSG00000085337.1	XM_006522911.2	0	antisense	genic	exonic	overlapping	Gart	GeneID:14450,Genbank:XM_006522911.2,MGI:MGI:95654	phosphoribosylglycinamide formyltransferase, transcript variant X2	GO:0016740,GO:0004641,GO:0016742,GO:0004644,GO:0016874,GO:0005524,GO:0005737,GO:0006164,GO:0006189,GO:0006544,GO:0046654,GO:0008152,GO:0046872,GO:0009058,GO:0009113,GO:0009156,GO:0000166,GO:0010033,GO:0003824,GO:0010035,GO:0004637	transferase activity|phosphoribosylformylglycinamidine cyclo-ligase activity|hydroxymethyl-, formyl- and related transferase activity|phosphoribosylglycinamide formyltransferase activity|ligase activity|ATP binding|cytoplasm|purine nucleotide biosynthetic process|'de novo' IMP biosynthetic process|glycine metabolic process|tetrahydrofolate biosynthetic process|metabolic process|metal ion binding|…	mmu00230,mmu00670,mmu01523	Purine metabolism|One carbon pool by folate|Antifolate resistance
ENSMUST00000138486	44.3255	3.90768	2.26926	467.091	8.86756	0.0232523	0.435402	Up	0	0	0	10.7952	119.749	0.0795862	Chr2	128372106	128429186	-	415	ENSMUSG00000074813.13
ENSMUST00000138855	14.4471	2.90184	2.49877	152.327	7.25103	0.0124624	0.304032	Up	0	8.83154e-06	0.0130164	0	23.2255	0.596231	Chr11	95032759	95038283	+	751	ENSMUSG00000087630.1	XM_006532457.3	0	antisense	genic	intronic	nested	Pdk2	GeneID:18604,Genbank:XM_006532457.3,MGI:MGI:1343087	pyruvate dehydrogenase kinase, isoenzyme 2, transcript variant X1	GO:0072332,GO:0018105,GO:0006468,GO:0004740,GO:0031670,GO:0006885,GO:0005515,GO:0034614,GO:0008286,GO:0005524,GO:0042593,GO:0005622,GO:0005654,GO:0005739,GO:0010510,GO:0042803,GO:0010565,GO:0005829,GO:0044877,GO:0010906,GO:0005967,GO:0045254,GO:0016301,GO:0005975,GO:0000166,GO:0046982,GO:0016310,GO:0006006,GO:0004674,GO:0050848,GO:0016740,GO:0006111	intrinsic apoptotic signaling pathway by p53 class mediator|peptidyl-serine phosphorylation|protein phosphorylation|pyruvate dehydrogenase (acetyl-transferring) kinase activity|cellular response to nutrient|regulation of pH|protein binding|cellular response to reactive oxygen species|insulin receptor signaling pathway|ATP binding|glucose homeostasis|intracellular|nucleoplasm|mitochondrion|regulat…
ENSMUST00000139429	19.6711	3.49554	6.01785	2.14961e+06	21.0356	1.76748e-09	3.73228e-07	Up	8.6176e-20	4.22732e-12	1.06202e-16	1.20208e-08	48.7024	7.42516e-07	Chr10	39622714	39731814	-	503	ENSMUSG00000087177.7	NM_134000.3	0	antisense	genic	intronic	overlapping	Traf3ip2	GeneID:103213,Genbank:NM_134000.3,MGI:MGI:2143599	TRAF3 interacting protein 2	GO:0005515,GO:0006959,GO:0048305,GO:0001783,GO:0002230,GO:0005102	protein binding|humoral immune response|immunoglobulin secretion|B cell apoptotic process|positive regulation of defense response to virus by host|signaling receptor binding	mmu04218,mmu04657	Cellular senescence|IL-17 signaling pathway
ENSMUST00000139492	55.6935	0.650055	5.6022	12.4817	3.64174	2.11645e-08	2.93139e-06	Up	3.8413	3.05681	2.00461	42.3997	42.0138	23.0813	Chr2	84501171	84531322	-	529	ENSMUSG00000087362.7	XM_006499147.3	24338	sense	intergenic	upstream	same_strand	Tfpi	GeneID:21788,Genbank:XM_006499147.3,MGI:MGI:1095418	tissue factor pathway inhibitor, transcript variant X4	GO:0005615,GO:0005901,GO:0007596,GO:0007599,GO:0009986,GO:0010466,GO:0030195,GO:0030414,GO:0004867,GO:0005576	extracellular space|caveola|blood coagulation|hemostasis|cell surface|negative regulation of peptidase activity|negative regulation of blood coagulation|peptidase inhibitor activity|serine-type endopeptidase inhibitor activity|extracellular region	mmu04610	Complement and coagulation cascades
ENSMUST00000140754	12.7797	2.72732	2.5933	134.619	7.07273	0.00950612	0.250406	Up	0	0	0	12.3468	0	15.4272	Chr11	89302723	89309428	+	478	ENSMUSG00000085798.1	NM_008711.2	164	antisense	intergenic	upstream	divergent	Nog	GeneID:18121,Genbank:NM_008711.2,MGI:MGI:104327	noggin	GO:0001707,GO:0001837,GO:0001839,GO:0001843,GO:0003149,GO:0003151,GO:0003203,GO:0008284,GO:0003223,GO:0008542,GO:0005576,GO:0009953,GO:0005615,GO:0010628,GO:0010629,GO:0019955,GO:0021510,GO:0032991,GO:0021533,GO:0035019,GO:0021915,GO:0042060,GO:0021983,GO:0042474,GO:0042733,GO:0042803,GO:0044877,GO:0000122,GO:0050679,GO:0045596,GO:0045668,GO:0001501,GO:0051216,GO:0045944,GO:0001649,GO:0055009,GO:…	mesoderm formation|epithelial to mesenchymal transition|neural plate morphogenesis|neural tube closure|membranous septum morphogenesis|outflow tract morphogenesis|endocardial cushion morphogenesis|positive regulation of cell proliferation|ventricular compact myocardium morphogenesis|visual learning|extracellular region|dorsal/ventral pattern formation|extracellular space|positive regulation of ge…	mmu04350	TGF-beta signaling pathway
ENSMUST00000141541	14.2685	3.67883	5.59799	1.58281e+06	20.5941	2.16846e-08	2.97148e-06	Up	0	5.19315e-19	2.02307e-20	7.28775e-19	39.7383	1.01668e-18	Chr7	128410420	128412341	-	449	ENSMUSG00000084964.2	XM_006508140.3	0	sense	genic	exonic	nested	Rgs10	GeneID:67865,Genbank:XM_006508140.3,MGI:MGI:1915115	regulator of G-protein signalling 10, transcript variant X3	GO:0005515,GO:0005634,GO:0005737,GO:0005829,GO:0005886,GO:0007213,GO:0009968,GO:0043025,GO:0043197,GO:0043547,GO:0043679,GO:0001965,GO:0005096	protein binding|nucleus|cytoplasm|cytosol|plasma membrane|G-protein coupled acetylcholine receptor signaling pathway|negative regulation of signal transduction|neuronal cell body|dendritic spine|positive regulation of GTPase activity|axon terminus|G-protein alpha-subunit binding|GTPase activator activity
ENSMUST00000141700	106.762	1.11269	6.03769	105.279	6.71807	1.56336e-09	3.62097e-07	Up	0	0.483555	0	9.99427	13.4305	28.3742	Chr6	128951204	128975029	-	2231	ENSMUSG00000085786.1	NM_001316752.1	0	antisense	genic	intronic	overlapping	Clec2g	GeneID:70809,Genbank:NM_001316752.1,MGI:MGI:1918059	C-type lectin domain family 2, member g, transcript variant 4	GO:0016021,GO:0030246,GO:0045671,GO:0046703,GO:0005615,GO:0005886,GO:0016020	integral component of membrane|carbohydrate binding|negative regulation of osteoclast differentiation|natural killer cell lectin-like receptor binding|extracellular space|plasma membrane|membrane
ENSMUST00000142581	59.6164	1.50789	-6.27559	0.00141702	-9.46292	3.48301e-10	1.06821e-07	Down	108.408	19.8706	63.5429	7.95825e-16	3.67167e-16	1.18779e-14	Chr4	101366651	101391073	+	372	ENSMUSG00000087361.7	XM_017319923.1	27774	sense	intergenic	upstream	same_strand	Ak4	GeneID:11639,Genbank:XM_017319923.1,MGI:MGI:87979	adenylate kinase 4, transcript variant X1	GO:0046033,GO:0005524,GO:0046034,GO:0005525,GO:0046039,GO:0005739,GO:0005759,GO:0006139,GO:0006165,GO:0046899,GO:0009142,GO:0016301,GO:0016310,GO:0016740,GO:0000166,GO:0016776,GO:0004017,GO:0019205,GO:0004550	AMP metabolic process|ATP binding|ATP metabolic process|GTP binding|GTP metabolic process|mitochondrion|mitochondrial matrix|nucleobase-containing compound metabolic process|nucleoside diphosphate phosphorylation|nucleoside triphosphate adenylate kinase activity|nucleoside triphosphate biosynthetic process|kinase activity|phosphorylation|transferase activity|nucleotide binding|phosphotransferase …	mmu00230,mmu00730	Purine metabolism|Thiamine metabolism
ENSMUST00000143767	63.2017	3.90749	-6.02235	8.24283e-08	-23.5323	1.71899e-09	3.73228e-07	Down	216.673	8.0498e-14	3.22527e-10	1.80408e-14	0	0	Chr2	71527839	71537810	-	347	ENSMUSG00000084946.2	XM_006498673.3	0	antisense	genic	intronic	containing	Dlx1	GeneID:13390,Genbank:XM_006498673.3,MGI:MGI:94901	distal-less homeobox 1, transcript variant X6	GO:0071560,GO:0043565,GO:0021766,GO:0003677,GO:0071773,GO:0045597,GO:0021879,GO:0003682,GO:1902871,GO:0045746,GO:0021882,GO:0005515,GO:1903845,GO:0045944,GO:0005634,GO:0006351,GO:0006355,GO:0021892,GO:0006357,GO:0021893,GO:0046533,GO:0030154,GO:0007275,GO:0048706,GO:0030514,GO:0009954,GO:0000122,GO:0042475,GO:0048715,GO:0043524,GO:0021544,GO:0000977	cellular response to transforming growth factor beta stimulus|sequence-specific DNA binding|hippocampus development|DNA binding|cellular response to BMP stimulus|positive regulation of cell differentiation|forebrain neuron differentiation|chromatin binding|positive regulation of amacrine cell differentiation|negative regulation of Notch signaling pathway|regulation of transcription from RNA polym…
ENSMUST00000143847	10.3311	1.40153	2.07222	7.48641	2.90427	0.0382448	0.570175	Up	1.63004	0.39843	1.1365e-15	2.60333	6.5929	5.14441	Chr12	109546445	109571722	+	706	ENSMUSG00000021268.17	NM_184109.1	18447	antisense	intergenic	downstream	convergent	Rtl1	GeneID:353326,Genbank:NM_184109.1,MGI:MGI:2656842	retrotransposon-like 1	GO:0016021,GO:0003674,GO:0007275,GO:0016020	integral component of membrane|molecular_function|multicellular organism development|membrane
ENSMUST00000143956	12.9944	2.77022	-2.62254	0.00650152	-7.26501	0.00872763	0.241669	Down	4.70272	7.86157e-07	1.03277	8.95997e-05	4.35062e-18	8.28098e-16	Chr9	106148687	106159705	+	2712	ENSMUSG00000086296.2	NM_001039586.1	0	antisense	genic	exonic	containing	Glyctk	GeneID:235582,Genbank:NM_001039586.1,MGI:MGI:2444085	glycerate kinase, transcript variant 2	GO:0005737,GO:0005739,GO:0005794,GO:0005829,GO:0006468,GO:0008887,GO:0016301,GO:0016310,GO:0016740,GO:0000166,GO:0005524	cytoplasm|mitochondrion|Golgi apparatus|cytosol|protein phosphorylation|glycerate kinase activity|kinase activity|phosphorylation|transferase activity|nucleotide binding|ATP binding	mmu00030,mmu00630,mmu00561,mmu00260	Pentose phosphate pathway|Glyoxylate and dicarboxylate metabolism|Glycerolipid metabolism|Glycine, serine and threonine metabolism
ENSMUST00000144705	15.1591	2.3592	-2.75949	0.0109708	-6.51018	0.00578921	0.182325	Down	0.000563788	12.3602	5.66825	0.237943	0.0775935	0.00018915	Chr4	132308678	132311024	+	935	ENSMUSG00000086290.9	XM_011250332.2	739	antisense	intergenic	downstream	convergent	Trnau1ap	GeneID:71787,Genbank:XM_011250332.2,MGI:MGI:1919037	tRNA selenocysteine 1 associated protein 1, transcript variant X2	GO:0003723,GO:0005515,GO:0005634,GO:0005737,GO:0006412,GO:0000049,GO:0001514,GO:0003676	RNA binding|protein binding|nucleus|cytoplasm|translation|tRNA binding|selenocysteine incorporation|nucleic acid binding
ENSMUST00000144738	56.9305	1.5849	2.36859	13.4915	3.75397	0.0178559	0.372709	Up	9.2747	0	0	27.0815	26.342	59.3607	ChrX	169979047	169985232	-	509	ENSMUSG00000087263.1	XM_017318413.1	0	antisense	genic	exonic	nested	Mid1	GeneID:17318,Genbank:XM_017318413.1,MGI:MGI:1100537	midline 1, transcript variant X11	GO:0046872,GO:0005856,GO:0046982,GO:0005874,GO:0051219,GO:0005881,GO:0007026,GO:0008017,GO:0008270,GO:0015630,GO:0016740,GO:0031625,GO:0032874,GO:0035372,GO:0005515,GO:0042802,GO:0005622,GO:0042803,GO:0005737	metal ion binding|cytoskeleton|protein heterodimerization activity|microtubule|phosphoprotein binding|cytoplasmic microtubule|negative regulation of microtubule depolymerization|microtubule binding|zinc ion binding|microtubule cytoskeleton|transferase activity|ubiquitin protein ligase binding|positive regulation of stress-activated MAPK cascade|protein localization to microtubule|protein binding|…	mmu04120	Ubiquitin mediated proteolysis
ENSMUST00000145383	5.02483	2.4066	2.37961	52.9577	5.72677	0.0173311	0.364178	Up	0	0	0	1.1133	1.31794	4.24154	ChrX	14796735	14839980	+	831	ENSMUSG00000084907.1
ENSMUST00000145448	61.9014	1.37732	6.78861	652.632	9.35013	1.13217e-11	7.67554e-09	Up	1.32898e-40	1.46169e-16	3.73879e-36	22.2717	56.8269	30.5875	Chr4	6353615	6357530	-	641	ENSMUSG00000085295.7	NM_001098227.1	8150	antisense	intergenic	upstream	divergent	Sdcbp	GeneID:53378,Genbank:NM_001098227.1,MGI:MGI:1337026	syndecan binding protein, transcript variant 1	GO:0005737,GO:0005783,GO:0005829,GO:0005856,GO:0005886,GO:0005895,GO:0030036,GO:0007265,GO:0030054,GO:0007268,GO:0030307,GO:0007346,GO:0030335,GO:0030511,GO:0046875,GO:0046982,GO:0031965,GO:0047485,GO:0032435,GO:0050839,GO:0070062,GO:1903543,GO:1903553,GO:0002091,GO:0005109,GO:0005137,GO:0005515,GO:0005546,GO:0005576,GO:0005634,GO:0005654,GO:0008022,GO:0008284,GO:0008289,GO:0010718,GO:0010862,GO:…	cytoplasm|endoplasmic reticulum|cytosol|cytoskeleton|plasma membrane|interleukin-5 receptor complex|actin cytoskeleton organization|Ras protein signal transduction|cell junction|chemical synaptic transmission|positive regulation of cell growth|regulation of mitotic cell cycle|positive regulation of cell migration|positive regulation of transforming growth factor beta receptor signaling pathway|ep…
ENSMUST00000145461	43.1854	3.90771	2.2596	455.047	8.82987	0.0238458	0.440686	Up	6.07199e-18	2.36506e-12	0	0.00406199	2.34469	75.4567	Chr11	83223576	83225869	+	592	ENSMUSG00000087107.8	NM_011409.1	8422	sense	intergenic	downstream	same_strand	Slfn3	GeneID:20557,Genbank:NM_011409.1,MGI:MGI:1329005	schlafen 3	GO:0008285	negative regulation of cell proliferation
ENSMUST00000146195	161.569	0.501826	3.43951	3.30817	1.72603	0.000582767	0.0315404	Up	45.7787	47.9581	25.652	159.554	124.356	88.5228	Chr2	72979516	72988546	+	364	ENSMUSG00000063714.15	NM_001018042.3	0	antisense	genic	exonic	overlapping	Sp3	GeneID:20687,Genbank:NM_001018042.3,MGI:MGI:1277166	trans-acting transcription factor 3, transcript variant 1	GO:0001829,GO:0001889,GO:0001892,GO:0003676,GO:0003677,GO:0003682,GO:0030217,GO:0003690,GO:0030218,GO:0003700,GO:0030219,GO:0005515,GO:0030224,GO:0030324,GO:0030851,GO:0043353,GO:0045892,GO:0045893,GO:0000977,GO:0000978,GO:0000981,GO:0000987,GO:0001078,GO:0001503,GO:0001701,GO:0001779,GO:0005634,GO:0006351,GO:0006355,GO:0006357,GO:0045944,GO:0017053,GO:0046872,GO:0048596,GO:0030183,GO:0048706,GO:…	trophectodermal cell differentiation|liver development|embryonic placenta development|nucleic acid binding|DNA binding|chromatin binding|T cell differentiation|double-stranded DNA binding|erythrocyte differentiation|DNA binding transcription factor activity|megakaryocyte differentiation|protein binding|monocyte differentiation|lung development|granulocyte differentiation|enucleate erythrocyte dif…
ENSMUST00000146294	7.87347	1.63404	2.05932	10.3031	3.36501	0.0394633	0.582944	Up	0.315407	1.87663e-25	0.767934	3.88674	0.842413	3.01235	Chr10	119438800	119455379	-	957	ENSMUSG00000085454.1	XM_017314126.1	0	antisense	genic	intronic	overlapping	Grip1	GeneID:74053,Genbank:XM_017314126.1,MGI:MGI:1921303	glutamate receptor interacting protein 1, transcript variant X13	GO:0043005,GO:0005886,GO:0043025,GO:0007399,GO:0045121,GO:0008022,GO:0008104,GO:0014069,GO:0015031,GO:0016020,GO:0045202,GO:0016358,GO:0045211,GO:0030054,GO:0055037,GO:0030159,GO:0030425,GO:0005102,GO:0031410,GO:0005515,GO:0035259,GO:0005783	neuron projection|plasma membrane|neuronal cell body|nervous system development|membrane raft|protein C-terminus binding|protein localization|postsynaptic density|protein transport|membrane|synapse|dendrite development|postsynaptic membrane|cell junction|recycling endosome|receptor signaling complex scaffold activity|dendrite|signaling receptor binding|cytoplasmic vesicle|protein binding|glucocor…
ENSMUST00000146404	132.094	0.462184	-2.63613	0.429766	-1.21838	0.00838581	0.236881	Down	18.8707	23.4708	22.1599	7.64839	6.39014	11.7397	Chr2	38424002	38455851	+	1675	ENSMUSG00000085950.1	NM_001290646.1	54265	sense	intergenic	downstream	same_strand	Lhx2	GeneID:16870,Genbank:NM_001290646.1,MGI:MGI:96785	LIM homeobox protein 2, transcript variant 2	GO:0048675,GO:0030182,GO:0007420,GO:0001077,GO:0060041,GO:0043565,GO:0007498,GO:2000678,GO:0045199,GO:0009953,GO:0001843,GO:0045893,GO:0001942,GO:0003677,GO:0003682,GO:0005515,GO:0021537,GO:0005622,GO:0021772,GO:0005634,GO:0045944,GO:0021978,GO:0006351,GO:0006355,GO:0000978,GO:0046872,GO:0021987,GO:0007399,GO:0048646,GO:0022008,GO:0007411,GO:0001076	axon extension|neuron differentiation|brain development|transcriptional activator activity, RNA polymerase II proximal promoter sequence-specific DNA binding|retina development in camera-type eye|sequence-specific DNA binding|mesoderm development|negative regulation of transcription regulatory region DNA binding|maintenance of epithelial cell apical/basal polarity|dorsal/ventral pattern formation…
ENSMUST00000146671	40.1673	2.71055	3.2189	423.14	8.72499	0.00128685	0.0573563	Up	7.89865e-09	3.3544e-07	2.61243e-13	128.593	6.42746e-10	0.839821	Chr4	146270331	146278378	+	314	ENSMUSG00000085525.7	NM_001177545.2	71575	sense	intergenic	downstream	same_strand	Zfp600	GeneID:667666,Genbank:NM_001177545.2,MGI:MGI:3705222	zinc finger protein 600, transcript variant 2	GO:0003700,GO:0005575,GO:0006355	DNA binding transcription factor activity|cellular_component|regulation of transcription, DNA-templated
ENSMUST00000146679	7.11572	2.16794	-2.95037	0.0118725	-6.39623	0.00317391	0.117144	Down	7.16899	3.48573	1.63222	0	0	0	Chr4	124957647	124987009	-	676	ENSMUSG00000087011.1	NM_138683.2	0	antisense	genic	intronic	overlapping	Rspo1	GeneID:192199,Genbank:NM_138683.2,MGI:MGI:2183426	R-spondin 1	GO:0090263,GO:0005102,GO:2000052,GO:0005515,GO:0005576,GO:0005615,GO:0005634,GO:0007140,GO:2000254,GO:0008201,GO:0010468,GO:0016055,GO:0030177,GO:0001664,GO:0050896,GO:0001934,GO:0060070,GO:0002090	positive regulation of canonical Wnt signaling pathway|signaling receptor binding|positive regulation of non-canonical Wnt signaling pathway|protein binding|extracellular region|extracellular space|nucleus|male meiotic nuclear division|regulation of male germ cell proliferation|heparin binding|regulation of gene expression|Wnt signaling pathway|positive regulation of Wnt signaling pathway|G-prote…
ENSMUST00000147548	19.735	1.34329	2.07263	6.88828	2.78414	0.038207	0.570175	Up	0.744187	3.21332	0.00289385	10.8681	7.97894	8.06211	Chr6	67036605	67063761	+	698	ENSMUSG00000087231.7	NM_007836.1	0	antisense	genic	exonic	overlapping	Gadd45a	GeneID:13197,Genbank:NM_007836.1,MGI:MGI:107799	growth arrest and DNA-damage-inducible 45 alpha	GO:0051726,GO:0016607,GO:0005515,GO:0071479,GO:0019900,GO:0005634,GO:0071850,GO:0042770,GO:1900745,GO:0005737,GO:0042803,GO:0006469,GO:2000379,GO:0043065,GO:0006950,GO:0046330,GO:0006974,GO:0046982,GO:0007049,GO:0000185,GO:0047485,GO:0007050,GO:0007098,GO:0000979	regulation of cell cycle|nuclear speck|protein binding|cellular response to ionizing radiation|kinase binding|nucleus|mitotic cell cycle arrest|signal transduction in response to DNA damage|positive regulation of p38MAPK cascade|cytoplasm|protein homodimerization activity|negative regulation of protein kinase activity|positive regulation of reactive oxygen species metabolic process|positive regul…	mmu04010,mmu04068,mmu04110,mmu04210,mmu04115,mmu04218,mmu05200,mmu05202,mmu05210,mmu05212,mmu05225,mmu05226,mmu05214,mmu05216,mmu05220,mmu05217,mmu05218,mmu05213,mmu05224,mmu05222,mmu05223	MAPK signaling pathway|FoxO signaling pathway|Cell cycle|Apoptosis|p53 signaling pathway|Cellular senescence|Pathways in cancer|Transcriptional misregulation in cancers|Colorectal cancer|Pancreatic cancer|Hepatocellular carcinoma|Gastric cancer|Glioma|Thyroid cancer|Chronic myeloid leukemia|Basal cell carcinoma|Melanoma|Endometrial cancer|Breast cancer|Small cell lung cancer|Non-small cell lung c…
ENSMUST00000147681	498.75	0.730185	6.14436	22.4169	4.48652	8.02858e-10	2.10099e-07	Up	0.432106	3.51827	3.65241	70.1568	33.4723	53.5739	ChrX	96239966	96243636	+	3255	ENSMUSG00000078122.4	NM_177789.4	3567	antisense	intergenic	downstream	convergent	Vsig4	GeneID:278180,Genbank:NM_177789.4,MGI:MGI:2679720	V-set and immunoglobulin domain containing 4	GO:0032703,GO:0042130	negative regulation of interleukin-2 production|negative regulation of T cell proliferation	mmu04610	Complement and coagulation cascades
ENSMUST00000148310	29.0231	3.30404	-6.80424	1.70766e-07	-22.4815	1.01581e-11	7.47719e-09	Down	0	56.1219	0.000210852	3.1935e-08	0.0526041	4.78339e-20	Chr1	9603435	9631164	-	563	ENSMUSG00000079671.8	NM_178399.4	0	antisense	genic	intronic	overlapping	3110035E14Rik	GeneID:76982,Genbank:NM_178399.4,MGI:MGI:1924232	RIKEN cDNA 3110035E14 gene	GO:0003674,GO:0005575,GO:0008150	molecular_function|cellular_component|biological_process
ENSMUST00000149070	84.1548	1.34548	-7.40328	0.00100335	-9.96096	1.32859e-13	1.31643e-10	Down	25.4233	48.0852	37.1016	5.37064e-13	2.99991e-18	8.12796e-15	Chr11	67224196	67237281	-	883	ENSMUSG00000085348.1	NM_030679.1	0	antisense	genic	exonic	overlapping	Myh1	GeneID:17879,Genbank:NM_030679.1,MGI:MGI:1339711	myosin, heavy polypeptide 1, skeletal muscle, adult	GO:0005516,GO:0005524,GO:0005737,GO:0005859,GO:0006936,GO:0014704,GO:0016459,GO:0031672,GO:0032982,GO:0036464,GO:0051015,GO:0000166,GO:0003774,GO:0003779	calmodulin binding|ATP binding|cytoplasm|muscle myosin complex|muscle contraction|intercalated disc|myosin complex|A band|myosin filament|cytoplasmic ribonucleoprotein granule|actin filament binding|nucleotide binding|motor activity|actin binding	mmu04530	Tight junction
ENSMUST00000149084	86.2421	3.90723	2.51527	908.744	9.82773	0.0118943	0.295203	Up	0	0	0	7.6925e-17	261.8	167.608	Chr4	32565639	32571708	-	234	ENSMUSG00000086150.1	XM_006537567.3	0	antisense	genic	intronic	nested	Bach2	GeneID:12014,Genbank:XM_006537567.3,MGI:MGI:894679	BTB and CNC homology, basic leucine zipper transcription factor 2, transcript variant X4	GO:0005829,GO:0001206,GO:0006351,GO:0003677,GO:0006355,GO:0003700,GO:0004842,GO:0005515,GO:0005622,GO:0016567,GO:0005623,GO:0031463,GO:0005634,GO:0051170,GO:0000122,GO:0000980,GO:0005737	cytosol|transcriptional repressor activity, RNA polymerase II distal enhancer sequence-specific binding|transcription, DNA-templated|DNA binding|regulation of transcription, DNA-templated|DNA binding transcription factor activity|ubiquitin-protein transferase activity|protein binding|intracellular|protein ubiquitination|cell|Cul3-RING ubiquitin ligase complex|nucleus|import into nucleus|negative …
ENSMUST00000149124	23.9655	3.40111	6.26592	2.60182e+06	21.3111	3.70624e-10	1.11023e-07	Up	6.76155e-11	1.69164e-08	1.03877e-05	6.8157e-13	45.1782	7.0723e-37	ChrX	7574492	7578415	+	661	ENSMUSG00000039545.16	NM_001290574.1	211	antisense	intergenic	upstream	divergent	Ppp1r3f	GeneID:54646,Genbank:NM_001290574.1,MGI:MGI:1859617	protein phosphatase 1, regulatory (inhibitor) subunit 3F, transcript variant 1	GO:0019903,GO:2000465,GO:2001069,GO:0005979,GO:0016020,GO:0016021	protein phosphatase binding|regulation of glycogen (starch) synthase activity|glycogen binding|regulation of glycogen biosynthetic process|membrane|integral component of membrane	mmu04910	Insulin signaling pathway
ENSMUST00000149386	17.755	1.85863	4.06038	186.981	7.54674	4.89931e-05	0.00396906	Up	0	0	0	9.68691	1.63964	11.4189	Chr9	40780742	40784181	-	819	ENSMUSG00000087135.7	XM_006510603.2	0	antisense	genic	exonic	nested	Clmp	GeneID:71566,Genbank:XM_006510603.2,MGI:MGI:1918816	CXADR-like membrane protein, transcript variant X2	GO:0005923,GO:0016020,GO:0016021,GO:0030054,GO:0048565,GO:0003674,GO:0005881,GO:0005886	bicellular tight junction|membrane|integral component of membrane|cell junction|digestive tract development|molecular_function|cytoplasmic microtubule|plasma membrane
ENSMUST00000149574	70.8115	0.905734	1.96035	3.4237	1.77556	0.0499549	0.665756	Up	17.6261	7.03209	1.59131	14.0445	39.3872	33.1043	Chr19	6530711	6532011	-	716	ENSMUSG00000052188.6	NM_001205234.1	0	antisense	genic	exonic	nested	Nrxn2	GeneID:18190,Genbank:NM_001205234.1,MGI:MGI:1096362	neurexin II, transcript variant 1	GO:0007269,GO:0007416,GO:0030534,GO:0032991,GO:0035176,GO:0042297,GO:0042734,GO:0071625,GO:0005246,GO:0005515,GO:0007268	neurotransmitter secretion|synapse assembly|adult behavior|protein-containing complex|social behavior|vocal learning|presynaptic membrane|vocalization behavior|calcium channel regulator activity|protein binding|chemical synaptic transmission	mmu04514	Cell adhesion molecules (CAMs)
ENSMUST00000149974	172.572	3.907	6.15846	1.75027e+07	24.0611	7.34562e-10	2.10099e-07	Up	1.30432e-13	5.09782e-05	4.30572e-15	186.765	0.0862752	0.00298287	Chr7	142576507	142578095	-	935	ENSMUSG00000000031.16	XM_006508516.3	35760	antisense	intergenic	downstream	convergent	Mrpl23	GeneID:19935,Genbank:XM_006508516.3,MGI:MGI:1196612	mitochondrial ribosomal protein L23, transcript variant X2	GO:0003735,GO:0005622,GO:0005739,GO:0005761,GO:0005762,GO:0005840,GO:0006412,GO:0032543,GO:0001650,GO:0003723	structural constituent of ribosome|intracellular|mitochondrion|mitochondrial ribosome|mitochondrial large ribosomal subunit|ribosome|translation|mitochondrial translation|fibrillar center|RNA binding	mmu03010	Ribosome
ENSMUST00000150366	18.0508	2.58277	2.93137	190.157	7.57105	0.00337469	0.12335	Up	0	0	0	16.9761	0	21.29	Chr11	106972058	106973090	-	490	ENSMUSG00000086481.1	NM_010655.3	15539	sense	intergenic	downstream	same_strand	Kpna2	GeneID:16647,Genbank:NM_010655.3,MGI:MGI:103561	karyopherin (importin) alpha 2	GO:0005654,GO:0005829,GO:0006606,GO:0006607,GO:0008139,GO:0008565,GO:0042826,GO:0005515,GO:0061608,GO:0005643,GO:0070491	nucleoplasm|cytosol|protein import into nucleus|NLS-bearing protein import into nucleus|nuclear localization sequence binding|protein transporter activity|histone deacetylase binding|protein binding|nuclear import signal receptor activity|nuclear pore|repressing transcription factor binding	mmu05164	Influenza A
ENSMUST00000150472	16.2273	1.67035	-4.54145	0.00520519	-7.58583	5.58675e-06	0.000533059	Down	12.498	9.022	20.7815	0	0	0	Chr15	78911966	78913660	-	458	ENSMUSG00000084864.1	NM_001316684.1	0	antisense	genic	exonic	overlapping	Sh3bp1	GeneID:20401,Genbank:NM_001316684.1,MGI:MGI:104603	SH3-domain binding protein 1, transcript variant 1	GO:0048365,GO:0031252,GO:0005096,GO:0051058,GO:0032956,GO:0005622,GO:0071526,GO:0005634,GO:0005829,GO:0005912,GO:0005923,GO:0006911,GO:0034329,GO:0007015,GO:0035020,GO:0016477,GO:0043535,GO:0017124,GO:0043547,GO:0030027,GO:0000145,GO:0045198,GO:0030215,GO:0001891,GO:0046847,GO:0030834	Rac GTPase binding|cell leading edge|GTPase activator activity|negative regulation of small GTPase mediated signal transduction|regulation of actin cytoskeleton organization|intracellular|semaphorin-plexin signaling pathway|nucleus|cytosol|adherens junction|bicellular tight junction|phagocytosis, engulfment|cell junction assembly|actin filament organization|regulation of Rac protein signal transd…
ENSMUST00000150600	8.86195	2.54217	-2.25113	0.0189357	-5.72275	0.0243773	0.4473	Down	5.2684	2.96296e-18	2.15917	0.0871979	0	0	Chr1	176927999	176932711	-	1430	ENSMUSG00000087082.1	NM_029756.3	0	antisense	genic	intronic	nested	Sdccag8	GeneID:76816,Genbank:NM_029756.3,MGI:MGI:1924066	serologically defined colon cancer antigen 8	GO:0005813,GO:0005814,GO:0005856,GO:0005911,GO:0007098,GO:0030010,GO:0030054,GO:0031023,GO:0034451,GO:0001764,GO:0035148,GO:0005515,GO:0005737	centrosome|centriole|cytoskeleton|cell-cell junction|centrosome cycle|establishment of cell polarity|cell junction|microtubule organizing center organization|centriolar satellite|neuron migration|tube formation|protein binding|cytoplasm
ENSMUST00000152740	19.986	1.84931	4.174	210.699	7.71904	2.99293e-05	0.00247128	Up	0.000755371	6.78452e-15	0	9.97304	24.1625	2.10083	Chr2	66440896	66511249	+	645	ENSMUSG00000087301.7	NM_001290675.1	0	antisense	genic	exonic	overlapping	Scn9a	GeneID:20274,Genbank:NM_001290675.1,MGI:MGI:107636	sodium channel, voltage-gated, type IX, alpha, transcript variant 2	GO:0055085,GO:0019228,GO:0005248,GO:0086010,GO:0019233,GO:0005261,GO:0005272,GO:0005886,GO:0005887,GO:0006811,GO:0031402,GO:0006814,GO:0034765,GO:0006954,GO:0035725,GO:0009636,GO:0009791,GO:0001518,GO:0042995,GO:0016020,GO:0005216,GO:0048266,GO:0016021,GO:0005244	transmembrane transport|neuronal action potential|voltage-gated sodium channel activity|membrane depolarization during action potential|sensory perception of pain|cation channel activity|sodium channel activity|plasma membrane|integral component of plasma membrane|ion transport|sodium ion binding|sodium ion transport|regulation of ion transmembrane transport|inflammatory response|sodium ion trans…	mmu04742	Taste transduction
ENSMUST00000152754	132.01	1.1087	7.20714	254.326	7.99054	5.71394e-13	5.25723e-10	Up	0.000431807	2.56401e-18	0.464732	49.3279	23.4742	19.9875	Chr7	142575533	142577386	-	1521	ENSMUSG00000000031.16	XM_017322050.1	34786	antisense	intergenic	downstream	convergent	Mrpl23	GeneID:19935,Genbank:XM_017322050.1,MGI:MGI:1196612	mitochondrial ribosomal protein L23, transcript variant X1	GO:0003735,GO:0005622,GO:0005739,GO:0005761,GO:0005762,GO:0005840,GO:0006412,GO:0032543,GO:0001650,GO:0003723	structural constituent of ribosome|intracellular|mitochondrion|mitochondrial ribosome|mitochondrial large ribosomal subunit|ribosome|translation|mitochondrial translation|fibrillar center|RNA binding	mmu03010	Ribosome
ENSMUST00000152803	39.3533	3.19358	-7.16336	1.29836e-07	-22.8768	7.87218e-13	6.7601e-10	Down	0	174.416	0	0	0	0	Chr2	17181743	17185487	-	246	ENSMUSG00000085193.1
ENSMUST00000152923	20.2725	3.49912	6.02455	2.21772e+06	21.0806	1.69577e-09	3.73228e-07	Up	0	0	0	53.7984	0	0	Chr4	146167522	146205357	-	383	ENSMUSG00000086654.1	NM_001177546.2	0	antisense	genic	intronic	overlapping	Zfp600	GeneID:667666,Genbank:NM_001177546.2,MGI:MGI:3705222	zinc finger protein 600, transcript variant 1	GO:0003700,GO:0005575,GO:0006355	DNA binding transcription factor activity|cellular_component|regulation of transcription, DNA-templated
ENSMUST00000153405	8.09922	1.53156	2.2318	10.6897	3.41814	0.0256281	0.459836	Up	0.651512	0.472725	0.600901	3.08508	1.47555	10.7949	Chr11	116671696	116672622	+	520	ENSMUSG00000020812.17	XM_017314193.1	3307	sense	intergenic	downstream	same_strand	Gm11744	GeneID:100038570,Genbank:XM_017314193.1,MGI:MGI:3649529	predicted gene 11744, transcript variant X2	GO:0005737,GO:0005783,GO:0005794,GO:0007601,GO:0042622,GO:0050896,GO:0050908,GO:0001750,GO:0003674,GO:0005576	cytoplasm|endoplasmic reticulum|Golgi apparatus|visual perception|photoreceptor outer segment membrane|response to stimulus|detection of light stimulus involved in visual perception|photoreceptor outer segment|molecular_function|extracellular region
ENSMUST00000153562	29.2526	0.675822	2.6015	3.38265	1.75815	0.0092817	0.247548	Up	1.52204	1.70738	1.36837	3.44754	7.57317	4.06879	Chr7	27124481	27130674	-	1690	ENSMUSG00000086868.1	NM_007817.2	0	antisense	genic	exonic	nested	Cyp2f2	GeneID:13107,Genbank:NM_007817.2,MGI:MGI:88608	cytochrome P450, family 2, subfamily f, polypeptide 2	GO:0046872,GO:0018931,GO:0005783,GO:0055114,GO:0018979,GO:0006082,GO:0019373,GO:0006805,GO:0008392,GO:0008395,GO:0009636,GO:0016020,GO:0019825,GO:0016491,GO:0020037,GO:0016705,GO:0016712,GO:0042738,GO:0004497,GO:0043231,GO:0005506,GO:0005737	metal ion binding|naphthalene metabolic process|endoplasmic reticulum|oxidation-reduction process|trichloroethylene metabolic process|organic acid metabolic process|epoxygenase P450 pathway|xenobiotic metabolic process|arachidonic acid epoxygenase activity|steroid hydroxylase activity|response to toxic substance|membrane|oxygen binding|oxidoreductase activity|heme binding|oxidoreductase activity,…	mmu00980	Metabolism of xenobiotics by cytochrome P450
ENSMUST00000154116	32.4021	0.799561	-1.98533	0.332773	-1.58739	0.047108	0.644119	Down	10.9866	7.49453	12.5488	0.96823	5.4931	3.72268	Chr1	191890231	191899129	-	926	ENSMUSG00000055833.14	XM_006497158.3	7560	antisense	intergenic	upstream	divergent	Slc30a1	GeneID:22782,Genbank:XM_006497158.3,MGI:MGI:1345281	solute carrier family 30 (zinc transporter), member 1, transcript variant X1	GO:0071585,GO:0030315,GO:0006882,GO:0005737,GO:0090281,GO:0031965,GO:0008324,GO:0005783,GO:0046929,GO:0010043,GO:0055085,GO:0005794,GO:0005886,GO:0016020,GO:0006811,GO:0061088,GO:0006812,GO:0070509,GO:0016021,GO:0006829,GO:0070574,GO:0019855,GO:0001701,GO:0071577,GO:0006874,GO:0005385,GO:0071584	detoxification of cadmium ion|T-tubule|cellular zinc ion homeostasis|cytoplasm|negative regulation of calcium ion import|nuclear membrane|cation transmembrane transporter activity|endoplasmic reticulum|negative regulation of neurotransmitter secretion|response to zinc ion|transmembrane transport|Golgi apparatus|plasma membrane|membrane|ion transport|regulation of sequestering of zinc ion|cation t…	mmu04978	Mineral absorption
ENSMUST00000154297	98.0648	0.543857	-2.45413	0.396476	-1.33469	0.0141227	0.327184	Down	58.4779	58.1925	146.869	29.929	33.1709	33.4404	Chr2	77840616	77842936	+	318	ENSMUSG00000087102.1	XM_006499464.2	22910	antisense	intergenic	upstream	divergent	Zfp385b	GeneID:241494,Genbank:XM_006499464.2,MGI:MGI:2444734	zinc finger protein 385B, transcript variant X10	GO:0003676,GO:0003723,GO:0005622,GO:0005634,GO:0006915,GO:0008270,GO:0046872,GO:0072332,GO:0001650,GO:0002039	nucleic acid binding|RNA binding|intracellular|nucleus|apoptotic process|zinc ion binding|metal ion binding|intrinsic apoptotic signaling pathway by p53 class mediator|fibrillar center|p53 binding
ENSMUST00000155906	7.60397	2.16894	2.91593	80.1415	6.32448	0.00354629	0.126187	Up	0	0	0	0.730866	0.873578	3.21836	Chr6	48738346	48740621	-	1722	ENSMUSG00000044867.5	NM_008376.3	0	antisense	genic	exonic	overlapping	Gimap1	GeneID:16205,Genbank:NM_008376.3,MGI:MGI:109368	GTPase, IMAP family member 1, transcript variant 1	GO:0005783,GO:0005794,GO:0016020,GO:0016021,GO:0030183,GO:0030217,GO:0000166,GO:0005525	endoplasmic reticulum|Golgi apparatus|membrane|integral component of membrane|B cell differentiation|T cell differentiation|nucleotide binding|GTP binding
ENSMUST00000156081	465.265	0.375439	4.7912	3.47932	1.7988	1.6579e-06	0.000179457	Up	47.6141	54.169	94.5643	228.274	236.418	170.906	Chr4	117700188	117700923	+	627	ENSMUSG00000086320.1	XM_006503266.2	17867	antisense	intergenic	upstream	divergent	Dmap1	GeneID:66233,Genbank:XM_006503266.2,MGI:MGI:1913483	DNA methyltransferase 1-associated protein 1, transcript variant X1	GO:0035267,GO:0003714,GO:0040008,GO:0005515,GO:0043967,GO:0005634,GO:0005654,GO:0005657,GO:0005737,GO:0005829,GO:0006281,GO:0043968,GO:0006325,GO:0006338,GO:0045892,GO:0006351,GO:0000122,GO:0006355,GO:0001103	NuA4 histone acetyltransferase complex|transcription corepressor activity|regulation of growth|protein binding|histone H4 acetylation|nucleus|nucleoplasm|replication fork|cytoplasm|cytosol|DNA repair|histone H2A acetylation|chromatin organization|chromatin remodeling|negative regulation of transcription, DNA-templated|transcription, DNA-templated|negative regulation of transcription by RNA polyme…
ENSMUST00000156115	21.8431	3.43654	-6.43037	2.22728e-07	-22.0982	1.2729e-10	4.4385e-08	Down	93.3199	0	0	0	0	0.000171779	Chr6	31356743	31372369	+	279	ENSMUSG00000086931.1	NM_013791.2	26459	sense	intergenic	upstream	same_strand	Mkln1	GeneID:27418,Genbank:NM_013791.2,MGI:MGI:1351638	muskelin 1, intracellular mediator containing kelch motifs	GO:0005829,GO:0005938,GO:0007160,GO:0008360,GO:0031532,GO:0042802,GO:0042995,GO:0001726,GO:0005515,GO:0005737	cytosol|cell cortex|cell-matrix adhesion|regulation of cell shape|actin cytoskeleton reorganization|identical protein binding|cell projection|ruffle|protein binding|cytoplasm
ENSMUST00000156508	4.49903	2.3521	2.36721	47.4363	5.56792	0.0179225	0.372957	Up	0	0	0	0.471846	0.941659	0.589498	Chr2	28095483	28113851	+	2593	ENSMUSG00000086425.7	XM_006497676.3	10580	antisense	intergenic	upstream	divergent	Fcnb	GeneID:14134,Genbank:XM_006497676.3,MGI:MGI:1341158	ficolin B, transcript variant X1	GO:0046872,GO:0002752,GO:0097367,GO:0005576,GO:2000484,GO:0005581,GO:0007186,GO:0008329,GO:0030246,GO:0031232,GO:0033691,GO:0034394,GO:0043654,GO:0001664,GO:0045087,GO:0001867,GO:0046597,GO:0002376	metal ion binding|cell surface pattern recognition receptor signaling pathway|carbohydrate derivative binding|extracellular region|positive regulation of interleukin-8 secretion|collagen trimer|G-protein coupled receptor signaling pathway|signaling pattern recognition receptor activity|carbohydrate binding|extrinsic component of external side of plasma membrane|sialic acid binding|protein localiz…
ENSMUST00000159053	24.1847	1.61822	3.12237	33.1901	5.05268	0.00179401	0.0752726	Up	0.996278	3.95451e-13	3.85925e-16	12.4134	1.78778	15.3476	Chr5	124194907	124195827	+	828	ENSMUSG00000089842.2	XM_017320744.1	0	antisense	genic	intronic	nested	Pitpnm2	GeneID:19679,Genbank:XM_017320744.1,MGI:MGI:1336192	phosphatidylinositol transfer protein, membrane-associated 2, transcript variant X6	GO:0005548,GO:0005622,GO:0005737,GO:0005856,GO:0008289,GO:0008526,GO:0015914,GO:0016020,GO:0030971,GO:0046872,GO:0005509,GO:0048015,GO:0005515,GO:0005543	phospholipid transporter activity|intracellular|cytoplasm|cytoskeleton|lipid binding|phosphatidylinositol transporter activity|phospholipid transport|membrane|receptor tyrosine kinase binding|metal ion binding|calcium ion binding|phosphatidylinositol-mediated signaling|protein binding|phospholipid binding
ENSMUST00000159157	20.8447	1.60634	-4.34129	0.007957	-6.97356	1.41651e-05	0.00125835	Down	6.50649	6.48777	21.493	0.139894	4.43209e-07	2.90323e-12	Chr1	161035166	161037056	+	723	ENSMUSG00000053332.13	XM_011238814.2	302	antisense	intergenic	upstream	divergent	Zbtb37	GeneID:240869,Genbank:XM_011238814.2,MGI:MGI:2444467	zinc finger and BTB domain containing 37, transcript variant X1	GO:0003674,GO:0005575,GO:0008150	molecular_function|cellular_component|biological_process
ENSMUST00000159539	480.434	0.452232	8.09765	12.6583	3.66201	5.60324e-16	9.02192e-13	Up	26.6511	8.19508	20.4004	189.191	251.239	209.763	Chr17	34811318	34812256	-	759	ENSMUSG00000015451.16	NM_011413.2	0	sense	genic	exonic	nested	C4a	GeneID:625018,Genbank:NM_011413.2,MGI:MGI:98320	complement component 4A (Rodgers blood group)	GO:0005615,GO:0006956,GO:0030246,GO:0030424,GO:0030425,GO:0043025,GO:0044216,GO:0045202,GO:0001848,GO:0001849,GO:0005576	extracellular space|complement activation|carbohydrate binding|axon|dendrite|neuronal cell body|other organism cell|synapse|complement binding|complement component C1q binding|extracellular region
ENSMUST00000159618	15.2018	2.69172	2.72112	160.285	7.32449	0.00650617	0.199064	Up	3.96475e-10	9.65031e-17	1.18047e-16	1.41297e-18	37.5367	7.1557	Chr1	6213293	6214590	-	413	ENSMUSG00000090031.2	NM_009826.4	72	antisense	intergenic	upstream	divergent	Rb1cc1	GeneID:12421,Genbank:NM_009826.4,MGI:MGI:1341850	RB1-inducible coiled-coil 1	GO:0045793,GO:0007507,GO:0000422,GO:0046330,GO:0019901,GO:0001889,GO:0061709,GO:0001934,GO:0061723,GO:0005515,GO:0005634,GO:0030242,GO:0005737,GO:1990316,GO:0031965,GO:0005829,GO:0032947,GO:0006351,GO:0034045,GO:0006355,GO:0000045,GO:0006914,GO:2001237,GO:0043066,GO:0007049,GO:0000407	positive regulation of cell size|heart development|autophagy of mitochondrion|positive regulation of JNK cascade|protein kinase binding|liver development|reticulophagy|positive regulation of protein phosphorylation|glycophagy|protein binding|nucleus|autophagy of peroxisome|cytoplasm|Atg1/ULK1 kinase complex|nuclear membrane|cytosol|protein-containing complex scaffold activity|transcription, DNA-t…	mmu04140,mmu04211	Autophagy - animal|Longevity regulating pathway - mammal
ENSMUST00000159827	508.006	0.489527	-2.62837	0.4099	-1.28666	0.00857952	0.239724	Down	29.0925	30.5041	35.5528	12.8302	6.01876	16.6735	Chr6	6820189	6861591	-	4446	ENSMUSG00000090063.6	NM_010057.2	1743	antisense	intergenic	upstream	divergent	Dlx6	GeneID:13396,Genbank:NM_010057.2,MGI:MGI:101927	distal-less homeobox 6	GO:0007275,GO:0030326,GO:0030855,GO:0042472,GO:0043565,GO:0048646,GO:0050679,GO:0060021,GO:0060322,GO:0003677,GO:0005634,GO:0006355	multicellular organism development|embryonic limb morphogenesis|epithelial cell differentiation|inner ear morphogenesis|sequence-specific DNA binding|anatomical structure formation involved in morphogenesis|positive regulation of epithelial cell proliferation|roof of mouth development|head development|DNA binding|nucleus|regulation of transcription, DNA-templated
ENSMUST00000160126	139.59	1.35883	7.74348	1470.44	10.522	9.67339e-15	1.38448e-11	Up	0	0	1.43701e-53	104.697	50.8877	44.255	Chr5	138203609	138207308	-	751	ENSMUSG00000089783.1	XM_011240943.1	191	antisense	intergenic	upstream	divergent	Nxpe5	GeneID:381680,Genbank:XM_011240943.1,MGI:MGI:3584036	neurexophilin and PC-esterase domain family, member 5, transcript variant X1	GO:0003674,GO:0005575,GO:0008150	molecular_function|cellular_component|biological_process
ENSMUST00000160309	444.549	0.486549	5.44142	6.26588	2.64752	5.28568e-08	6.80849e-06	Up	35.414	13.0258	40.5791	148.812	249.372	126.301	Chr17	34813774	34815073	-	822	ENSMUSG00000015451.16	NM_011413.2	0	sense	genic	exonic	nested	C4a	GeneID:625018,Genbank:NM_011413.2,MGI:MGI:98320	complement component 4A (Rodgers blood group)	GO:0005615,GO:0006956,GO:0030246,GO:0030424,GO:0030425,GO:0043025,GO:0044216,GO:0045202,GO:0001848,GO:0001849,GO:0005576	extracellular space|complement activation|carbohydrate binding|axon|dendrite|neuronal cell body|other organism cell|synapse|complement binding|complement component C1q binding|extracellular region
ENSMUST00000160551	10.0507	2.45844	1.98101	29.2467	4.8702	0.04759	0.646632	Up	5.59652e-05	0.69629	0.010329	0.000741613	10.6163	9.60008	Chr1	161037353	161038535	+	549	ENSMUSG00000053332.13	NM_172644.4	2066	antisense	intergenic	downstream	convergent	Dars2	GeneID:226539,Genbank:NM_172644.4,MGI:MGI:2442510	aspartyl-tRNA synthetase 2 (mitochondrial)	GO:0004815,GO:0005524,GO:0005634,GO:0005737,GO:0005739,GO:0006412,GO:0006418,GO:0016874,GO:0042803,GO:0043039,GO:0000166,GO:0050560,GO:0003676,GO:0070145,GO:0004812	aspartate-tRNA ligase activity|ATP binding|nucleus|cytoplasm|mitochondrion|translation|tRNA aminoacylation for protein translation|ligase activity|protein homodimerization activity|tRNA aminoacylation|nucleotide binding|aspartate-tRNA(Asn) ligase activity|nucleic acid binding|mitochondrial asparaginyl-tRNA aminoacylation|aminoacyl-tRNA ligase activity	mmu00970	Aminoacyl-tRNA biosynthesis
ENSMUST00000160657	2454.06	0.287695	11.532	9.97076	3.3177	9.10084e-31	3.9076e-27	Up	151.731	173.641	171.586	1176.19	2213.66	1379.89	Chr17	34809092	34809754	-	526	ENSMUSG00000015451.16	NM_011413.2	0	sense	genic	exonic	nested	C4a	GeneID:625018,Genbank:NM_011413.2,MGI:MGI:98320	complement component 4A (Rodgers blood group)	GO:0005615,GO:0006956,GO:0030246,GO:0030424,GO:0030425,GO:0043025,GO:0044216,GO:0045202,GO:0001848,GO:0001849,GO:0005576	extracellular space|complement activation|carbohydrate binding|axon|dendrite|neuronal cell body|other organism cell|synapse|complement binding|complement component C1q binding|extracellular region
ENSMUST00000161150	12.9826	2.72276	2.606	136.76	7.0955	0.00916067	0.247548	Up	1.46185e-18	4.27735e-20	2.2397e-20	7.02441	4.22007	1.02773e-05	Chr1	85111812	85114025	+	1262	ENSMUSG00000072109.11	XM_006496590.1	0	antisense	genic	exonic	overlapping	Gm35498	GeneID:102639105,Genbank:XM_006496590.1,MGI:MGI:5594657	predicted gene, 35498
ENSMUST00000161664	10.2871	1.91433	3.53064	108.293	6.7588	0.000414563	0.0239461	Up	0	0	0	7.27245	3.31322	2.86902	Chr17	44710222	44713925	+	818	ENSMUSG00000089849.1	NM_001271631.1	0	antisense	genic	intronic	nested	Runx2	GeneID:12393,Genbank:NM_001271631.1,MGI:MGI:99829	runt related transcription factor 2, transcript variant 6	GO:0002051,GO:0002062,GO:0002063,GO:0002076,GO:0003677,GO:0006357,GO:0003682,GO:0008134,GO:0003700,GO:0008284,GO:0010628,GO:0019904,GO:0030097,GO:0044212,GO:0030154,GO:0045595,GO:0030182,GO:0045667,GO:0030217,GO:0045669,GO:0045778,GO:0000790,GO:0070491,GO:0045879,GO:0000978,GO:0071773,GO:0045892,GO:0000981,GO:1901522,GO:0001077,GO:0001501,GO:0001649,GO:0001958,GO:0005515,GO:0005524,GO:0005634,GO:…	osteoblast fate commitment|chondrocyte differentiation|chondrocyte development|osteoblast development|DNA binding|regulation of transcription by RNA polymerase II|chromatin binding|transcription factor binding|DNA binding transcription factor activity|positive regulation of cell proliferation|positive regulation of gene expression|protein domain specific binding|hemopoiesis|transcription regulato…	mmu05202	Transcriptional misregulation in cancers
ENSMUST00000161681	40.0248	0.93929	4.00367	13.5536	3.76061	6.23678e-05	0.00495901	Up	0.270116	0.684402	3.58246	19.9867	23.751	15.4611	Chr8	54708987	54710381	+	695	ENSMUSG00000089719.1	XM_017312813.1	0	antisense	genic	intronic	nested	Wdr17	GeneID:244484,Genbank:XM_017312813.1,MGI:MGI:1924662	WD repeat domain 17, transcript variant X8	GO:0003674,GO:0005737,GO:0008150	molecular_function|cytoplasm|biological_process
ENSMUST00000161797	1215.31	0.357617	8.13701	7.51585	2.90994	4.05166e-16	7.45564e-13	Up	72.3759	41.4478	67.5432	295.905	627.766	376.059	Chr17	34809482	34811387	-	932	ENSMUSG00000015451.16	NM_011413.2	0	sense	genic	exonic	nested	C4a	GeneID:625018,Genbank:NM_011413.2,MGI:MGI:98320	complement component 4A (Rodgers blood group)	GO:0005615,GO:0006956,GO:0030246,GO:0030424,GO:0030425,GO:0043025,GO:0044216,GO:0045202,GO:0001848,GO:0001849,GO:0005576	extracellular space|complement activation|carbohydrate binding|axon|dendrite|neuronal cell body|other organism cell|synapse|complement binding|complement component C1q binding|extracellular region
ENSMUST00000161848	8.02032	2.95282	2.16806	84.5587	6.40188	0.0301543	0.509735	Up	0	0	0	0	7.13282	7.77555	Chr5	120648040	120648749	+	612	ENSMUSG00000089830.1	XM_006530210.2	0	sense	genic	exonic	nested	Rasal1	GeneID:19415,Genbank:XM_006530210.2,MGI:MGI:1330842	RAS protein activator like 1 (GAP1 like), transcript variant X6	GO:0005829,GO:0005886,GO:0007165,GO:0030154,GO:0031235,GO:0035556,GO:0043087,GO:0046580,GO:0046872,GO:1903861,GO:0005096,GO:0005543,GO:0005737	cytosol|plasma membrane|signal transduction|cell differentiation|intrinsic component of the cytoplasmic side of the plasma membrane|intracellular signal transduction|regulation of GTPase activity|negative regulation of Ras protein signal transduction|metal ion binding|positive regulation of dendrite extension|GTPase activator activity|phospholipid binding|cytoplasm	mmu04014	Ras signaling pathway
ENSMUST00000161943	18.738	1.63938	4.651	197.373	7.62478	3.30323e-06	0.000337689	Up	0	0	0	10.4016	9.05249	4.44681	Chr1	164143432	164146366	-	863	ENSMUSG00000090081.1	NM_011347.2	0	antisense	genic	exonic	nested	Selp	GeneID:20344,Genbank:NM_011347.2,MGI:MGI:98280	selectin, platelet	GO:0005887,GO:0006954,GO:0007155,GO:0007157,GO:0007159,GO:0008201,GO:0042806,GO:0009897,GO:0045785,GO:0046872,GO:0010572,GO:0048306,GO:0050900,GO:0050901,GO:0070492,GO:0071354,GO:0001530,GO:0002687,GO:0002691,GO:0005509,GO:0005515,GO:0005615,GO:0005886,GO:0014068,GO:0016020,GO:0016021,GO:0016339,GO:0030246,GO:0031092,GO:0033623,GO:0098609,GO:0033691,GO:0035584	integral component of plasma membrane|inflammatory response|cell adhesion|heterophilic cell-cell adhesion via plasma membrane cell adhesion molecules|leukocyte cell-cell adhesion|heparin binding|fucose binding|external side of plasma membrane|positive regulation of cell adhesion|metal ion binding|positive regulation of platelet activation|calcium-dependent protein binding|leukocyte migration|leuk…	mmu04514,mmu05150,mmu05144	Cell adhesion molecules (CAMs)|Staphylococcus aureus infection|Malaria
ENSMUST00000162163	32.3086	1.28971	-3.06935	0.064321	-3.95857	0.00214524	0.0871698	Down	17.6994	0.414339	4.34617	0.206682	0.499458	0.618736	Chr1	161035184	161038539	+	1614	ENSMUSG00000053332.13	XM_011238816.2	320	antisense	intergenic	upstream	divergent	Zbtb37	GeneID:240869,Genbank:XM_011238816.2,MGI:MGI:2444467	zinc finger and BTB domain containing 37, transcript variant X2	GO:0003674,GO:0005575,GO:0008150	molecular_function|cellular_component|biological_process
ENSMUST00000162353	59.4602	0.66388	3.26645	4.49565	2.16853	0.00108905	0.051091	Up	2.56451	2.29521	1.34211	9.44432	4.97809	11.4995	Chr1	85105946	85114032	+	2017	ENSMUSG00000072109.11	XM_006496590.1	0	antisense	genic	exonic	overlapping	Gm35498	GeneID:102639105,Genbank:XM_006496590.1,MGI:MGI:5594657	predicted gene, 35498
ENSMUST00000162391	23.85	3.42096	6.22836	2.59438e+06	21.307	4.71355e-10	1.37989e-07	Up	0.0103568	0.000140363	5.15745e-59	43.6015	0.00396727	2.65404e-43	Chr6	148060855	148067873	-	555	ENSMUSG00000089948.1	XM_006507069.3	0	antisense	genic	intronic	nested	Far2	GeneID:330450,Genbank:XM_006507069.3,MGI:MGI:2687035	fatty acyl CoA reductase 2, transcript variant X1	GO:0006629,GO:0010025,GO:0016020,GO:0016021,GO:0016491,GO:0035336,GO:0043231,GO:0055114,GO:0080019,GO:0005777,GO:0005779	lipid metabolic process|wax biosynthetic process|membrane|integral component of membrane|oxidoreductase activity|long-chain fatty-acyl-CoA metabolic process|intracellular membrane-bounded organelle|oxidation-reduction process|fatty-acyl-CoA reductase (alcohol-forming) activity|peroxisome|integral component of peroxisomal membrane	mmu04146	Peroxisome
ENSMUST00000162558	10371	0.332433	4.07076	2.55488	1.35326	4.68596e-05	0.00382025	Up	1817.26	2503.4	2468.49	3996.94	5367.53	6988.26	Chr1	161035163	161038537	+	502	ENSMUSG00000053332.13	XM_011238816.2	299	antisense	intergenic	upstream	divergent	Zbtb37	GeneID:240869,Genbank:XM_011238816.2,MGI:MGI:2444467	zinc finger and BTB domain containing 37, transcript variant X2	GO:0003674,GO:0005575,GO:0008150	molecular_function|cellular_component|biological_process
ENSMUST00000163314	6.6551	2.02615	-2.61643	0.0253601	-5.3013	0.00888535	0.244035	Down	4.99219	5.73697	1.15377	0.17942	5.30199e-14	1.74522e-10	Chr15	56693954	56778115	+	633	ENSMUSG00000086541.8	NM_008216.3	0	antisense	genic	exonic	overlapping	Has2	GeneID:15117,Genbank:NM_008216.3,MGI:MGI:107821	hyaluronan synthase 2	GO:0060349,GO:0030335,GO:0005887,GO:0085029,GO:0036120,GO:0007155,GO:0036302,GO:0008284,GO:0090500,GO:0010838,GO:0014911,GO:0016020,GO:0016021,GO:0045226,GO:0016740,GO:1900026,GO:0016757,GO:1900127,GO:0050501,GO:0030212,GO:1900625,GO:0030213,GO:0001570,GO:1901201,GO:0005737,GO:0051549	bone morphogenesis|positive regulation of cell migration|integral component of plasma membrane|extracellular matrix assembly|cellular response to platelet-derived growth factor stimulus|cell adhesion|atrioventricular canal development|positive regulation of cell proliferation|endocardial cushion to mesenchymal transition|positive regulation of keratinocyte proliferation|positive regulation of smo…
ENSMUST00000164104	19.7958	1.10801	-2.3399	0.165784	-2.59263	0.0192891	0.38944	Down	1.31787	0.183721	1.26943	0.0870731	0.291364	0.0606606	Chr6	28981634	29028922	+	7367	ENSMUSG00000092090.2	XM_006504999.1	31273	sense	intergenic	upstream	same_strand	Lep	GeneID:16846,Genbank:XM_006504999.1,MGI:MGI:104663	leptin, transcript variant X1	GO:0072606,GO:0090335,GO:0098868,GO:1900015,GO:0003300,GO:1900180,GO:0005102,GO:1900745,GO:0005179,GO:1904651,GO:0005515,GO:1990051,GO:0005576,GO:0005615,GO:0007165,GO:0007260,GO:0005737,GO:0008083,GO:0008203,GO:0008206,GO:0008217,GO:0021954,GO:0008284,GO:0030073,GO:0008343,GO:0030217,GO:0009062,GO:0030300,GO:0032008,GO:0032099,GO:0000122,GO:0038108,GO:0032310,GO:0001525,GO:0032615,GO:0001542,GO:…	interleukin-8 secretion|regulation of brown fat cell differentiation|bone growth|regulation of cytokine production involved in inflammatory response|cardiac muscle hypertrophy|regulation of protein localization to nucleus|signaling receptor binding|positive regulation of p38MAPK cascade|hormone activity|positive regulation of fat cell apoptotic process|protein binding|activation of protein kinase…	mmu04630,mmu04152,mmu04080,mmu04060,mmu04920,mmu04932	Jak-STAT signaling pathway|AMPK signaling pathway|Neuroactive ligand-receptor interaction|Cytokine-cytokine receptor interaction|Adipocytokine signaling pathway|Non-alcoholic fatty liver disease (NAFLD)
ENSMUST00000168048	6.48533	3.16945	-1.97618	0.0130176	-6.26339	0.0481347	0.651285	Down	2.50602	11.1041	1.00458e-09	2.41051e-17	0	0	Chr2	20300817	20324670	-	534	ENSMUSG00000091457.1	XM_006497414.2	0	antisense	genic	intronic	nested	Etl4	GeneID:208618,Genbank:XM_006497414.2,MGI:MGI:95454	enhancer trap locus 4, transcript variant X3	GO:0048706,GO:0005515,GO:0005737,GO:0007275	embryonic skeletal system development|protein binding|cytoplasm|multicellular organism development
ENSMUST00000168990	3.33222	2.57956	1.99039	35.1225	5.13432	0.0465484	0.644027	Up	0	0	0	0.450877	0.681857	0.498555	Chr6	82764282	82767288	+	2229	ENSMUSG00000090293.1	NM_013820.3	0	antisense	genic	intronic	nested	Hk2	GeneID:15277,Genbank:NM_013820.3,MGI:MGI:1315197	hexokinase 2	GO:1904925,GO:0016773,GO:0006006,GO:0003824,GO:1990830,GO:0019158,GO:0006096,GO:0004340,GO:2000378,GO:0035795,GO:0008152,GO:0004396,GO:0045766,GO:0005515,GO:0005524,GO:0008637,GO:0005536,GO:0046324,GO:0005739,GO:0046835,GO:0008865,GO:0016301,GO:0005741,GO:0000166,GO:0072655,GO:0016310,GO:0005829,GO:0001678,GO:0072656,GO:0016740,GO:0005975,GO:0002931	positive regulation of autophagy of mitochondrion in response to mitochondrial depolarization|phosphotransferase activity, alcohol group as acceptor|glucose metabolic process|catalytic activity|cellular response to leukemia inhibitory factor|mannokinase activity|glycolytic process|glucokinase activity|negative regulation of reactive oxygen species metabolic process|negative regulation of mitochon…	mmu00010,mmu00051,mmu00052,mmu00500,mmu00520,mmu00524,mmu04066,mmu04910,mmu04973,mmu05230,mmu04930	Glycolysis / Gluconeogenesis|Fructose and mannose metabolism|Galactose metabolism|Starch and sucrose metabolism|Amino sugar and nucleotide sugar metabolism|Neomycin, kanamycin and gentamicin biosynthesis|HIF-1 signaling pathway|Insulin signaling pathway|Carbohydrate digestion and absorption|Central carbon metabolism in cancer|Type II diabetes mellitus
ENSMUST00000169111	28.9999	0.692142	3.25642	4.76972	2.2539	0.00112827	0.0515593	Up	1.37881	0.583925	1.23831	4.21506	5.10564	4.83181	Chr1	172549258	172558129	-	1869	ENSMUSG00000085184.9	XM_006496857.3	0	antisense	genic	intronic	overlapping	Vsig8	GeneID:240916,Genbank:XM_006496857.3,MGI:MGI:3642995	V-set and immunoglobulin domain containing 8, transcript variant X2	GO:0016021,GO:0005622,GO:0008150,GO:0016020	integral component of membrane|intracellular|biological_process|membrane
ENSMUST00000170435	15.3767	3.63367	5.69568	1.69894e+06	20.6962	1.22882e-08	1.77848e-06	Up	0	0	0	0	72.1769	0	Chr2	27189382	27234710	+	265	ENSMUSG00000091192.1	NM_138665.2	0	antisense	genic	exonic	nested	Sardh	GeneID:192166,Genbank:NM_138665.2,MGI:MGI:2183102	sarcosine dehydrogenase	GO:0005739,GO:0005759,GO:0008480,GO:0016491,GO:0035999,GO:0050660,GO:0005542,GO:0055114,GO:0005737,GO:1901053	mitochondrion|mitochondrial matrix|sarcosine dehydrogenase activity|oxidoreductase activity|tetrahydrofolate interconversion|flavin adenine dinucleotide binding|folic acid binding|oxidation-reduction process|cytoplasm|sarcosine catabolic process	mmu00260	Glycine, serine and threonine metabolism
ENSMUST00000173624	15.6537	3.62309	5.40373	782751	19.5782	6.52676e-08	8.16225e-06	Up	1.44291e-13	4.37358e-12	1.76111e-07	6.89388e-12	34.7854	0.00104608	Chr7	141945318	141946113	-	561	ENSMUSG00000092536.2	NM_001009929.3	3638	antisense	intergenic	upstream	divergent	Brsk2	GeneID:75770,Genbank:NM_001009929.3,MGI:MGI:1923020	BR serine/threonine kinase 2, transcript variant 2	GO:0005524,GO:0005622,GO:0005634,GO:0005737,GO:0005783,GO:0005813,GO:0016740,GO:0018105,GO:0005856,GO:0019901,GO:0006468,GO:0030010,GO:0030182,GO:0070059,GO:0031532,GO:0035556,GO:0036503,GO:0000086,GO:0000166,GO:0000287,GO:0004672,GO:0004674,GO:0005515,GO:0006887,GO:0006915,GO:0007049,GO:0007399,GO:0007409,GO:0046872,GO:0048812,GO:0016301,GO:0050321,GO:0016310,GO:0051117,GO:0051301,GO:0061178	ATP binding|intracellular|nucleus|cytoplasm|endoplasmic reticulum|centrosome|transferase activity|peptidyl-serine phosphorylation|cytoskeleton|protein kinase binding|protein phosphorylation|establishment of cell polarity|neuron differentiation|intrinsic apoptotic signaling pathway in response to endoplasmic reticulum stress|actin cytoskeleton reorganization|intracellular signal transduction|ERAD …
ENSMUST00000173695	32.4817	1.21323	2.04512	5.58364	2.4812	0.0408428	0.597836	Up	0	2.56752	6.04352	8.02073	21.7472	16.9128	Chr6	142161493	142173796	+	665	ENSMUSG00000092500.1	XM_006506965.3	0	antisense	genic	intronic	nested	Slco1a6	GeneID:28254,Genbank:XM_006506965.3,MGI:MGI:1351906	solute carrier organic anion transporter family, member 1a6, transcript variant X2	GO:0055085,GO:0006805,GO:0070328,GO:0006811,GO:0008206,GO:0015125,GO:0015347,GO:0015721,GO:0016020,GO:0016021,GO:0035264,GO:0042168,GO:0042493,GO:0005215,GO:0042632,GO:0005886,GO:0043252,GO:0005887	transmembrane transport|xenobiotic metabolic process|triglyceride homeostasis|ion transport|bile acid metabolic process|bile acid transmembrane transporter activity|sodium-independent organic anion transmembrane transporter activity|bile acid and bile salt transport|membrane|integral component of membrane|multicellular organism growth|heme metabolic process|response to drug|transporter activity|c…	mmu04976	Bile secretion
ENSMUST00000173980	17.4956	3.54883	-6.14187	2.7454e-07	-21.7965	8.15539e-10	2.10099e-07	Down	0	0	35.0228	0	0	0	Chr8	109859984	109868432	-	621	ENSMUSG00000078143.3	NM_001301211.1	0	antisense	genic	exonic	overlapping	Ap1g1	GeneID:11765,Genbank:NM_001301211.1,MGI:MGI:101919	adaptor protein complex AP-1, gamma 1 subunit, transcript variant 2	GO:0043323,GO:0019894,GO:0005622,GO:0045954,GO:0030117,GO:0005623,GO:0048471,GO:0030121,GO:0005794,GO:0055037,GO:0005802,GO:0005829,GO:0006886,GO:0030131,GO:0008022,GO:0090160,GO:0030136,GO:0015031,GO:0030742,GO:0015630,GO:0031410,GO:0016020,GO:0000226,GO:0035646,GO:0016192,GO:0005515,GO:0043231,GO:0017137,GO:0005518	positive regulation of natural killer cell degranulation|kinesin binding|intracellular|positive regulation of natural killer cell mediated cytotoxicity|membrane coat|cell|perinuclear region of cytoplasm|AP-1 adaptor complex|Golgi apparatus|recycling endosome|trans-Golgi network|cytosol|intracellular protein transport|clathrin adaptor complex|protein C-terminus binding|Golgi to lysosome transport|…	mmu04142	Lysosome
ENSMUST00000174287	568.062	0.291719	5.77799	3.21663	1.68555	7.56005e-09	1.21726e-06	Up	19.9982	17.4625	14.906	42.7318	59.1818	57.8457	Chr19	5842307	5845476	-	3004	ENSMUSG00000092274.3	NM_026169.4	5498	sense	intergenic	downstream	same_strand	Frmd8	GeneID:67457,Genbank:NM_026169.4,MGI:MGI:1914707	FERM domain containing 8	GO:0008150,GO:0003674,GO:0005575,GO:0005856	biological_process|molecular_function|cellular_component|cytoskeleton
ENSMUST00000174714	28.3862	2.27019	2.07841	26.3252	4.71837	0.0376717	0.566305	Up	4.74645e-10	0.021343	2.63118	42.4368	13.2635	0.0546893	Chr17	34950241	34952448	-	520	ENSMUSG00000092203.7	NM_010478.2	3981	sense	intergenic	downstream	same_strand	Hspa1b	GeneID:15511,Genbank:NM_010478.2,MGI:MGI:99517	heat shock protein 1B	GO:0044183,GO:0031625,GO:0005622,GO:0044297,GO:0031982,GO:0005634,GO:0051082,GO:0032436,GO:0005737,GO:0051085,GO:0005739,GO:0005759,GO:0005829,GO:0034605,GO:0006986,GO:0051787,GO:0034620,GO:0007339,GO:0072562,GO:0042026,GO:0008180,GO:1901673,GO:0042623,GO:0009408,GO:0002199,GO:0043066,GO:0016887,GO:0005515,GO:0043154,GO:0031072,GO:0005524	protein binding involved in protein folding|ubiquitin protein ligase binding|intracellular|cell body|vesicle|nucleus|unfolded protein binding|positive regulation of proteasomal ubiquitin-dependent protein catabolic process|cytoplasm|chaperone cofactor-dependent protein refolding|mitochondrion|mitochondrial matrix|cytosol|cellular response to heat|response to unfolded protein|misfolded protein bin…	mmu03040,mmu04141,mmu04010,mmu04144,mmu04612,mmu04915,mmu04213,mmu05134,mmu05162,mmu05164,mmu05169,mmu05145	Spliceosome|Protein processing in endoplasmic reticulum|MAPK signaling pathway|Endocytosis|Antigen processing and presentation|Estrogen signaling pathway|Longevity regulating pathway - multiple species|Legionellosis|Measles|Influenza A|Epstein-Barr virus infection|Toxoplasmosis
ENSMUST00000175674	15.062	0.934339	2.45437	4.90148	2.29322	0.014113	0.327184	Up	0.382529	0.726814	0.415606	2.83582	2.48173	1.76552	Chr14	67673177	67675106	-	1930	ENSMUSG00000093726.1	XM_006518420.3	0	sense	genic	exonic	overlapping	Cdca2	GeneID:108912,Genbank:XM_006518420.3,MGI:MGI:1919787	cell division cycle associated 2, transcript variant X1	GO:0005694,GO:0005829,GO:0007049,GO:0007059,GO:0035307,GO:0051301,GO:0003674,GO:0005634,GO:0005654	chromosome|cytosol|cell cycle|chromosome segregation|positive regulation of protein dephosphorylation|cell division|molecular_function|nucleus|nucleoplasm
ENSMUST00000176052	3759.25	0.396943	3.71017	2.77545	1.47272	0.00020712	0.0133396	Up	1122.76	536.195	661.693	1316.23	2323.34	2434.88	Chr1	42648201	42667672	-	506	ENSMUSG00000060424.14	NM_008900.2	29474	antisense	intergenic	upstream	divergent	Pou3f3	GeneID:18993,Genbank:NM_008900.2,MGI:MGI:102564	POU domain, class 3, transcription factor 3	GO:0045944,GO:0010628,GO:0003700,GO:0048878,GO:0021799,GO:0003705,GO:0071837,GO:0021869,GO:0005515,GO:0072218,GO:0005634,GO:0006351,GO:0006355,GO:0043066,GO:0006357,GO:0072227,GO:0043565,GO:0007275,GO:0072233,GO:0045892,GO:0007399,GO:0072236,GO:0045893,GO:0007420,GO:0000122,GO:0072240,GO:0007588,GO:0001822,GO:0008284,GO:0003677	positive regulation of transcription by RNA polymerase II|positive regulation of gene expression|DNA binding transcription factor activity|chemical homeostasis|cerebral cortex radially oriented cell migration|transcription factor activity, RNA polymerase II distal enhancer sequence-specific binding|HMG box domain binding|forebrain ventricular zone progenitor cell division|protein binding|metaneph…
ENSMUST00000176201	136.329	0.360027	3.25193	2.25134	1.17078	0.00114625	0.0518063	Up	5.37486	6.82031	7.37981	12.6045	16.9914	12.0825	Chr4	147782319	147809840	-	2516	ENSMUSG00000093594.1	NM_001127189.3	0	sense	genic	exonic	overlapping	Gm13157	GeneID:100041677,Genbank:NM_001127189.3,MGI:MGI:3651978	predicted gene 13157	GO:0005634,GO:0006355,GO:0008150,GO:0003674,GO:0003700,GO:0005575	nucleus|regulation of transcription, DNA-templated|biological_process|molecular_function|DNA binding transcription factor activity|cellular_component
ENSMUST00000176807	324.303	0.34578	-2.92511	0.496049	-1.01145	0.00344333	0.124227	Down	57.6229	65.64	69.625	30.652	24.139	33.966	Chr1	42694925	42744791	+	1316	ENSMUSG00000093436.6	NM_008900.2	0	sense	genic	intronic	containing	Pou3f3	GeneID:18993,Genbank:NM_008900.2,MGI:MGI:102564	POU domain, class 3, transcription factor 3	GO:0045944,GO:0010628,GO:0003700,GO:0048878,GO:0021799,GO:0003705,GO:0071837,GO:0021869,GO:0005515,GO:0072218,GO:0005634,GO:0006351,GO:0006355,GO:0043066,GO:0006357,GO:0072227,GO:0043565,GO:0007275,GO:0072233,GO:0045892,GO:0007399,GO:0072236,GO:0045893,GO:0007420,GO:0000122,GO:0072240,GO:0007588,GO:0001822,GO:0008284,GO:0003677	positive regulation of transcription by RNA polymerase II|positive regulation of gene expression|DNA binding transcription factor activity|chemical homeostasis|cerebral cortex radially oriented cell migration|transcription factor activity, RNA polymerase II distal enhancer sequence-specific binding|HMG box domain binding|forebrain ventricular zone progenitor cell division|protein binding|metaneph…
ENSMUST00000176977	85.8886	0.688078	2.30864	3.00742	1.58852	0.0209636	0.412893	Up	22.67	7.52667	15.0897	66.1323	27.531	28.5843	Chr1	42648200	42651679	-	562	ENSMUSG00000060424.14	NM_008900.2	45467	antisense	intergenic	upstream	divergent	Pou3f3	GeneID:18993,Genbank:NM_008900.2,MGI:MGI:102564	POU domain, class 3, transcription factor 3	GO:0045944,GO:0010628,GO:0003700,GO:0048878,GO:0021799,GO:0003705,GO:0071837,GO:0021869,GO:0005515,GO:0072218,GO:0005634,GO:0006351,GO:0006355,GO:0043066,GO:0006357,GO:0072227,GO:0043565,GO:0007275,GO:0072233,GO:0045892,GO:0007399,GO:0072236,GO:0045893,GO:0007420,GO:0000122,GO:0072240,GO:0007588,GO:0001822,GO:0008284,GO:0003677	positive regulation of transcription by RNA polymerase II|positive regulation of gene expression|DNA binding transcription factor activity|chemical homeostasis|cerebral cortex radially oriented cell migration|transcription factor activity, RNA polymerase II distal enhancer sequence-specific binding|HMG box domain binding|forebrain ventricular zone progenitor cell division|protein binding|metaneph…
ENSMUST00000177239	9.80403	2.12488	1.98674	18.6563	4.22159	0.0469514	0.644119	Up	0.00438165	0.0817633	0.00052964	1.45852	0.178343	0.0678388	Chr1	150625266	150668475	+	5697	ENSMUSG00000093650.2	XM_011248051.1	0	antisense	genic	exonic	nested	Hmcn1	GeneID:545370,Genbank:XM_011248051.1,MGI:MGI:2685047	hemicentin 1, transcript variant X3	GO:0005578,GO:0005604,GO:0005737,GO:0005938,GO:0007049,GO:0008150,GO:0030054,GO:0051301,GO:0003674,GO:0005509,GO:0005576	proteinaceous extracellular matrix|basement membrane|cytoplasm|cell cortex|cell cycle|biological_process|cell junction|cell division|molecular_function|calcium ion binding|extracellular region
ENSMUST00000177363	239.288	0.428485	2.36648	2.0195	1.014	0.0179584	0.373099	Up	6.05515	12.2862	10.2939	19.8207	18.3847	16.3937	Chr3	96267075	96270289	-	3215	ENSMUSG00000093656.1	NM_175666.2	0	antisense	genic	exonic	containing	Hist2h2bb	GeneID:319189,Genbank:NM_175666.2,MGI:MGI:2448413	histone cluster 2, H2bb	GO:0006334,GO:0003677,GO:0005654,GO:0005829	nucleosome assembly|DNA binding|nucleoplasm|cytosol	mmu05203,mmu05322,mmu05034	Viral carcinogenesis|Systemic lupus erythematosus|Alcoholism
ENSMUST00000178628	199.65	0.544019	-2.76215	0.352901	-1.50266	0.00574217	0.18218	Down	10.3507	10.3913	14.2823	5.76768	3.94448	1.70374	Chr15	83353847	83367282	-	4969	ENSMUSG00000075511.9	XM_006521255.3	3500	sense	intergenic	upstream	same_strand	Arfgap3	GeneID:66251,Genbank:XM_006521255.3,MGI:MGI:1913501	ADP-ribosylation factor GTPase activating protein 3, transcript variant X3	GO:0030137,GO:0005737,GO:0031267,GO:0005793,GO:0032012,GO:0005794,GO:0005829,GO:0006888,GO:0043231,GO:0015031,GO:0046872,GO:0016020,GO:0048205,GO:0016192,GO:0005096,GO:0030126	COPI-coated vesicle|cytoplasm|small GTPase binding|endoplasmic reticulum-Golgi intermediate compartment|regulation of ARF protein signal transduction|Golgi apparatus|cytosol|ER to Golgi vesicle-mediated transport|intracellular membrane-bounded organelle|protein transport|metal ion binding|membrane|COPI coating of Golgi vesicle|vesicle-mediated transport|GTPase activator activity|COPI vesicle coat	mmu04144	Endocytosis
ENSMUST00000179705	128.058	0.637974	1.99167	2.41267	1.27063	0.0464075	0.642768	Up	6.12523	12.6502	16.1972	40.3867	16.5321	19.8424	Chr15	83357534	83367011	-	1260	ENSMUSG00000075511.9	XM_006521255.3	7187	sense	intergenic	upstream	same_strand	Arfgap3	GeneID:66251,Genbank:XM_006521255.3,MGI:MGI:1913501	ADP-ribosylation factor GTPase activating protein 3, transcript variant X3	GO:0030137,GO:0005737,GO:0031267,GO:0005793,GO:0032012,GO:0005794,GO:0005829,GO:0006888,GO:0043231,GO:0015031,GO:0046872,GO:0016020,GO:0048205,GO:0016192,GO:0005096,GO:0030126	COPI-coated vesicle|cytoplasm|small GTPase binding|endoplasmic reticulum-Golgi intermediate compartment|regulation of ARF protein signal transduction|Golgi apparatus|cytosol|ER to Golgi vesicle-mediated transport|intracellular membrane-bounded organelle|protein transport|metal ion binding|membrane|COPI coating of Golgi vesicle|vesicle-mediated transport|GTPase activator activity|COPI vesicle coat	mmu04144	Endocytosis
ENSMUST00000180396	396.222	0.404687	4.84987	3.89785	1.96268	1.23545e-06	0.000137188	Up	22.0835	40.1868	24.7415	86.8106	117.852	120.325	Chr13	97751112	97760965	+	1073	ENSMUSG00000097346.1
ENSMUST00000180442	26.9387	1.69206	4.81592	283.821	8.14884	1.4652e-06	0.00016131	Up	0	0	0	4.88769	2.35481	12.1164	Chr19	53460622	53462723	+	1494	ENSMUSG00000097779.2	NM_001085390.1	66595	sense	intergenic	upstream	same_strand	Dusp5	GeneID:240672,Genbank:NM_001085390.1,MGI:MGI:2685183	dual specificity phosphatase 5	GO:0005634,GO:0005737,GO:0006470,GO:0008138,GO:0016311,GO:0016791,GO:0017017,GO:0035335,GO:0035970,GO:0001706,GO:0045892,GO:0004721,GO:0045906,GO:0004725	nucleus|cytoplasm|protein dephosphorylation|protein tyrosine/serine/threonine phosphatase activity|dephosphorylation|phosphatase activity|MAP kinase tyrosine/serine/threonine phosphatase activity|peptidyl-tyrosine dephosphorylation|peptidyl-threonine dephosphorylation|endoderm formation|negative regulation of transcription, DNA-templated|phosphoprotein phosphatase activity|negative regulation of …	mmu04010	MAPK signaling pathway
ENSMUST00000180445	17.3305	1.61912	2.30642	13.3093	3.73436	0.0210872	0.414694	Up	0	0	0.289504	1.46256	1.56675	0.664287	Chr8	94429813	94435103	-	4852	ENSMUSG00000097194.2	XM_006531163.2	0	antisense	genic	exonic	overlapping	Nlrc5	GeneID:434341,Genbank:XM_006531163.2,MGI:MGI:3612191	NLR family, CARD domain containing 5, transcript variant X3	GO:0060335,GO:0032088,GO:0002376,GO:0060339,GO:0035556,GO:0005524,GO:0043549,GO:0005634,GO:0005737,GO:0045087,GO:0005813,GO:0060340,GO:0005829,GO:0045345,GO:0000166,GO:0045944,GO:0023052,GO:0000979	positive regulation of interferon-gamma-mediated signaling pathway|negative regulation of NF-kappaB transcription factor activity|immune system process|negative regulation of type I interferon-mediated signaling pathway|intracellular signal transduction|ATP binding|regulation of kinase activity|nucleus|cytoplasm|innate immune response|centrosome|positive regulation of type I interferon-mediated s…
ENSMUST00000180579	11.0356	2.78712	2.46191	116.294	6.86163	0.0138201	0.323373	Up	3.80989e-15	1.07102e-19	8.1129e-19	8.24332	12.6648	3.75883e-17	Chr17	24412505	24414399	-	605	ENSMUSG00000073437.10	XM_017317362.1	243	antisense	intergenic	upstream	divergent	Rnps1	GeneID:19826,Genbank:XM_017317362.1,MGI:MGI:97960	ribonucleic acid binding protein S1, transcript variant X1	GO:0048025,GO:0000398,GO:0061574,GO:0003676,GO:0003723,GO:0003730,GO:0005634,GO:0005654,GO:0005737,GO:0006397,GO:0008380,GO:0000184,GO:0000381,GO:0043065	negative regulation of mRNA splicing, via spliceosome|mRNA splicing, via spliceosome|ASAP complex|nucleic acid binding|RNA binding|mRNA 3'-UTR binding|nucleus|nucleoplasm|cytoplasm|mRNA processing|RNA splicing|nuclear-transcribed mRNA catabolic process, nonsense-mediated decay|regulation of alternative mRNA splicing, via spliceosome|positive regulation of apoptotic process	mmu03013,mmu03015	RNA transport|mRNA surveillance pathway
ENSMUST00000180680	45.3558	0.670851	1.98214	2.51354	1.32972	0.0474634	0.646632	Up	2.54788	2.2402	2.2041	8.29079	3.64321	3.99336	Chr10	21145094	21154374	+	2184	ENSMUSG00000097923.1	NM_001198914.1	0	antisense	genic	exonic	nested	Myb	GeneID:17863,Genbank:NM_001198914.1,MGI:MGI:97249	myeloblastosis oncogene, transcript variant 1	GO:0003677,GO:0003700,GO:0005515,GO:0005634,GO:0005829,GO:0045624,GO:0006338,GO:0045892,GO:0006351,GO:0045893,GO:0006355,GO:0045944,GO:0048536,GO:0048538,GO:0048566,GO:0000082,GO:0000122,GO:0000278,GO:0000978,GO:0000981,GO:0001077,GO:0001135,GO:0001701,GO:0006357,GO:0006816,GO:0010468,GO:0017145,GO:0030099,GO:0030154,GO:0048872,GO:0030183,GO:0051571,GO:0043565,GO:0051574,GO:0044212,GO:0071354,GO:…	DNA binding|DNA binding transcription factor activity|protein binding|nucleus|cytosol|positive regulation of T-helper cell differentiation|chromatin remodeling|negative regulation of transcription, DNA-templated|transcription, DNA-templated|positive regulation of transcription, DNA-templated|regulation of transcription, DNA-templated|positive regulation of transcription by RNA polymerase II|splee…	mmu04151,mmu05166	PI3K-Akt signaling pathway|HTLV-I infection
ENSMUST00000180693	27.9327	0.875293	3.3202	7.49613	2.90615	0.000899539	0.0438125	Up	0.304933	0.163248	0.664851	2.18526	1.77751	3.53625	Chr7	135635931	135652283	-	3569	ENSMUSG00000097471.8	NM_001316681.1	0	antisense	genic	exonic	overlapping	Ptpre	GeneID:19267,Genbank:NM_001316681.1,MGI:MGI:97813	protein tyrosine phosphatase, receptor type, E, transcript variant 5	GO:0046627,GO:0005737,GO:0005886,GO:0006470,GO:0007185,GO:0016020,GO:0016021,GO:0016311,GO:0016787,GO:0016791,GO:0004721,GO:0033003,GO:0004725,GO:0042803,GO:0005634	negative regulation of insulin receptor signaling pathway|cytoplasm|plasma membrane|protein dephosphorylation|transmembrane receptor protein tyrosine phosphatase signaling pathway|membrane|integral component of membrane|dephosphorylation|hydrolase activity|phosphatase activity|phosphoprotein phosphatase activity|regulation of mast cell activation|protein tyrosine phosphatase activity|protein homo…
ENSMUST00000180783	27.4705	2.71617	3.01038	289.353	8.17669	0.00260924	0.100823	Up	3.18112e-08	0.0122916	6.26006e-06	26.0475	0.598812	9.47292e-08	Chr9	88843510	88858801	-	1044	ENSMUSG00000097177.8	XM_006511358.3	0	antisense	genic	exonic	overlapping	Trim43c	GeneID:666731,Genbank:XM_006511358.3,MGI:MGI:3647365	tripartite motif-containing 43C, transcript variant X1	GO:0008270,GO:0046872,GO:0005575,GO:0005622,GO:0008150	zinc ion binding|metal ion binding|cellular_component|intracellular|biological_process
ENSMUST00000180796	16.1334	1.64393	4.50746	170.067	7.40996	6.56091e-06	0.000616869	Up	3.29706e-15	8.93779e-08	1.46807e-09	2.40743	4.11636	2.26287	Chr8	121198714	121201835	-	2066	ENSMUSG00000097097.2	NM_008024.2	68070	antisense	intergenic	downstream	convergent	Foxl1	GeneID:14241,Genbank:NM_008024.2,MGI:MGI:1347469	forkhead box L1	GO:0003700,GO:0005634,GO:0006351,GO:0006355,GO:0006357,GO:0007495,GO:0007507,GO:0009653,GO:0030111,GO:0030154,GO:0030166,GO:0000981,GO:0043565,GO:0003677,GO:0061146	DNA binding transcription factor activity|nucleus|transcription, DNA-templated|regulation of transcription, DNA-templated|regulation of transcription by RNA polymerase II|visceral mesoderm-endoderm interaction involved in midgut development|heart development|anatomical structure morphogenesis|regulation of Wnt signaling pathway|cell differentiation|proteoglycan biosynthetic process|RNA polymerase…
ENSMUST00000180857	6.88906	2.1473	2.87964	72.6786	6.18346	0.00398123	0.137486	Up	0	0	0	0.791033	3.64461	1.7249	Chr14	52197502	52213852	+	1277	ENSMUSG00000097533.2	XM_006519476.3	0	antisense	genic	exonic	overlapping	Chd8	GeneID:67772,Genbank:XM_006519476.3,MGI:MGI:1915022	chromodomain helicase DNA binding protein 8, transcript variant X4	GO:0005515,GO:0005524,GO:0005634,GO:0005654,GO:0006325,GO:0006351,GO:0043066,GO:0006355,GO:0007420,GO:0045892,GO:0008013,GO:0045893,GO:0045944,GO:0045945,GO:0048565,GO:0060070,GO:0070016,GO:0000122,GO:0000166,GO:0001701,GO:0002039,GO:0003677,GO:0003678,GO:0003682,GO:0004386,GO:0008094,GO:0016055,GO:0016787,GO:0016817,GO:0030178,GO:0032991,GO:0035064,GO:0071339,GO:0042393,GO:0090090,GO:2000270,GO:…	protein binding|ATP binding|nucleus|nucleoplasm|chromatin organization|transcription, DNA-templated|negative regulation of apoptotic process|regulation of transcription, DNA-templated|brain development|negative regulation of transcription, DNA-templated|beta-catenin binding|positive regulation of transcription, DNA-templated|positive regulation of transcription by RNA polymerase II|positive regul…	mmu04310	Wnt signaling pathway
ENSMUST00000180928	127.474	0.37035	3.56643	2.49809	1.32083	0.000361883	0.0213638	Up	9.87514	6.10713	8.57356	16.0602	22.0988	19.2201	Chr8	47713266	47715021	+	1756	ENSMUSG00000097706.1	XM_006509489.2	0	antisense	genic	exonic	overlapping	Cdkn2aip	GeneID:70925,Genbank:XM_006509489.2,MGI:MGI:1918175	CDKN2A interacting protein, transcript variant X1	GO:0003723,GO:0005634,GO:0005654,GO:0005730,GO:0006974,GO:0007165,GO:0009967,GO:0030307,GO:0030308,GO:0001652,GO:0031647,GO:0002039	RNA binding|nucleus|nucleoplasm|nucleolus|cellular response to DNA damage stimulus|signal transduction|positive regulation of signal transduction|positive regulation of cell growth|negative regulation of cell growth|granular component|regulation of protein stability|p53 binding
ENSMUST00000180951	213.661	0.564576	-2.10422	0.438914	-1.18799	0.0353593	0.551758	Down	38.07	11.9974	18.2693	7.96427	7.15791	12.374	Chr5	143758354	143765810	+	2573	ENSMUSG00000097287.3	XM_006504754.3	0	antisense	genic	intronic	overlapping	Usp42	GeneID:76800,Genbank:XM_006504754.3,MGI:MGI:1924050	ubiquitin specific peptidase 42, transcript variant X1	GO:0006508,GO:0006511,GO:0007283,GO:0008233,GO:0008234,GO:0016579,GO:0016787,GO:0030154,GO:0036459,GO:0004843,GO:0005575	proteolysis|ubiquitin-dependent protein catabolic process|spermatogenesis|peptidase activity|cysteine-type peptidase activity|protein deubiquitination|hydrolase activity|cell differentiation|thiol-dependent ubiquitinyl hydrolase activity|thiol-dependent ubiquitin-specific protease activity|cellular_component
ENSMUST00000180955	433.422	0.364588	-3.28787	0.435662	-1.19872	0.00100949	0.0479822	Down	29.5041	38.7527	31.472	13.6742	10.9562	15.9524	Chr15	24981620	25027358	-	3522	ENSMUSG00000097452.2
ENSMUST00000181186	124.416	0.671747	2.08469	2.63972	1.40038	0.0370977	0.564174	Up	3.42866	14.6964	7.92785	18.7132	17.8614	28.5733	Chr17	55557166	55563507	+	1508	ENSMUSG00000097095.1	XM_017317550.1	28822	antisense	intergenic	downstream	convergent	Vmn2r118	GeneID:383258,Genbank:XM_017317550.1,MGI:MGI:3761695	vomeronasal 2, receptor 118, transcript variant X1	GO:0005887,GO:0008150,GO:0003674,GO:0004930,GO:0005575	integral component of plasma membrane|biological_process|molecular_function|G-protein coupled receptor activity|cellular_component
ENSMUST00000181190	472.178	0.991761	-2.75801	0.150175	-2.73528	0.00581549	0.182706	Down	43.8122	23.9195	52.7345	6.58425	10.638	0.153134	Chr5	136919401	136937112	+	4058	ENSMUSG00000097908.7	XM_011240905.2	4892	sense	intergenic	downstream	same_strand	Ift22	GeneID:67286,Genbank:XM_011240905.2,MGI:MGI:1914536	intraflagellar transport 22, transcript variant X1	GO:0005813,GO:0005929,GO:0006886,GO:0012505,GO:0030992,GO:0032482,GO:0042073,GO:0042995,GO:0000166,GO:0003924,GO:0005525	centrosome|cilium|intracellular protein transport|endomembrane system|intraciliary transport particle B|Rab protein signal transduction|intraciliary transport|cell projection|nucleotide binding|GTPase activity|GTP binding
ENSMUST00000181224	72.0848	1.42686	3.4734	31.0396	4.95604	0.000513918	0.0286571	Up	4.03805e-11	5.50541e-17	4.27551	30.3411	18.5545	65.269	Chr7	75769762	75782099	-	656	ENSMUSG00000097415.2	XM_017312446.1	0	sense	genic	exonic	overlapping	LOC108167440	GeneID:108167440,Genbank:XM_017312446.1	uncharacterized LOC108167440, transcript variant X1
ENSMUST00000181226	59.8614	0.599568	2.92909	3.37805	1.75619	0.00339953	0.12335	Up	2.96064	5.36008	8.59192	16.8053	22.8922	14.1299	Chr1	194976375	195021493	+	955	ENSMUSG00000096929.7	NM_133654.3	15083	sense	intergenic	downstream	same_strand	Cd34	GeneID:12490,Genbank:NM_133654.3,MGI:MGI:88329	CD34 antigen, transcript variant 2	GO:0007160,GO:0008134,GO:0008217,GO:0009897,GO:0009925,GO:0009986,GO:0045019,GO:0010629,GO:0045171,GO:0016020,GO:0045766,GO:0016021,GO:0048471,GO:0050900,GO:0071425,GO:0071636,GO:0071657,GO:0071944,GO:0071971,GO:0001894,GO:0001935,GO:0005576,GO:0005737,GO:0005764,GO:0005886,GO:0005887,GO:0007155,GO:0016324,GO:0030097,GO:0030195,GO:0030246,GO:0032720,GO:0032733,GO:0036053,GO:0098609,GO:0038001,GO:…	cell-matrix adhesion|transcription factor binding|regulation of blood pressure|external side of plasma membrane|basal plasma membrane|cell surface|negative regulation of nitric oxide biosynthetic process|negative regulation of gene expression|intercellular bridge|membrane|positive regulation of angiogenesis|integral component of membrane|perinuclear region of cytoplasm|leukocyte migration|hematop…	mmu04514,mmu04640	Cell adhesion molecules (CAMs)|Hematopoietic cell lineage
ENSMUST00000181242	65.0629	1.26449	2.6737	10.417	3.38086	0.00750198	0.221635	Up	0.0602829	3.40114	2.19451	29.3691	3.81971	19.8514	Chr9	3000282	3018084	-	1170	ENSMUSG00000097312.1
ENSMUST00000181338	29.6864	1.29399	3.91077	33.3704	5.0605	9.20033e-05	0.00693038	Up	0	0	0.592035	5.7859	7.21762	6.25714	Chr8	24422404	24440008	+	1655	ENSMUSG00000097654.1	NM_026931.2	0	antisense	genic	exonic	containing	1810011O10Rik	GeneID:69068,Genbank:NM_026931.2,MGI:MGI:1916318	RIKEN cDNA 1810011O10 gene	GO:0043620,GO:0005634,GO:0045746,GO:1900020,GO:0005654,GO:0005730,GO:0005737,GO:0005829,GO:1901224,GO:0005886,GO:1902806,GO:0006915,GO:1903706,GO:0010739,GO:0016607,GO:0002264,GO:0034605,GO:0005112,GO:0043066,GO:0005622	regulation of DNA-templated transcription in response to stress|nucleus|negative regulation of Notch signaling pathway|positive regulation of protein kinase C activity|nucleoplasm|nucleolus|cytoplasm|cytosol|positive regulation of NIK/NF-kappaB signaling|plasma membrane|regulation of cell cycle G1/S phase transition|apoptotic process|regulation of hemopoiesis|positive regulation of protein kinase…
ENSMUST00000181444	55.4634	1.19999	5.59447	104.934	6.71333	2.21294e-08	3.00051e-06	Up	0.440056	3.98532e-10	7.75061e-16	23.4967	11.2797	11.8383	Chr9	56257890	56267780	+	1264	ENSMUSG00000097111.1	XM_006511167.3	0	antisense	genic	exonic	nested	Peak1	GeneID:244895,Genbank:XM_006511167.3,MGI:MGI:2442366	pseudopodium-enriched atypical kinase 1, transcript variant X1	GO:0016310,GO:0004715,GO:0016477,GO:0005524,GO:0016740,GO:0005737,GO:0005856,GO:0005925,GO:0030054,GO:0006468,GO:0034446,GO:0046777,GO:0015629,GO:0000166,GO:0004672,GO:0016301,GO:0004713	phosphorylation|non-membrane spanning protein tyrosine kinase activity|cell migration|ATP binding|transferase activity|cytoplasm|cytoskeleton|focal adhesion|cell junction|protein phosphorylation|substrate adhesion-dependent cell spreading|protein autophosphorylation|actin cytoskeleton|nucleotide binding|protein kinase activity|kinase activity|protein tyrosine kinase activity
ENSMUST00000181486	252.847	0.427929	2.42427	2.05254	1.03741	0.0153393	0.340734	Up	6.549	11.512	7.30893	18.561	14.9799	15.6229	Chr4	147136278	147457019	+	3769	ENSMUSG00000097122.1	NM_001083918.1	0	sense	genic	intronic	overlapping	Gm13139	GeneID:666532,Genbank:NM_001083918.1,MGI:MGI:3701604	predicted gene 13139	GO:0005634,GO:0006355,GO:0008150,GO:0003674,GO:0003700,GO:0005575	nucleus|regulation of transcription, DNA-templated|biological_process|molecular_function|DNA binding transcription factor activity|cellular_component
ENSMUST00000181517	58.3622	0.735394	3.77426	6.84744	2.77557	0.000160486	0.010711	Up	0.217891	1.11668	0.809616	5.30597	4.62633	4.09833	Chr6	129212736	129233974	-	3981	ENSMUSG00000097354.7	NM_053109.3	26201	antisense	intergenic	downstream	convergent	Clec2d	GeneID:93694,Genbank:NM_053109.3,MGI:MGI:2135589	C-type lectin domain family 2, member d	GO:0005887,GO:0006968,GO:0009897,GO:0016020,GO:0016021,GO:0030246,GO:0042270,GO:0045671,GO:0046703,GO:0004888,GO:0005515,GO:0005886	integral component of plasma membrane|cellular defense response|external side of plasma membrane|membrane|integral component of membrane|carbohydrate binding|protection from natural killer cell mediated cytotoxicity|negative regulation of osteoclast differentiation|natural killer cell lectin-like receptor binding|transmembrane signaling receptor activity|protein binding|plasma membrane
ENSMUST00000181534	116.389	0.438239	2.39206	2.06808	1.04829	0.0167542	0.358539	Up	6.46571	4.74959	7.42712	12.7699	15.6799	7.89106	Chr6	6952170	6955900	-	2401	ENSMUSG00000097356.1	NM_001077713.1	118	antisense	intergenic	upstream	divergent	Sdhaf3	GeneID:71238,Genbank:NM_001077713.1,MGI:MGI:1913288	succinate dehydrogenase complex assembly factor 3	GO:0005758,GO:0006105,GO:0006111,GO:0006979,GO:0034553,GO:0003674,GO:0005739	mitochondrial intermembrane space|succinate metabolic process|regulation of gluconeogenesis|response to oxidative stress|mitochondrial respiratory chain complex II assembly|molecular_function|mitochondrion
ENSMUST00000181710	12.1049	1.81936	3.84413	127.456	6.99386	0.00012098	0.00862591	Up	1.4864e-07	0.00240201	0.0134155	2.5193	1.12919	2.05987	Chr10	66912489	66920258	-	2229	ENSMUSG00000097134.2	XM_006513726.3	88931	sense	intergenic	downstream	same_strand	Reep3	GeneID:28193,Genbank:XM_006513726.3,MGI:MGI:88930	receptor accessory protein 3, transcript variant X1	GO:0005874,GO:0006998,GO:0007049,GO:0007084,GO:0016020,GO:0016021,GO:0051301,GO:0003674,GO:0005575,GO:0005783	microtubule|nuclear envelope organization|cell cycle|mitotic nuclear envelope reassembly|membrane|integral component of membrane|cell division|molecular_function|cellular_component|endoplasmic reticulum
ENSMUST00000181807	39.447	0.799334	-2.49781	0.250592	-1.99659	0.0124962	0.30428	Down	3.95738	1.82253	8.00324	0.534772	1.54012	1.07713	Chr16	44329997	44333050	+	2771	ENSMUSG00000097344.1	XM_017317034.1	0	antisense	genic	exonic	nested	Sidt1	GeneID:320007,Genbank:XM_017317034.1,MGI:MGI:2443155	SID1 transmembrane family, member 1, transcript variant X2	GO:0008150,GO:0016020,GO:0016021,GO:0033227,GO:0051033,GO:0003723,GO:0003725,GO:0005575	biological_process|membrane|integral component of membrane|dsRNA transport|RNA transmembrane transporter activity|RNA binding|double-stranded RNA binding|cellular_component
ENSMUST00000182145	3.96488	2.5304	-2.19442	0.0213037	-5.55275	0.0282055	0.488983	Down	1.60414	1.1347	0.451904	0	0	0	Chr8	121542080	121543481	+	1402	ENSMUSG00000098211.2	XM_006531474.3	0	antisense	genic	exonic	overlapping	1700018B08Rik	GeneID:76405,Genbank:XM_006531474.3,MGI:MGI:1923655	RIKEN cDNA 1700018B08 gene, transcript variant X1	GO:0003674,GO:0005575,GO:0008150	molecular_function|cellular_component|biological_process
ENSMUST00000182232	8.78148	2.10917	3.09617	92.4337	6.53035	0.00196037	0.0806758	Up	1.33021e-08	1.24811e-05	0.000302111	7.59971	3.22213	1.17561	Chr9	88521050	88522929	-	781	ENSMUSG00000097195.9	NM_001163061.1	25091	antisense	intergenic	upstream	divergent	Zfp949	GeneID:71640,Genbank:NM_001163061.1,MGI:MGI:1918890	zinc finger protein 949, transcript variant 2	GO:0005634,GO:0008150,GO:0043565,GO:0045892,GO:0003674,GO:0003700,GO:0005575	nucleus|biological_process|sequence-specific DNA binding|negative regulation of transcription, DNA-templated|molecular_function|DNA binding transcription factor activity|cellular_component
ENSMUST00000182517	146.058	1.40901	-2.0318	0.137468	-2.86283	0.0421741	0.610387	Down	241.347	12.0088	97.0062	38.3694	2.45281	0.543349	Chr9	88521057	88521965	-	440	ENSMUSG00000097195.9	NM_001163061.1	26055	antisense	intergenic	upstream	divergent	Zfp949	GeneID:71640,Genbank:NM_001163061.1,MGI:MGI:1918890	zinc finger protein 949, transcript variant 2	GO:0005634,GO:0008150,GO:0043565,GO:0045892,GO:0003674,GO:0003700,GO:0005575	nucleus|biological_process|sequence-specific DNA binding|negative regulation of transcription, DNA-templated|molecular_function|DNA binding transcription factor activity|cellular_component
ENSMUST00000182537	43.7135	3.9077	2.26411	460.629	8.84746	0.0235672	0.437419	Up	5.31187e-13	4.24755e-11	1.29772e-10	31.7318	131.923	9.67112e-11	Chr14	61643342	61682313	-	318	ENSMUSG00000097589.9	NM_206974.1	30509	antisense	intergenic	downstream	convergent	Kcnrg	GeneID:328424,Genbank:NM_206974.1,MGI:MGI:2685591	potassium channel regulator, transcript variant 2	GO:1902260,GO:0005783,GO:0042802,GO:0051260	negative regulation of delayed rectifier potassium channel activity|endoplasmic reticulum|identical protein binding|protein homooligomerization
ENSMUST00000183028	105.095	0.741237	2.46577	3.54976	1.82772	0.0136718	0.322614	Up	6.52025	20.4777	8.30681	25.8092	25.5578	67.7751	Chr15	62099029	62107672	+	745	ENSMUSG00000097039.8
ENSMUST00000183054	37.8443	1.17669	2.20029	6.01709	2.58907	0.027786	0.485634	Up	2.09016e-19	4.25366	4.5816	8.13298	22.8927	19.5955	Chr14	61603589	61648822	-	722	ENSMUSG00000097589.9	NM_023233.3	0	antisense	genic	intronic	overlapping	Trim13	GeneID:66597,Genbank:NM_023233.3,MGI:MGI:1913847	tripartite motif-containing 13, transcript variant 2	GO:0043161,GO:0005737,GO:0045087,GO:0046872,GO:0005783,GO:0005789,GO:0008270,GO:0010942,GO:0016020,GO:0051092,GO:0016021,GO:0051865,GO:0016239,GO:0097038,GO:0016740,GO:1902187,GO:0030433,GO:0002376,GO:0032897,GO:0004842,GO:0043123,GO:0005622	proteasome-mediated ubiquitin-dependent protein catabolic process|cytoplasm|innate immune response|metal ion binding|endoplasmic reticulum|endoplasmic reticulum membrane|zinc ion binding|positive regulation of cell death|membrane|positive regulation of NF-kappaB transcription factor activity|integral component of membrane|protein autoubiquitination|positive regulation of macroautophagy|perinuclea…
ENSMUST00000183066	22.0245	2.31345	2.16701	32.2958	5.01328	0.0302341	0.510413	Up	4.32713e-10	1.00665	1.0739e-12	4.75004	1.52957e-05	23.7315	Chr14	61603472	61682302	-	788	ENSMUSG00000097589.9	NM_023233.3	0	antisense	genic	intronic	overlapping	Trim13	GeneID:66597,Genbank:NM_023233.3,MGI:MGI:1913847	tripartite motif-containing 13, transcript variant 2	GO:0043161,GO:0005737,GO:0045087,GO:0046872,GO:0005783,GO:0005789,GO:0008270,GO:0010942,GO:0016020,GO:0051092,GO:0016021,GO:0051865,GO:0016239,GO:0097038,GO:0016740,GO:1902187,GO:0030433,GO:0002376,GO:0032897,GO:0004842,GO:0043123,GO:0005622	proteasome-mediated ubiquitin-dependent protein catabolic process|cytoplasm|innate immune response|metal ion binding|endoplasmic reticulum|endoplasmic reticulum membrane|zinc ion binding|positive regulation of cell death|membrane|positive regulation of NF-kappaB transcription factor activity|integral component of membrane|protein autoubiquitination|positive regulation of macroautophagy|perinuclea…
ENSMUST00000183194	21.9783	2.32246	-2.59962	0.0152239	-6.03751	0.00933276	0.248379	Down	5.15679e-06	43.4407	7.95719	0.695479	1.4706e-07	4.26676e-15	Chr7	30732706	30737499	+	467	ENSMUSG00000097320.8	XM_006539545.3	0	antisense	genic	intronic	nested	Gapdhs	GeneID:14447,Genbank:XM_006539545.3,MGI:MGI:95653	glyceraldehyde-3-phosphate dehydrogenase, spermatogenic, transcript variant X1	GO:0051287,GO:0005737,GO:0055114,GO:0005929,GO:0097228,GO:0006006,GO:0006096,GO:0016491,GO:0016620,GO:0030317,GO:0031514,GO:0035686,GO:0004365,GO:0045821,GO:0050661	NAD binding|cytoplasm|oxidation-reduction process|cilium|sperm principal piece|glucose metabolic process|glycolytic process|oxidoreductase activity|oxidoreductase activity, acting on the aldehyde or oxo group of donors, NAD or NADP as acceptor|flagellated sperm motility|motile cilium|sperm fibrous sheath|glyceraldehyde-3-phosphate dehydrogenase (NAD+) (phosphorylating) activity|positive regulatio…	mmu00010	Glycolysis / Gluconeogenesis
ENSMUST00000183245	76.8598	1.36102	2.60256	11.6491	3.54215	0.00925295	0.247548	Up	3.66993	7.02387	6.36017e-16	47.2628	3.92251	64.9681	Chr14	61628606	61682325	-	637	ENSMUSG00000097589.9	NM_206974.1	15773	antisense	intergenic	downstream	convergent	Kcnrg	GeneID:328424,Genbank:NM_206974.1,MGI:MGI:2685591	potassium channel regulator, transcript variant 2	GO:1902260,GO:0005783,GO:0042802,GO:0051260	negative regulation of delayed rectifier potassium channel activity|endoplasmic reticulum|identical protein binding|protein homooligomerization
ENSMUST00000183327	29.2143	1.68827	-2.24137	0.0725922	-3.78404	0.0250019	0.454176	Down	37.1596	6.85521	11.4323	1.38993e-15	2.74739e-06	3.6202	Chr16	77500384	77691403	+	585	ENSMUSG00000090386.10
ENSMUST00000183374	22.6045	1.00752	-2.28649	0.202543	-2.3037	0.0222254	0.425931	Down	10.769	3.22487	11.3252	0.712393	3.39301	0.782772	Chr3	88800682	88832487	-	891	ENSMUSG00000098912.7	XM_006502240.3	0	antisense	genic	intronic	overlapping	Gon4l	GeneID:76022,Genbank:XM_006502240.3,MGI:MGI:1917579	gon-4-like (C.elegans), transcript variant X4	GO:0005515,GO:0005634,GO:0005654,GO:0006351,GO:0006355,GO:0016604,GO:0030183,GO:0045892,GO:0003677,GO:0003712,GO:0003714	protein binding|nucleus|nucleoplasm|transcription, DNA-templated|regulation of transcription, DNA-templated|nuclear body|B cell differentiation|negative regulation of transcription, DNA-templated|DNA binding|transcription cofactor activity|transcription corepressor activity
ENSMUST00000183627	32.8925	2.91245	2.03306	60.5971	5.92118	0.0420465	0.609826	Up	1.33332	4.21901e-15	0.000210338	0.110074	1.56312e-16	65.3891	Chr16	97994663	97996968	-	524	ENSMUSG00000097874.3	XM_006522861.3	32040	sense	intergenic	upstream	same_strand	Zbtb21	GeneID:114565,Genbank:XM_006522861.3,MGI:MGI:1927240	zinc finger and BTB domain containing 21, transcript variant X5	GO:0008327,GO:0045892,GO:0005634,GO:0005654,GO:0005829	methyl-CpG binding|negative regulation of transcription, DNA-templated|nucleus|nucleoplasm|cytosol
ENSMUST00000184554	191.499	1.17017	2.28439	6.37815	2.67314	0.0223484	0.426298	Up	0.0104728	13.6931	25.7489	86.513	87.1573	59.7125	Chr7	73544036	73558244	-	782	ENSMUSG00000101970.6	NM_001081345.2	2290	sense	intergenic	upstream	same_strand	Chd2	GeneID:244059,Genbank:NM_001081345.2,MGI:MGI:2448567	chromodomain helicase DNA binding protein 2	GO:0042393,GO:0004386,GO:0043231,GO:0005515,GO:0060218,GO:0005524,GO:0005634,GO:0005654,GO:0005730,GO:0006325,GO:0006351,GO:0006355,GO:0006974,GO:0000166,GO:0007517,GO:0001046,GO:0016787,GO:0003677	histone binding|helicase activity|intracellular membrane-bounded organelle|protein binding|hematopoietic stem cell differentiation|ATP binding|nucleus|nucleoplasm|nucleolus|chromatin organization|transcription, DNA-templated|regulation of transcription, DNA-templated|cellular response to DNA damage stimulus|nucleotide binding|muscle organ development|core promoter sequence-specific DNA binding|hy…
ENSMUST00000185218	9.35583	2.09828	3.15747	98.7186	6.62525	0.00159144	0.0678474	Up	8.43552e-25	1.22846e-20	1.81556e-19	1.23063	10.4399	2.40641	Chr1	34470155	34473148	-	785	ENSMUSG00000100280.2	XM_017319374.1	0	antisense	genic	exonic	nested	Ptpn18	GeneID:19253,Genbank:XM_017319374.1,MGI:MGI:108410	protein tyrosine phosphatase, non-receptor type 18, transcript variant X1	GO:0005515,GO:0005634,GO:0005737,GO:0006470,GO:0016311,GO:0016787,GO:0016791,GO:0004721,GO:0004725,GO:0004726	protein binding|nucleus|cytoplasm|protein dephosphorylation|dephosphorylation|hydrolase activity|phosphatase activity|phosphoprotein phosphatase activity|protein tyrosine phosphatase activity|non-membrane spanning protein tyrosine phosphatase activity
ENSMUST00000185465	21.749	3.44655	6.14508	2.37474e+06	21.1793	7.99213e-10	2.10099e-07	Up	0	1.00248e-07	7.28319e-25	9.05509e-10	49.6294	7.08811e-15	Chr1	154037597	154116153	-	545	ENSMUSG00000100627.6	NM_001204908.1	85034	antisense	intergenic	upstream	divergent	Zfp648	GeneID:100503355,Genbank:NM_001204908.1,MGI:MGI:2685049	zinc finger protein 648	GO:0003674,GO:0005575,GO:0008150	molecular_function|cellular_component|biological_process
ENSMUST00000185627	11.7263	2.80187	2.47984	123.485	6.94819	0.0131442	0.31412	Up	0	0	0	5.94306	0	2.23073	Chr1	50904444	50905918	+	1475	ENSMUSG00000100671.1	NM_019790.4	21605	sense	intergenic	upstream	same_strand	Tmeff2	GeneID:56363,Genbank:NM_019790.4,MGI:MGI:1861735	transmembrane protein with EGF-like and two follistatin-like domains 2	GO:0044319,GO:0045720,GO:0051497,GO:0016020,GO:0016021,GO:0030336	wound healing, spreading of cells|negative regulation of integrin biosynthetic process|negative regulation of stress fiber assembly|membrane|integral component of membrane|negative regulation of cell migration
ENSMUST00000185809	7.77657	3.20044	-2.03868	0.0108612	-6.52468	0.0414815	0.604438	Down	3.62082e-21	0.182741	4.12855	4.54465e-22	3.51836e-24	6.2001e-38	Chr14	76677579	76679830	+	2252	ENSMUSG00000101009.6	XM_017316332.1	80613	sense	intergenic	upstream	same_strand	4930431P22Rik	GeneID:73883,Genbank:XM_017316332.1,MGI:MGI:1921133	RIKEN cDNA 4930431P22 gene, transcript variant X1
ENSMUST00000185939	18.7477	1.8837	4.04874	197.624	7.62661	5.14947e-05	0.00414565	Up	0	0	0	1.88449	7.13303	20.1857	ChrX	53051202	53052599	-	702	ENSMUSG00000101603.1	XM_011251016.2	17394	sense	intergenic	downstream	same_strand	Plac1	GeneID:56096,Genbank:XM_011251016.2,MGI:MGI:1926287	placental specific protein 1, transcript variant X2	GO:0005575,GO:0005576,GO:0007275,GO:0090214,GO:0001890,GO:0003674	cellular_component|extracellular region|multicellular organism development|spongiotrophoblast layer developmental growth|placenta development|molecular_function
ENSMUST00000186300	6.66321	3.10694	-2.02835	0.0126742	-6.30196	0.0425248	0.612025	Down	0	5.15296	17.4404	0	0	0	Chr14	123979210	123980619	+	357	ENSMUSG00000101445.1	XM_017315845.1	0	antisense	genic	exonic	nested	Fgf14	GeneID:14169,Genbank:XM_017315845.1,MGI:MGI:109189	fibroblast growth factor 14, transcript variant X1	GO:1901843,GO:0005829,GO:1903421,GO:0007254,GO:0007268,GO:0007399,GO:0008083,GO:0008201,GO:0008344,GO:0008543,GO:0010765,GO:0048167,GO:0050905,GO:0005104,GO:0060078,GO:0005576,GO:0005634	positive regulation of high voltage-gated calcium channel activity|cytosol|regulation of synaptic vesicle recycling|JNK cascade|chemical synaptic transmission|nervous system development|growth factor activity|heparin binding|adult locomotory behavior|fibroblast growth factor receptor signaling pathway|positive regulation of sodium ion transport|regulation of synaptic plasticity|neuromuscular proc…
ENSMUST00000186885	71.8936	0.828076	2.68902	4.68066	2.22671	0.00716624	0.214671	Up	0.413052	3.46077	2.98141	12.8645	9.37108	7.99128	Chr1	101892958	101895091	-	2134	ENSMUSG00000099375.1
ENSMUST00000188155	14.3664	2.05087	3.53201	151.556	7.24371	0.00041241	0.0239291	Up	2.93433e-12	1.92462e-17	0.00109109	0.877792	9.59445	1.00318	Chr1	73522095	73525627	-	1512	ENSMUSG00000100444.1
ENSMUST00000188232	5.30269	2.2428	2.58746	55.8375	5.80316	0.00966851	0.25313	Up	0	5.29483e-18	0	0.6931	0.441644	0.531214	Chr9	88878994	88937342	-	3433	ENSMUSG00000099930.1	XM_011242851.2	0	sense	genic	exonic	nested	LOC105245043	GeneID:105245043,Genbank:XM_011242851.2	uncharacterized LOC105245043, transcript variant X1
ENSMUST00000188474	151.476	0.425729	2.62568	2.1702	1.11783	0.00864756	0.241102	Up	5.62378	5.3129	5.91837	14.7537	9.25955	9.80429	Chr1	134435628	134439597	+	3316	ENSMUSG00000101061.1	NM_001306069.1	2277	sense	intergenic	downstream	same_strand	Adipor1	GeneID:72674,Genbank:NM_001306069.1,MGI:MGI:1919924	adiponectin receptor 1, transcript variant 1	GO:0097003,GO:0042593,GO:0019901,GO:0005886,GO:1901223,GO:0042802,GO:0030308,GO:0006629,GO:0046426,GO:0031226,GO:0006631,GO:0046427,GO:0009755,GO:0010633,GO:0010719,GO:0033210,GO:0010906,GO:0046628,GO:0033211,GO:0016020,GO:0046872,GO:0016021,GO:0046982,GO:0019216,GO:0005515,GO:0055100,GO:0019395,GO:0038023	adipokinetic hormone receptor activity|glucose homeostasis|protein kinase binding|plasma membrane|negative regulation of NIK/NF-kappaB signaling|identical protein binding|negative regulation of cell growth|lipid metabolic process|negative regulation of JAK-STAT cascade|intrinsic component of plasma membrane|fatty acid metabolic process|positive regulation of JAK-STAT cascade|hormone-mediated sign…	mmu04152,mmu04920,mmu04211,mmu04932	AMPK signaling pathway|Adipocytokine signaling pathway|Longevity regulating pathway - mammal|Non-alcoholic fatty liver disease (NAFLD)
ENSMUST00000188743	13.0503	3.075	2.31011	137.527	7.10357	0.0208823	0.411945	Up	0.000195719	1.85634e-13	0.000161015	3.20905e-10	0.0650229	5.02316	Chr1	105382260	105569139	-	2710	ENSMUSG00000101214.1	XM_006529677.3	0	sense	genic	intronic	overlapping	Pign	GeneID:27392,Genbank:XM_006529677.3,MGI:MGI:1351629	phosphatidylinositol glycan anchor biosynthesis, class N, transcript variant X4	GO:0005829,GO:0005886,GO:0006506,GO:0008152,GO:0016020,GO:0016021,GO:0016740,GO:0016780,GO:0051377,GO:0003824,GO:0005783,GO:0005789	cytosol|plasma membrane|GPI anchor biosynthetic process|metabolic process|membrane|integral component of membrane|transferase activity|phosphotransferase activity, for other substituted phosphate groups|mannose-ethanolamine phosphotransferase activity|catalytic activity|endoplasmic reticulum|endoplasmic reticulum membrane	mmu00563	Glycosylphosphatidylinositol(GPI)-anchor biosynthesis
ENSMUST00000189205	15.3937	2.64607	2.77469	162.244	7.34202	0.00552541	0.177047	Up	6.50676e-07	1.77999e-13	1.9947e-06	7.19846	17.1109	4.5053e-12	Chr1	62714723	62718073	-	733	ENSMUSG00000100811.1	NM_001077404.1	0	antisense	genic	intronic	nested	Nrp2	GeneID:18187,Genbank:NM_001077404.1,MGI:MGI:1100492	neuropilin 2, transcript variant 2	GO:1902285,GO:0048846,GO:0021649,GO:0003148,GO:1903375,GO:0050919,GO:0021675,GO:0005021,GO:1904835,GO:0021828,GO:0005515,GO:1990830,GO:0061549,GO:0005886,GO:0007275,GO:0007399,GO:0007411,GO:0030154,GO:0007507,GO:0061551,GO:0030424,GO:0008201,GO:0097374,GO:0036486,GO:0016020,GO:0097490,GO:0038084,GO:0016021,GO:0001525,GO:0097491,GO:0042802,GO:0017154,GO:0001755,GO:1901166,GO:0046872,GO:0021612,GO:…	semaphorin-plexin signaling pathway involved in neuron projection guidance|axon extension involved in axon guidance|vestibulocochlear nerve structural organization|outflow tract septum morphogenesis|facioacoustic ganglion development|negative chemotaxis|nerve development|vascular endothelial growth factor-activated receptor activity|dorsal root ganglion morphogenesis|gonadotrophin-releasing hormo…
ENSMUST00000189419	26.8869	3.35858	6.39386	2.91343e+06	21.4743	1.61747e-10	5.20867e-08	Up	0	0	0	0	0	112.446	Chr13	64266477	64268148	+	253	ENSMUSG00000097101.3	NM_172587.3	0	antisense	genic	intronic	nested	Cdc14b	GeneID:218294,Genbank:NM_172587.3,MGI:MGI:2441808	CDC14 cell division cycle 14B, transcript variant 1	GO:0072686,GO:0008138,GO:0004722,GO:1904668,GO:0016311,GO:0004725,GO:0016787,GO:0005634,GO:0005654,GO:0005730,GO:0016791,GO:0005737,GO:0031572,GO:0005813,GO:0051256,GO:0006281,GO:0060271,GO:0006470,GO:0000922,GO:0071850,GO:0006974,GO:0004721,GO:0072425,GO:0007096	mitotic spindle|protein tyrosine/serine/threonine phosphatase activity|protein serine/threonine phosphatase activity|positive regulation of ubiquitin protein ligase activity|dephosphorylation|protein tyrosine phosphatase activity|hydrolase activity|nucleus|nucleoplasm|nucleolus|phosphatase activity|cytoplasm|G2 DNA damage checkpoint|centrosome|mitotic spindle midzone assembly|DNA repair|cilium as…	mmu04110	Cell cycle
ENSMUST00000189802	9.43781	2.88856	2.29701	99.3908	6.63504	0.0216182	0.420006	Up	0	0	0	6.73177	0	4.36391	Chr1	62821355	62832370	-	871	ENSMUSG00000100426.1	NM_001077404.1	2663	antisense	intergenic	downstream	convergent	Nrp2	GeneID:18187,Genbank:NM_001077404.1,MGI:MGI:1100492	neuropilin 2, transcript variant 2	GO:1902285,GO:0048846,GO:0021649,GO:0003148,GO:1903375,GO:0050919,GO:0021675,GO:0005021,GO:1904835,GO:0021828,GO:0005515,GO:1990830,GO:0061549,GO:0005886,GO:0007275,GO:0007399,GO:0007411,GO:0030154,GO:0007507,GO:0061551,GO:0030424,GO:0008201,GO:0097374,GO:0036486,GO:0016020,GO:0097490,GO:0038084,GO:0016021,GO:0001525,GO:0097491,GO:0042802,GO:0017154,GO:0001755,GO:1901166,GO:0046872,GO:0021612,GO:…	semaphorin-plexin signaling pathway involved in neuron projection guidance|axon extension involved in axon guidance|vestibulocochlear nerve structural organization|outflow tract septum morphogenesis|facioacoustic ganglion development|negative chemotaxis|nerve development|vascular endothelial growth factor-activated receptor activity|dorsal root ganglion morphogenesis|gonadotrophin-releasing hormo…
ENSMUST00000189853	12.1006	1.86175	3.75611	127.375	6.99294	0.000172574	0.0113846	Up	0	1.10379e-29	0	11.2078	3.98823	5.03216	Chr1	17741915	17805417	-	629	ENSMUSG00000099895.1	XM_006495593.3	0	antisense	genic	intronic	overlapping	Crispld1	GeneID:83691,Genbank:XM_006495593.3,MGI:MGI:1934666	cysteine-rich secretory protein LCCL domain containing 1, transcript variant X2	GO:0060325,GO:0003674,GO:0005576,GO:0005615	face morphogenesis|molecular_function|extracellular region|extracellular space
ENSMUST00000189909	71.1078	0.51086	2.50408	2.4271	1.27924	0.0122769	0.301792	Up	8.94956	10.246	14.0038	16.4805	26.8554	32.0928	Chr2	167062934	167065862	+	738	ENSMUSG00000074578.13	NM_001033196.2	0	antisense	genic	exonic	overlapping	Znfx1	GeneID:98999,Genbank:NM_001033196.2,MGI:MGI:2138982	zinc finger, NFX1-type containing 1, transcript variant 1	GO:0006355,GO:0008150,GO:0008270,GO:0046872,GO:0003700,GO:0005575,GO:0005634	regulation of transcription, DNA-templated|biological_process|zinc ion binding|metal ion binding|DNA binding transcription factor activity|cellular_component|nucleus
ENSMUST00000190028	493.077	0.431736	3.15459	2.57032	1.36195	0.00160726	0.0681024	Up	121.984	44.7272	112.644	215.776	265.827	185.713	Chr7	73544037	73558147	-	590	ENSMUSG00000101970.6	NM_001081345.2	2291	sense	intergenic	upstream	same_strand	Chd2	GeneID:244059,Genbank:NM_001081345.2,MGI:MGI:2448567	chromodomain helicase DNA binding protein 2	GO:0042393,GO:0004386,GO:0043231,GO:0005515,GO:0060218,GO:0005524,GO:0005634,GO:0005654,GO:0005730,GO:0006325,GO:0006351,GO:0006355,GO:0006974,GO:0000166,GO:0007517,GO:0001046,GO:0016787,GO:0003677	histone binding|helicase activity|intracellular membrane-bounded organelle|protein binding|hematopoietic stem cell differentiation|ATP binding|nucleus|nucleoplasm|nucleolus|chromatin organization|transcription, DNA-templated|regulation of transcription, DNA-templated|cellular response to DNA damage stimulus|nucleotide binding|muscle organ development|core promoter sequence-specific DNA binding|hy…
ENSMUST00000190077	25.3515	1.11543	-2.02932	0.208257	-2.26356	0.0424256	0.61141	Down	14.0581	1.05874	7.54946	2.13214	1.54779	0.598551	Chr6	83761756	83762865	-	1110	ENSMUSG00000099354.6	NM_029245.3	0	antisense	genic	exonic	overlapping	Ankrd53	GeneID:75305,Genbank:NM_029245.3,MGI:MGI:1922555	ankyrin repeat domain 53	GO:0005819,GO:0005856,GO:0007049,GO:0007080,GO:0031116,GO:0051301,GO:0060236,GO:1902412,GO:0000922,GO:0003674,GO:0005737	spindle|cytoskeleton|cell cycle|mitotic metaphase plate congression|positive regulation of microtubule polymerization|cell division|regulation of mitotic spindle organization|regulation of mitotic cytokinesis|spindle pole|molecular_function|cytoplasm
ENSMUST00000190169	4.74612	2.52217	2.23824	50.0474	5.64522	0.0252052	0.455995	Up	0	6.90005e-05	0	0.520485	1.209	0.131622	Chr1	51507086	51512329	-	3049	ENSMUSG00000099413.1	NM_001310549.1	28687	sense	intergenic	upstream	same_strand	Nabp1	GeneID:109019,Genbank:NM_001310549.1,MGI:MGI:1923258	nucleic acid binding protein 1, transcript variant 3	GO:0003697,GO:0003723,GO:0005634,GO:0005654,GO:0005829,GO:0006281,GO:0006974,GO:0007093,GO:0010212,GO:0070876,GO:0000724,GO:0000784,GO:0003677	single-stranded DNA binding|RNA binding|nucleus|nucleoplasm|cytosol|DNA repair|cellular response to DNA damage stimulus|mitotic cell cycle checkpoint|response to ionizing radiation|SOSS complex|double-strand break repair via homologous recombination|nuclear chromosome, telomeric region|DNA binding
ENSMUST00000191042	31.9694	0.708821	-2.36487	0.312891	-1.67627	0.0180365	0.373676	Down	1.79553	1.80869	2.07387	0.446149	0.991456	0.290061	Chr1	98589517	98594558	+	5042	ENSMUSG00000100009.6	XM_017312300.1	72532	sense	intergenic	downstream	same_strand	Slco6d1	GeneID:70866,Genbank:XM_017312300.1,MGI:MGI:1918116	solute carrier organic anion transporter family, member 6d1, transcript variant X6	GO:0005887,GO:0015347,GO:0043252	integral component of plasma membrane|sodium-independent organic anion transmembrane transporter activity|sodium-independent organic anion transport
ENSMUST00000191384	16.4563	3.58307	-6.03249	3.11384e-07	-21.6148	1.61455e-09	3.6486e-07	Down	0	0	97.3767	0	0	0	Chr14	76681754	76686887	+	210	ENSMUSG00000101009.6	XM_017316332.1	73556	sense	intergenic	upstream	same_strand	4930431P22Rik	GeneID:73883,Genbank:XM_017316332.1,MGI:MGI:1921133	RIKEN cDNA 4930431P22 gene, transcript variant X1
ENSMUST00000191791	9.43781	2.88856	2.29701	99.3908	6.63504	0.0216182	0.420006	Up	0	0	0	15.7332	0	10.6261	Chr9	107593841	107597075	-	369	ENSMUSG00000103409.1	XM_003688868.3	0	sense	genic	exonic	nested	Lsmem2	GeneID:434436,Genbank:XM_003688868.3,MGI:MGI:3612240	leucine-rich single-pass membrane protein 2, transcript variant X1	GO:0003674,GO:0005575,GO:0008150	molecular_function|cellular_component|biological_process
ENSMUST00000192568	157.255	0.328649	3.09264	2.02286	1.01639	0.00198381	0.0813806	Up	16.6018	12.7764	14.5783	28.2833	28.0948	26.786	Chr1	182484179	182492473	+	1391	ENSMUSG00000102234.1	NM_009794.3	0	antisense	genic	exonic	nested	Capn2	GeneID:12334,Genbank:NM_009794.3,MGI:MGI:88264	calpain 2	GO:0005634,GO:0005737,GO:0005764,GO:0005783,GO:0005794,GO:0030425,GO:0005829,GO:0031143,GO:0045121,GO:0005886,GO:0046872,GO:0046982,GO:0051493,GO:0051603,GO:0071230,GO:0000785,GO:0001824,GO:0004198,GO:0005509,GO:0005622,GO:0006508,GO:0007520,GO:0008092,GO:0008233,GO:0008234,GO:0097038,GO:0016020,GO:0016540,GO:0016787	nucleus|cytoplasm|lysosome|endoplasmic reticulum|Golgi apparatus|dendrite|cytosol|pseudopodium|membrane raft|plasma membrane|metal ion binding|protein heterodimerization activity|regulation of cytoskeleton organization|proteolysis involved in cellular protein catabolic process|cellular response to amino acid stimulus|chromatin|blastocyst development|calcium-dependent cysteine-type endopeptidase a…	mmu04141,mmu04210,mmu04217,mmu04218,mmu04510,mmu05010	Protein processing in endoplasmic reticulum|Apoptosis|Necroptosis|Cellular senescence|Focal adhesion|Alzheimer's disease
ENSMUST00000192797	22.4642	3.41552	-6.48102	2.16963e-07	-22.1361	9.11046e-11	3.55612e-08	Down	0.0348284	39.4757	1.84717e-06	7.88957e-06	2.44304e-10	3.31438e-12	Chr1	189343984	189344873	+	618	ENSMUSG00000104507.1	XM_017318154.1	0	antisense	genic	exonic	overlapping	Kcnk2	GeneID:16526,Genbank:XM_017318154.1,MGI:MGI:109366	potassium channel, subfamily K, member 2, transcript variant X2	GO:0097449,GO:0030424,GO:0015271,GO:0005634,GO:1900039,GO:0042391,GO:0016020,GO:0005783,GO:2000279,GO:0043005,GO:0016021,GO:0005886,GO:0043025,GO:0005887,GO:0006811,GO:0016324,GO:0006813,GO:0043679,GO:0019870,GO:0007186,GO:0044305,GO:0022841,GO:0008076,GO:0060044,GO:0009986,GO:0005249,GO:0071805,GO:0030322,GO:0010942,GO:0005267,GO:0005515	astrocyte projection|axon|outward rectifier potassium channel activity|nucleus|positive regulation of cellular response to hypoxia|regulation of membrane potential|membrane|endoplasmic reticulum|negative regulation of DNA biosynthetic process|neuron projection|integral component of membrane|plasma membrane|neuronal cell body|integral component of plasma membrane|ion transport|apical plasma membra…	mmu04927,mmu04971,mmu04934	Cortisol synthesis and secretion|Gastric acid secretion|Cushing's syndrome
ENSMUST00000193125	14.5935	3.64891	-5.90582	3.25736e-07	-21.5498	3.50903e-09	6.27775e-07	Down	0	61.6001	0	1.41574e-16	0	0	Chr3	81918008	81924398	-	258	ENSMUSG00000056023.3	NM_177662.3	8203	antisense	intergenic	upstream	divergent	Ctso	GeneID:229445,Genbank:NM_177662.3,MGI:MGI:2139628	cathepsin O	GO:0006508,GO:0008233,GO:0008234,GO:0016787,GO:0051603,GO:0004197,GO:0005615,GO:0005764	proteolysis|peptidase activity|cysteine-type peptidase activity|hydrolase activity|proteolysis involved in cellular protein catabolic process|cysteine-type endopeptidase activity|extracellular space|lysosome	mmu04142,mmu04210	Lysosome|Apoptosis
ENSMUST00000193484	55.3984	0.507166	-2.07971	0.481378	-1.05476	0.037552	0.566305	Down	4.40812	4.40479	3.38483	1.84311	1.64383	2.03693	Chr1	176276213	176279769	+	3557	ENSMUSG00000104157.1	XM_006496897.3	0	antisense	genic	exonic	overlapping	Pld5	GeneID:319455,Genbank:XM_006496897.3,MGI:MGI:2442056	phospholipase D family, member 5, transcript variant X1	GO:0008150,GO:0016020,GO:0016021,GO:0003674,GO:0003824,GO:0005575	biological_process|membrane|integral component of membrane|molecular_function|catalytic activity|cellular_component
ENSMUST00000193667	314.201	1.3398	8.72735	3310.67	11.6929	2.60701e-18	5.59681e-15	Up	0	0	0	292.971	243.901	88.0196	Chr1	184610280	184629473	-	553	ENSMUSG00000103308.5	NM_008250.2	97670	sense	intergenic	downstream	same_strand	Hlx	GeneID:15284,Genbank:NM_008250.2,MGI:MGI:96109	H2.0-like homeobox	GO:0048557,GO:0006351,GO:0006355,GO:0007519,GO:0008284,GO:0030154,GO:0043565,GO:0045627,GO:0045629,GO:0046622,GO:0001889,GO:0048484,GO:0003677,GO:0048513,GO:0005634	embryonic digestive tract morphogenesis|transcription, DNA-templated|regulation of transcription, DNA-templated|skeletal muscle tissue development|positive regulation of cell proliferation|cell differentiation|sequence-specific DNA binding|positive regulation of T-helper 1 cell differentiation|negative regulation of T-helper 2 cell differentiation|positive regulation of organ growth|liver develop…
ENSMUST00000193964	24.765	0.85823	2.00825	3.30246	1.72354	0.0446167	0.628784	Up	3.37755	0.688052	2.86062	4.88731	10.6984	6.17672	Chr3	86142757	86145545	+	981	ENSMUSG00000103408.1	NM_016959.4	89	antisense	intergenic	upstream	divergent	Rps3a1	GeneID:20091,Genbank:NM_016959.4,MGI:MGI:1202063	ribosomal protein S3A1	GO:0045727,GO:0005515,GO:0048146,GO:0005622,GO:0005634,GO:0005737,GO:0005829,GO:0005840,GO:0006412,GO:0022627,GO:0030154,GO:0002181,GO:0031369,GO:0003729,GO:0044877,GO:0003735	positive regulation of translation|protein binding|positive regulation of fibroblast proliferation|intracellular|nucleus|cytoplasm|cytosol|ribosome|translation|cytosolic small ribosomal subunit|cell differentiation|cytoplasmic translation|translation initiation factor binding|mRNA binding|protein-containing complex binding|structural constituent of ribosome	mmu03010	Ribosome
ENSMUST00000193993	141.182	0.523738	2.485	2.46483	1.30149	0.0129553	0.311665	Up	10.5946	23.3709	16.6366	41.9706	29.7792	45.0519	Chr3	25695195	25700303	-	931	ENSMUSG00000102397.1	XM_006535423.3	0	sense	genic	intronic	nested	Nlgn1	GeneID:192167,Genbank:XM_006535423.3,MGI:MGI:2179435	neuroligin 1, transcript variant X10	GO:2000463,GO:2000809,GO:0007158,GO:0007399,GO:0007416,GO:0009897,GO:0030425,GO:0009986,GO:0031175,GO:0032230,GO:0032433,GO:0035418,GO:0038023,GO:0048489,GO:0042043,GO:0048511,GO:0048789,GO:0050804,GO:0002087,GO:0060999,GO:0050808,GO:0005515,GO:0005794,GO:0061002,GO:0050839,GO:0005886,GO:0005887,GO:0071277,GO:0072553,GO:0006605,GO:0007155,GO:0097119,GO:0097091,GO:0007157,GO:0097120,GO:0097104,GO:…	positive regulation of excitatory postsynaptic potential|positive regulation of synaptic vesicle clustering|neuron cell-cell adhesion|nervous system development|synapse assembly|external side of plasma membrane|dendrite|cell surface|neuron projection development|positive regulation of synaptic transmission, GABAergic|filopodium tip|protein localization to synapse|signaling receptor activity|synap…	mmu04514	Cell adhesion molecules (CAMs)
ENSMUST00000194406	13.5248	2.66902	-2.74385	0.00624366	-7.32339	0.00607231	0.188476	Down	0	14.284	20.7884	0	0	0	Chr1	164631757	164659238	+	452	ENSMUSG00000103383.1
ENSMUST00000195328	10.2585	2.83196	-2.44519	0.00823115	-6.92469	0.0144775	0.329947	Down	8.0319	17.6148	0	0	0	0	Chr1	159928390	159931726	-	443	ENSMUSG00000103719.1	XM_006496745.3	0	antisense	genic	exonic	nested	Tnr	GeneID:21960,Genbank:XM_006496745.3,MGI:MGI:99516	tenascin R, transcript variant X4	GO:0051971,GO:0045121,GO:0005578,GO:0060291,GO:0046625,GO:0007155,GO:0072534,GO:0048692,GO:0007158,GO:0007162,GO:0008306,GO:0009986,GO:0010977,GO:0050767,GO:0022029,GO:0050804,GO:0022408,GO:0050805,GO:0050808,GO:0030198,GO:0005178,GO:0050885,GO:0030517,GO:0005576,GO:0051968,GO:0035641	positive regulation of transmission of nerve impulse|membrane raft|proteinaceous extracellular matrix|long-term synaptic potentiation|sphingolipid binding|cell adhesion|perineuronal net|negative regulation of axon extension involved in regeneration|neuron cell-cell adhesion|negative regulation of cell adhesion|associative learning|cell surface|negative regulation of neuron projection development|…	mmu04151,mmu04512,mmu04510,mmu05206,mmu05165	PI3K-Akt signaling pathway|ECM-receptor interaction|Focal adhesion|MicroRNAs in cancer|Human papillomavirus infection
ENSMUST00000195898	19.7474	3.50145	6.00902	2.15653e+06	21.0403	1.86648e-09	3.87776e-07	Up	1.79434e-13	3.29528e-16	4.54298e-05	5.03936e-13	5.18277e-07	26.5398	Chr5	22550432	22701217	+	786	ENSMUSG00000097207.7	XM_006535716.3	71	antisense	intergenic	upstream	divergent	Orc5	GeneID:26429,Genbank:XM_006535716.3,MGI:MGI:1347044	origin recognition complex, subunit 5, transcript variant X1	GO:0005524,GO:0005634,GO:0005664,GO:0005829,GO:0006260,GO:0006270,GO:0000166,GO:0000808,GO:0003688	ATP binding|nucleus|nuclear origin of replication recognition complex|cytosol|DNA replication|DNA replication initiation|nucleotide binding|origin recognition complex|DNA replication origin binding	mmu04110	Cell cycle
ENSMUST00000195990	39.099	0.625089	-2.33457	0.363666	-1.45931	0.019566	0.392569	Down	15.3235	6.28636	12.8035	3.78979	4.08032	3.69498	Chr5	44226587	44243548	+	987	ENSMUSG00000104784.1	XM_006503939.3	0	antisense	genic	exonic	overlapping	Tapt1	GeneID:231225,Genbank:XM_006503939.3,MGI:MGI:2683537	transmembrane anterior posterior transformation 1, transcript variant X1	GO:0036064,GO:0005737,GO:0005783,GO:0042995,GO:0005813,GO:0005856,GO:0005929,GO:0007275,GO:0009791,GO:0045724,GO:0016020,GO:0016021,GO:0048706,GO:0030030,GO:0051216,GO:0030154,GO:0001503,GO:0030176,GO:0001701,GO:0035437,GO:0003674	ciliary basal body|cytoplasm|endoplasmic reticulum|cell projection|centrosome|cytoskeleton|cilium|multicellular organism development|post-embryonic development|positive regulation of cilium assembly|membrane|integral component of membrane|embryonic skeletal system development|cell projection organization|cartilage development|cell differentiation|ossification|integral component of endoplasmic ret…
ENSMUST00000196216	14.5508	3.65561	-5.89352	3.26953e-07	-21.5444	3.78061e-09	6.67096e-07	Down	0	0	53.8679	0	0	0	Chr5	45434389	45450138	+	338	ENSMUSG00000105255.1	NM_024236.2	0	antisense	genic	exonic	nested	Qdpr	GeneID:110391,Genbank:NM_024236.2,MGI:MGI:97836	quinoid dihydropteridine reductase	GO:0005829,GO:0006729,GO:0016491,GO:0042803,GO:0043005,GO:0055114,GO:0070402,GO:0070404,GO:0004155,GO:0005737,GO:0005739	cytosol|tetrahydrobiopterin biosynthetic process|oxidoreductase activity|protein homodimerization activity|neuron projection|oxidation-reduction process|NADPH binding|NADH binding|6,7-dihydropteridine reductase activity|cytoplasm|mitochondrion	mmu00790	Folate biosynthesis
ENSMUST00000196283	7.63132	1.52312	1.97161	8.01662	3.00299	0.0486541	0.654873	Up	0.156001	0.399662	0.184311	0.830747	4.05793	0.436452	Chr5	64595228	64603160	-	1521	ENSMUSG00000105402.4
ENSMUST00000196396	34.9197	2.36046	3.61109	368.071	8.52384	0.000304908	0.0183529	Up	0	0	0	0	38.4726	22.7095	Chr5	139895809	139902734	+	670	ENSMUSG00000105335.1	XM_006504701.3	4907	sense	intergenic	upstream	same_strand	Elfn1	GeneID:243312,Genbank:XM_006504701.3,MGI:MGI:2442479	leucine rich repeat and fibronectin type III, extracellular 1, transcript variant X1	GO:0016021,GO:0030425,GO:0042995,GO:0050808,GO:0060076,GO:0004864,GO:0010923,GO:0016020	integral component of membrane|dendrite|cell projection|synapse organization|excitatory synapse|protein phosphatase inhibitor activity|negative regulation of phosphatase activity|membrane
ENSMUST00000197178	9.26657	2.88115	2.29397	97.6312	6.60927	0.0217925	0.422119	Up	0	0	0	13.6792	13.8347	0	Chr5	43353047	43355259	-	372	ENSMUSG00000104846.1	NM_175937.3	63323	antisense	intergenic	downstream	convergent	Cpeb2	GeneID:231207,Genbank:NM_175937.3,MGI:MGI:2442640	cytoplasmic polyadenylation element binding protein 2, transcript variant 1	GO:0071243,GO:0032869,GO:0003723,GO:0071456,GO:0034599,GO:0003730,GO:0035925,GO:1990124,GO:0005515,GO:0005634,GO:0005737,GO:0043005,GO:0043022,GO:2000766,GO:0005844,GO:0045182,GO:0006417,GO:0000900,GO:0045202,GO:0008135,GO:0045900,GO:0008187,GO:0003676	cellular response to arsenic-containing substance|cellular response to insulin stimulus|RNA binding|cellular response to hypoxia|cellular response to oxidative stress|mRNA 3'-UTR binding|mRNA 3'-UTR AU-rich region binding|messenger ribonucleoprotein complex|protein binding|nucleus|cytoplasm|neuron projection|ribosome binding|negative regulation of cytoplasmic translation|polysome|translation regu…	mmu04114,mmu04914	Oocyte meiosis|Progesterone-mediated oocyte maturation
ENSMUST00000198086	7.24671	3.03307	-2.11775	0.0116519	-6.42329	0.0341959	0.543799	Down	10.6578	21.5497	0	0	0	0	Chr9	110655679	110656455	+	251	ENSMUSG00000105127.1	NM_028312.3	48	sense	intergenic	upstream	same_strand	Ccdc12	GeneID:72654,Genbank:NM_028312.3,MGI:MGI:1919904	coiled-coil domain containing 12	GO:0005524,GO:0005575,GO:0005737,GO:0006420,GO:0008150,GO:0000166,GO:0003674,GO:0004814	ATP binding|cellular_component|cytoplasm|arginyl-tRNA aminoacylation|biological_process|nucleotide binding|molecular_function|arginine-tRNA ligase activity	mmu03040	Spliceosome
ENSMUST00000198371	108.881	0.448057	-2.85035	0.412618	-1.27712	0.00436707	0.149607	Down	21.7128	16.1238	25.6487	6.54214	7.09335	10.6082	Chr5	112649367	112652112	+	1436	ENSMUSG00000105152.1	NM_028901.2	36764	antisense	intergenic	downstream	convergent	Myo18b	GeneID:74376,Genbank:NM_028901.2,MGI:MGI:1921626	myosin XVIIIb	GO:0016461,GO:0030018,GO:0031941,GO:0048739,GO:0001570,GO:0001701,GO:0003674	unconventional myosin complex|Z disc|filamentous actin|cardiac muscle fiber development|vasculogenesis|in utero embryonic development|molecular_function
ENSMUST00000198483	10.0887	2.85713	2.35641	106.342	6.73257	0.0184525	0.37728	Up	0	0	0	0	8.98225	23.9559	Chr5	10866016	10868638	+	339	ENSMUSG00000091422.8
ENSMUST00000198497	78.2359	1.53964	2.46438	13.8736	3.79427	0.0137251	0.322614	Up	0	6.32591	0	28.8856	34.2825	26.2446	Chr5	12354697	12355787	-	904	ENSMUSG00000104941.1	NM_028882.4	27379	antisense	intergenic	upstream	divergent	Sema3d	GeneID:108151,Genbank:NM_028882.4,MGI:MGI:1860118	sema domain, immunoglobulin domain (Ig), short basic domain, secreted, (semaphorin) 3D	GO:0005615,GO:0007275,GO:0007399,GO:0030154,GO:0030215,GO:0030335,GO:0038191,GO:0045499,GO:0048843,GO:0050919,GO:0071526,GO:0001755,GO:0005576	extracellular space|multicellular organism development|nervous system development|cell differentiation|semaphorin receptor binding|positive regulation of cell migration|neuropilin binding|chemorepellent activity|negative regulation of axon extension involved in axon guidance|negative chemotaxis|semaphorin-plexin signaling pathway|neural crest cell migration|extracellular region	mmu04360	Axon guidance
ENSMUST00000199123	46.7704	0.572865	2.97536	3.25912	1.70448	0.00292644	0.10958	Up	5.84782	6.07966	6.52197	16.0618	14.8914	24.0108	Chr5	110206580	110207287	+	708	ENSMUSG00000104720.1	XM_006534960.3	0	sense	genic	intronic	nested	Golga3	GeneID:269682,Genbank:XM_006534960.3,MGI:MGI:96958	golgi autoantigen, golgin subfamily a, 3, transcript variant X1	GO:0017119,GO:0005654,GO:0030154,GO:0045296,GO:0005730,GO:0005737,GO:0005793,GO:0005794,GO:0090498,GO:0005829,GO:0007275,GO:0007283,GO:0000139,GO:0016020,GO:0005515,GO:0005634	Golgi transport complex|nucleoplasm|cell differentiation|cadherin binding|nucleolus|cytoplasm|endoplasmic reticulum-Golgi intermediate compartment|Golgi apparatus|extrinsic component of Golgi membrane|cytosol|multicellular organism development|spermatogenesis|Golgi membrane|membrane|protein binding|nucleus
ENSMUST00000199333	21.9723	3.42604	-6.45226	2.21574e-07	-22.1057	1.10195e-10	4.05551e-08	Down	0	75.9536	0	0	0	0	Chr5	128774525	128775550	-	315	ENSMUSG00000106522.1	XM_017320871.1	0	sense	genic	intronic	nested	Rimbp2	GeneID:231760,Genbank:XM_017320871.1,MGI:MGI:2443235	RIMS binding protein 2, transcript variant X10	GO:0016020,GO:0030054,GO:0045202,GO:0005886,GO:0007274,GO:0010923	membrane|cell junction|synapse|plasma membrane|neuromuscular synaptic transmission|negative regulation of phosphatase activity
ENSMUST00000199941	584.776	0.299381	6.00057	3.47365	1.79645	1.96628e-09	3.89821e-07	Up	20.0177	15.8453	18.9785	68.6958	56.2585	51.8534	Chr5	23700649	23712666	-	2804	ENSMUSG00000105987.4	XM_011249800.1	0	sense	genic	exonic	containing	Gm42226	GeneID:105247050,Genbank:XM_011249800.1,MGI:MGI:5625111	predicted gene, 42226
ENSMUST00000200007	35.4921	0.726564	2.19676	3.02321	1.59608	0.0280379	0.487215	Up	1.12967	0.634795	2.61197	3.90157	4.07908	4.25127	Chr5	103354306	103356698	-	2393	ENSMUSG00000104684.1	NM_011204.2	68494	antisense	intergenic	upstream	divergent	Ptpn13	GeneID:19249,Genbank:NM_011204.2,MGI:MGI:103293	protein tyrosine phosphatase, non-receptor type 13	GO:0035335,GO:0005634,GO:0036312,GO:0042995,GO:0005737,GO:0005856,GO:0005886,GO:0006470,GO:0043005,GO:0014066,GO:0044297,GO:0016311,GO:0016787,GO:0016791,GO:0004721,GO:0030027,GO:0004725,GO:0030496,GO:0005515	peptidyl-tyrosine dephosphorylation|nucleus|phosphatidylinositol 3-kinase regulatory subunit binding|cell projection|cytoplasm|cytoskeleton|plasma membrane|protein dephosphorylation|neuron projection|regulation of phosphatidylinositol 3-kinase signaling|cell body|dephosphorylation|hydrolase activity|phosphatase activity|phosphoprotein phosphatase activity|lamellipodium|protein tyrosine phosphatas…	mmu04210	Apoptosis
ENSMUST00000200072	17.6438	1.06261	-2.45027	0.164517	-2.60369	0.0142748	0.328346	Down	3.96527	4.90758	1.58443	0.185966	1.09902	0.402773	Chr3	58163932	58167616	+	1665	ENSMUSG00000104586.1
ENSMUST00000200729	77.1853	0.589232	-2.25139	0.39871	-1.32659	0.0243609	0.4473	Down	47.3711	37.736	70.1924	21.4159	10.7464	24.0243	Chr5	134556537	134558495	+	422	ENSMUSG00000107090.1	XM_006504404.3	0	antisense	genic	exonic	overlapping	Syna	GeneID:214292,Genbank:XM_006504404.3,MGI:MGI:2684898	syncytin a, transcript variant X2	GO:0007275,GO:0016020,GO:0016021,GO:0060711,GO:0000768,GO:0005886	multicellular organism development|membrane|integral component of membrane|labyrinthine layer development|syncytium formation by plasma membrane fusion|plasma membrane
ENSMUST00000201262	21.5174	1.28163	-2.03265	0.164356	-2.60511	0.042088	0.609826	Down	14.0427	4.57792	11.5147	2.11754	0	2.33539	Chr5	116572527	116573495	-	722	ENSMUSG00000106914.1	NM_026886.3	0	sense	genic	intronic	nested	Srrm4	GeneID:68955,Genbank:NM_026886.3,MGI:MGI:1916205	serine/arginine repetitive matrix 4	GO:0005634,GO:0006397,GO:0007399,GO:0007605,GO:0008380,GO:0030154,GO:0043484,GO:0000381,GO:0003723,GO:0003729	nucleus|mRNA processing|nervous system development|sensory perception of sound|RNA splicing|cell differentiation|regulation of RNA splicing|regulation of alternative mRNA splicing, via spliceosome|RNA binding|mRNA binding
ENSMUST00000201775	399.779	0.526905	3.78836	3.98922	1.9961	0.000151646	0.0102808	Up	44.5189	57.8285	22.4914	210.663	124.683	133.306	Chr6	18845910	18846763	-	737	ENSMUSG00000106874.1	NM_133939.1	1872	antisense	intergenic	upstream	divergent	Lsm8	GeneID:76522,Genbank:NM_133939.1,MGI:MGI:1923772	LSM8 homolog, U6 small nuclear RNA associated	GO:0005681,GO:0005688,GO:0006397,GO:0008380,GO:0016070,GO:0046540,GO:0071011,GO:0000398,GO:0003723,GO:0005634	spliceosomal complex|U6 snRNP|mRNA processing|RNA splicing|RNA metabolic process|U4/U6 x U5 tri-snRNP complex|precatalytic spliceosome|mRNA splicing, via spliceosome|RNA binding|nucleus	mmu03040,mmu03018	Spliceosome|RNA degradation
ENSMUST00000201815	23.3389	3.43092	5.96309	1.44128e+06	20.4589	2.47505e-09	4.75383e-07	Up	0	0.0352769	0	44.1272	1.17251e-13	2.53147e-46	Chr13	53394291	53398170	+	537	ENSMUSG00000107008.3	XM_006516927.1	16874	antisense	intergenic	upstream	divergent	Sptlc1	GeneID:268656,Genbank:XM_006516927.1,MGI:MGI:1099431	serine palmitoyltransferase, long chain base subunit 1, transcript variant X2	GO:0030148,GO:0005515,GO:0030170,GO:0005783,GO:0035339,GO:0006629,GO:0006665,GO:0006686,GO:0009058,GO:0046511,GO:0016020,GO:0046512,GO:0016021,GO:0046513,GO:0016740,GO:0016746,GO:0003824,GO:1904504,GO:0017059,GO:0004758	sphingolipid biosynthetic process|protein binding|pyridoxal phosphate binding|endoplasmic reticulum|SPOTS complex|lipid metabolic process|sphingolipid metabolic process|sphingomyelin biosynthetic process|biosynthetic process|sphinganine biosynthetic process|membrane|sphingosine biosynthetic process|integral component of membrane|ceramide biosynthetic process|transferase activity|transferase activ…	mmu00600,mmu04071	Sphingolipid metabolism|Sphingolipid signaling pathway
ENSMUST00000202148	893.116	0.394125	3.26053	2.43692	1.28506	0.00111204	0.0513904	Up	172.951	297.347	166.911	380.442	650.592	476.312	Chr6	18846295	18846764	-	470	ENSMUSG00000106874.1	NM_133939.1	1871	antisense	intergenic	upstream	divergent	Lsm8	GeneID:76522,Genbank:NM_133939.1,MGI:MGI:1923772	LSM8 homolog, U6 small nuclear RNA associated	GO:0005681,GO:0005688,GO:0006397,GO:0008380,GO:0016070,GO:0046540,GO:0071011,GO:0000398,GO:0003723,GO:0005634	spliceosomal complex|U6 snRNP|mRNA processing|RNA splicing|RNA metabolic process|U4/U6 x U5 tri-snRNP complex|precatalytic spliceosome|mRNA splicing, via spliceosome|RNA binding|nucleus	mmu03040,mmu03018	Spliceosome|RNA degradation
ENSMUST00000202673	27.0215	1.21095	2.15098	6.08275	2.60472	0.0314779	0.519498	Up	4.14902	2.02258	0	11.8073	8.59473	15.545	Chr5	65760991	65763866	-	699	ENSMUSG00000106978.1	NM_001024917.1	0	antisense	genic	intronic	overlapping	N4bp2	GeneID:333789,Genbank:NM_001024917.1,MGI:MGI:2684414	NEDD4 binding protein 2	GO:0005829,GO:0016310,GO:0046404,GO:0004519,GO:0005515,GO:0005524	cytosol|phosphorylation|ATP-dependent polydeoxyribonucleotide 5'-hydroxyl-kinase activity|endonuclease activity|protein binding|ATP binding
ENSMUST00000203263	6.67938	3.09683	1.98189	70.4037	6.13758	0.0474912	0.646632	Up	0	0	0	4.59882	10.3941	0	Chr6	128842558	128843171	-	519	ENSMUSG00000107946.1	NM_001254946.1	4873	sense	intergenic	downstream	same_strand	BC035044	GeneID:232406,Genbank:NM_001254946.1,MGI:MGI:2448540	cDNA sequence BC035044, transcript variant 1	GO:0003674,GO:0005575,GO:0008150	molecular_function|cellular_component|biological_process
ENSMUST00000203987	6.41178	3.11374	-2.00617	0.0131692	-6.24669	0.0448386	0.629035	Down	5.23477	9.65049	0	0	0	0	Chr6	86493216	86493909	-	490	ENSMUSG00000107876.1	XM_017321529.1	22828	antisense	intergenic	downstream	convergent	C87436	GeneID:232196,Genbank:XM_017321529.1,MGI:MGI:2141787	expressed sequence C87436, transcript variant X5	GO:0031965,GO:0003674,GO:0005634,GO:0008150	nuclear membrane|molecular_function|nucleus|biological_process
ENSMUST00000204094	45.5022	0.711466	-2.22126	0.3344	-1.58035	0.0263333	0.467217	Down	35.3964	18.8842	36.8225	3.87165	10.24	14.3392	Chr6	56581203	56652487	-	444	ENSMUSG00000107494.1	XM_006505732.3	0	sense	genic	exonic	nested	Pde1c	GeneID:18575,Genbank:XM_006505732.3,MGI:MGI:108413	phosphodiesterase 1C, transcript variant X2	GO:0048101,GO:0005516,GO:0051592,GO:0005929,GO:0006198,GO:0007165,GO:0007608,GO:0008081,GO:0016787,GO:0030552,GO:0043025,GO:0046069,GO:0004114,GO:0046676,GO:0004115,GO:0046872,GO:0004117	calcium- and calmodulin-regulated 3',5'-cyclic-GMP phosphodiesterase activity|calmodulin binding|response to calcium ion|cilium|cAMP catabolic process|signal transduction|sensory perception of smell|phosphoric diester hydrolase activity|hydrolase activity|cAMP binding|neuronal cell body|cGMP catabolic process|3',5'-cyclic-nucleotide phosphodiesterase activity|negative regulation of insulin secret…	mmu00230,mmu04020,mmu04924,mmu04740,mmu04742,mmu05032	Purine metabolism|Calcium signaling pathway|Renin secretion|Olfactory transduction|Taste transduction|Morphine addiction
ENSMUST00000204123	17.0854	2.6497	2.82725	179.941	7.49138	0.00469489	0.157026	Up	2.6731e-32	6.9165e-18	1.75966e-21	29.4748	3.01079e-26	8.74223	Chr6	71164799	71166119	+	456	ENSMUSG00000108206.1	NM_178413.5	20419	antisense	intergenic	upstream	divergent	Thnsl2	GeneID:232078,Genbank:NM_178413.5,MGI:MGI:3041254	threonine synthase-like 2 (bacterial), transcript variant 1	GO:0009088,GO:0016311,GO:0016829,GO:0030170,GO:0046360,GO:0070905,GO:0004795,GO:0009071	threonine biosynthetic process|dephosphorylation|lyase activity|pyridoxal phosphate binding|2-oxobutyrate biosynthetic process|serine binding|threonine synthase activity|serine family amino acid catabolic process
ENSMUST00000204275	74.5543	0.586545	3.36911	3.93438	1.97614	0.000754107	0.0382428	Up	4.50126	1.72701	4.84433	16.3171	13.8286	9.96118	Chr6	50776324	50815033	+	1624	ENSMUSG00000107667.2
ENSMUST00000204328	18.9984	2.54029	3.00979	200.26	7.64573	0.0026143	0.100823	Up	0	0	0	4.94524e-18	28.4188	35.0909	Chr6	129232788	129233983	-	338	ENSMUSG00000097354.7	XM_006505463.1	33341	sense	intergenic	downstream	same_strand	Cd69	GeneID:12515,Genbank:XM_006505463.1,MGI:MGI:88343	CD69 antigen, transcript variant X1	GO:0016020,GO:0016021,GO:0030246,GO:0032991,GO:0035690,GO:0042803,GO:0005509,GO:0009897,GO:0009986	membrane|integral component of membrane|carbohydrate binding|protein-containing complex|cellular response to drug|protein homodimerization activity|calcium ion binding|external side of plasma membrane|cell surface
ENSMUST00000205047	77.2663	0.530343	3.81521	4.06532	2.02337	0.000136068	0.0094231	Up	3.62448	1.7476	2.97286	12.4713	10.8627	7.6149	Chr6	48860329	48866083	+	2194	ENSMUSG00000108084.1	XM_006506461.3	14380	antisense	intergenic	upstream	divergent	Tmem176b	GeneID:65963,Genbank:XM_006506461.3,MGI:MGI:1916348	transmembrane protein 176B, transcript variant X6	GO:0016021,GO:0030154,GO:2001199,GO:0005515,GO:0005634,GO:0016020	integral component of membrane|cell differentiation|negative regulation of dendritic cell differentiation|protein binding|nucleus|membrane
ENSMUST00000205284	16.6647	2.7265	2.73497	175.69	7.45689	0.00623863	0.191333	Up	0.0122529	6.85696e-09	0.0412829	1.69736	19.2505	0	Chr7	127697031	127700793	+	972	ENSMUSG00000108801.1	XM_006507269.3	0	antisense	genic	intronic	nested	Bcl7c	GeneID:12055,Genbank:XM_006507269.3,MGI:MGI:1332237	B cell CLL/lymphoma 7C, transcript variant X1	GO:0008150,GO:0003674,GO:0005575,GO:0006915	biological_process|molecular_function|cellular_component|apoptotic process
ENSMUST00000205852	9.22534	2.89204	2.28329	97.2331	6.60338	0.0224133	0.426298	Up	0.00143533	1.29918e-09	0.0024754	6.79149	14.2665	2.60514e-05	Chr19	8724897	8726443	+	510	ENSMUSG00000108414.1	NM_001161413.1	1528	antisense	intergenic	upstream	divergent	Slc3a2	GeneID:17254,Genbank:NM_001161413.1,MGI:MGI:96955	solute carrier family 3 (activators of dibasic and neutral amino acid transport), member 2, transcript variant 1	GO:0005634,GO:0005829,GO:0005886,GO:0005975,GO:0006865,GO:0009986,GO:0015175,GO:0015804,GO:0016020,GO:0016021,GO:0043330,GO:0003725,GO:0045296,GO:0003824,GO:1903801,GO:0005515	nucleus|cytosol|plasma membrane|carbohydrate metabolic process|amino acid transport|cell surface|neutral amino acid transmembrane transporter activity|neutral amino acid transport|membrane|integral component of membrane|response to exogenous dsRNA|double-stranded RNA binding|cadherin binding|catalytic activity|L-leucine import across plasma membrane|protein binding	mmu04150,mmu04216,mmu04974	mTOR signaling pathway|Ferroptosis|Protein digestion and absorption
ENSMUST00000206282	11.2284	2.76398	2.49176	118.373	6.88719	0.0127111	0.308347	Up	0	0	0	0	27.9208	31.3316	Chr7	38182563	38182778	-	216	ENSMUSG00000108332.1	NM_001085385.1	439	antisense	intergenic	upstream	divergent	1600014C10Rik	GeneID:72244,Genbank:NM_001085385.1,MGI:MGI:1919494	RIKEN cDNA 1600014C10 gene, transcript variant 1	GO:0005739,GO:0005783,GO:0006914,GO:0006915,GO:0006979,GO:0016020,GO:0016021,GO:0031966,GO:0051560,GO:0003674,GO:0005623,GO:0005737	mitochondrion|endoplasmic reticulum|autophagy|apoptotic process|response to oxidative stress|membrane|integral component of membrane|mitochondrial membrane|mitochondrial calcium ion homeostasis|molecular_function|cell|cytoplasm
ENSMUST00000206358	2635.66	0.235209	14.6914	10.9705	3.45555	7.31994e-49	4.71441e-45	Up	27.0794	27.6587	31.1644	279.049	284.019	317.193	Chr7	75769038	75772046	-	3009	ENSMUSG00000097415.2	XM_017312448.1	4872	sense	intergenic	downstream	same_strand	LOC108167440	GeneID:108167440,Genbank:XM_017312448.1	uncharacterized LOC108167440, transcript variant X3
ENSMUST00000206590	23.9049	3.39152	-6.55177	2.04635e-07	-22.2204	5.68587e-11	2.52551e-08	Down	0	0	123.741	0	0	0	Chr7	41077625	41078025	-	241	ENSMUSG00000108619.1	NM_183166.2	32323	antisense	intergenic	downstream	convergent	Gm4884	GeneID:233164,Genbank:NM_183166.2,MGI:MGI:3649090	predicted gene 4884	GO:0003674,GO:0005575,GO:0008150	molecular_function|cellular_component|biological_process
ENSMUST00000207035	8.70833	1.41082	2.06851	7.55957	2.9183	0.0385918	0.573047	Up	0	0.167029	0.206358	1.29448	1.29091	0.567257	Chr8	8727111	8853647	+	2715	ENSMUSG00000109371.1	XM_006508759.3	36562	antisense	intergenic	upstream	divergent	Arglu1	GeneID:234023,Genbank:XM_006508759.3,MGI:MGI:2442985	arginine and glutamate rich 1, transcript variant X1	GO:0005654,GO:0005739,GO:0045296	nucleoplasm|mitochondrion|cadherin binding
ENSMUST00000207189	16.0153	1.72326	4.29338	168.734	7.39861	1.75975e-05	0.00151115	Up	0	0	0	5.59108	4.37334	10.6019	Chr7	143628281	143670614	+	848	ENSMUSG00000109251.1	NM_001308111.1	0	antisense	genic	exonic	overlapping	Tnfrsf23	GeneID:79201,Genbank:NM_001308111.1,MGI:MGI:1930269	tumor necrosis factor receptor superfamily, member 23, transcript variant 2	GO:1902042,GO:0005886,GO:0005887,GO:0006954,GO:0006955,GO:0007411,GO:0010977,GO:0016020,GO:0031225,GO:0031362,GO:0032496,GO:0042127,GO:0005031,GO:0043005,GO:0005515,GO:0048406,GO:0005634	negative regulation of extrinsic apoptotic signaling pathway via death domain receptors|plasma membrane|integral component of plasma membrane|inflammatory response|immune response|axon guidance|negative regulation of neuron projection development|membrane|anchored component of membrane|anchored component of external side of plasma membrane|response to lipopolysaccharide|regulation of cell prolife…
ENSMUST00000207562	17.1844	2.61748	-2.9297	0.00491554	-7.66843	0.00339286	0.12335	Down	48.5959	13.2845	0	0	0	0	Chr7	68989404	69008173	+	324	ENSMUSG00000109524.1
ENSMUST00000208250	20.8764	1.35194	2.16102	7.57672	2.92157	0.0306942	0.513469	Up	0.202865	0	1.19796	4.4161	2.91186	2.10292	Chr7	99694297	99712777	+	2114	ENSMUSG00000109559.1	XM_006508375.2	0	sense	genic	exonic	nested	Gm34280	GeneID:102637485,Genbank:XM_006508375.2,MGI:MGI:5593439	predicted gene, 34280, transcript variant X1
ENSMUST00000208302	198.414	0.558102	3.57744	3.99051	1.99657	0.000346981	0.020731	Up	4.42796	1.92837	4.45083	17.8129	7.86105	12.9987	Chr7	88311478	88315864	+	4387	ENSMUSG00000109244.1	NM_009982.5	0	sense	genic	exonic	overlapping	Ctsc	GeneID:13032,Genbank:NM_009982.5,MGI:MGI:109553	cathepsin C, transcript variant 1	GO:2001235,GO:0016787,GO:0005615,GO:0019902,GO:0005654,GO:0031404,GO:0005764,GO:0005783,GO:0005794,GO:0005813,GO:0042802,GO:0006508,GO:0043231,GO:0043621,GO:0008233,GO:0051087,GO:0008234,GO:0001913,GO:0051603,GO:0010033,GO:0004197,GO:1903052,GO:0016505,GO:0004252	positive regulation of apoptotic signaling pathway|hydrolase activity|extracellular space|phosphatase binding|nucleoplasm|chloride ion binding|lysosome|endoplasmic reticulum|Golgi apparatus|centrosome|identical protein binding|proteolysis|intracellular membrane-bounded organelle|protein self-association|peptidase activity|chaperone binding|cysteine-type peptidase activity|T cell mediated cytotoxi…	mmu04142,mmu04210	Lysosome|Apoptosis
ENSMUST00000208339	17.4672	1.63412	4.60449	184.094	7.5243	4.13487e-06	0.000412878	Up	2.32668e-51	1.286e-13	3.65021e-26	4.18176	5.86437	7.964	Chr11	79258586	79273893	-	1069	ENSMUSG00000108822.1	NM_019653.3	3891	sense	intergenic	upstream	same_strand	Wsb1	GeneID:78889,Genbank:NM_019653.3,MGI:MGI:1926139	WD repeat and SOCS box-containing 1, transcript variant 1	GO:0035556,GO:0004842,GO:0005622,GO:0008150	intracellular signal transduction|ubiquitin-protein transferase activity|intracellular|biological_process
ENSMUST00000208362	87.997	0.503734	3.84232	3.82512	1.9355	0.000121878	0.00862591	Up	3.78615	3.00801	1.97187	11.9846	10.7199	8.59772	Chr7	90029159	90040283	+	2444	ENSMUSG00000097585.2	XM_006507341.2	47740	antisense	intergenic	upstream	divergent	Eed	GeneID:13626,Genbank:XM_006507341.2,MGI:MGI:95286	embryonic ectoderm development, transcript variant X1	GO:0042802,GO:0006351,GO:0000978,GO:0045120,GO:0006355,GO:0001739,GO:0046976,GO:0016571,GO:0003682,GO:0005515,GO:0005634,GO:0031491,GO:0005654,GO:0061087,GO:0035098,GO:0005694,GO:1990830,GO:0005829,GO:2000011,GO:0006325,GO:0000122,GO:0042054,GO:0006342,GO:0006349	identical protein binding|transcription, DNA-templated|RNA polymerase II proximal promoter sequence-specific DNA binding|pronucleus|regulation of transcription, DNA-templated|sex chromatin|histone methyltransferase activity (H3-K27 specific)|histone methylation|chromatin binding|protein binding|nucleus|nucleosome binding|nucleoplasm|positive regulation of histone H3-K27 methylation|ESC/E(Z) compl…
ENSMUST00000209052	19.0696	2.57637	-3.03493	0.00442808	-7.8191	0.00240593	0.0950637	Down	11.5054	34.2745	0	0	0	0	Chr7	48724380	48726822	-	462	ENSMUSG00000109170.1	NM_028031.3	62181	antisense	intergenic	upstream	divergent	Zdhhc13	GeneID:243983,Genbank:NM_028031.3,MGI:MGI:1919227	zinc finger, DHHC domain containing 13	GO:0005794,GO:0015095,GO:0016020,GO:0016021,GO:0016409,GO:0016740,GO:0016746,GO:0019706,GO:0030660,GO:0031410,GO:0000139,GO:0005515,GO:0005783	Golgi apparatus|magnesium ion transmembrane transporter activity|membrane|integral component of membrane|palmitoyltransferase activity|transferase activity|transferase activity, transferring acyl groups|protein-cysteine S-palmitoyltransferase activity|Golgi-associated vesicle membrane|cytoplasmic vesicle|Golgi membrane|protein binding|endoplasmic reticulum
ENSMUST00000209189	245.864	0.378955	6.61101	5.67758	2.50528	3.817e-11	1.82837e-08	Up	61.7617	35.1614	36.8717	196.861	296.383	227.297	Chr6	82803769	82805083	-	323	ENSMUSG00000109556.1	NM_013820.3	29315	sense	intergenic	upstream	same_strand	Hk2	GeneID:15277,Genbank:NM_013820.3,MGI:MGI:1315197	hexokinase 2	GO:1904925,GO:0016773,GO:0006006,GO:0003824,GO:1990830,GO:0019158,GO:0006096,GO:0004340,GO:2000378,GO:0035795,GO:0008152,GO:0004396,GO:0045766,GO:0005515,GO:0005524,GO:0008637,GO:0005536,GO:0046324,GO:0005739,GO:0046835,GO:0008865,GO:0016301,GO:0005741,GO:0000166,GO:0072655,GO:0016310,GO:0005829,GO:0001678,GO:0072656,GO:0016740,GO:0005975,GO:0002931	positive regulation of autophagy of mitochondrion in response to mitochondrial depolarization|phosphotransferase activity, alcohol group as acceptor|glucose metabolic process|catalytic activity|cellular response to leukemia inhibitory factor|mannokinase activity|glycolytic process|glucokinase activity|negative regulation of reactive oxygen species metabolic process|negative regulation of mitochon…	mmu00010,mmu00051,mmu00052,mmu00500,mmu00520,mmu00524,mmu04066,mmu04910,mmu04973,mmu05230,mmu04930	Glycolysis / Gluconeogenesis|Fructose and mannose metabolism|Galactose metabolism|Starch and sucrose metabolism|Amino sugar and nucleotide sugar metabolism|Neomycin, kanamycin and gentamicin biosynthesis|HIF-1 signaling pathway|Insulin signaling pathway|Carbohydrate digestion and absorption|Central carbon metabolism in cancer|Type II diabetes mellitus
ENSMUST00000209339	8.3998	2.02752	3.19074	88.602	6.46927	0.00141911	0.0619645	Up	0	0	0	1.7	6.58188	4.41395	Chr7	106809931	106814102	-	754	ENSMUSG00000109861.1	NM_028910.3	42	antisense	intergenic	upstream	divergent	Olfr701	GeneID:66786,Genbank:NM_028910.3,MGI:MGI:3030535	olfactory receptor 701	GO:0007186,GO:0007608,GO:0016021,GO:0004984	G-protein coupled receptor signaling pathway|sensory perception of smell|integral component of membrane|olfactory receptor activity	mmu04740	Olfactory transduction
ENSMUST00000209468	23.7516	1.37135	2.7175	13.2381	3.72663	0.0065778	0.200304	Up	7.36149e-20	1.24112	0.442971	1.68489	15.6837	5.93709	Chr16	78250861	78302487	-	1107	ENSMUSG00000109841.2	XM_006522884.3	0	antisense	genic	intronic	overlapping	Cxadr	GeneID:13052,Genbank:XM_006522884.3,MGI:MGI:1201679	coxsackie virus and adenovirus receptor, transcript variant X2	GO:0005911,GO:0005912,GO:0005913,GO:0005923,GO:0007005,GO:0016327,GO:0007155,GO:0030054,GO:0007157,GO:0030165,GO:0007507,GO:0030175,GO:0030426,GO:0030593,GO:0031532,GO:0060044,GO:0031594,GO:0060054,GO:0032991,GO:0070633,GO:0034109,GO:0071253,GO:0086067,GO:0086072,GO:0086082,GO:0001669,GO:0098609,GO:0005102,GO:0098904,GO:0005178,GO:0005515,GO:0005576,GO:0005615,GO:0005654,GO:0005737,GO:0005886,GO:…	cell-cell junction|adherens junction|cell-cell adherens junction|bicellular tight junction|mitochondrion organization|apicolateral plasma membrane|cell adhesion|cell junction|heterophilic cell-cell adhesion via plasma membrane cell adhesion molecules|PDZ domain binding|heart development|filopodium|growth cone|neutrophil chemotaxis|actin cytoskeleton reorganization|negative regulation of cardiac m…	mmu05416	Viral myocarditis
ENSMUST00000209471	15.1677	1.69865	4.31017	159.948	7.32146	1.63132e-05	0.0014198	Up	0	0	0	8.65962	21.9729	11.9746	Chr7	47049889	47050296	-	408	ENSMUSG00000109634.1	NM_026436.3	344	antisense	intergenic	upstream	divergent	Tmem86a	GeneID:67893,Genbank:NM_026436.3,MGI:MGI:1915143	transmembrane protein 86A	GO:0016020,GO:0016021,GO:0046485,GO:0047408,GO:0047409,GO:0003674,GO:0005575,GO:0008150	membrane|integral component of membrane|ether lipid metabolic process|alkenylglycerophosphocholine hydrolase activity|alkenylglycerophosphoethanolamine hydrolase activity|molecular_function|cellular_component|biological_process
ENSMUST00000209584	81.8138	0.579473	-2.39657	0.381896	-1.38875	0.0165492	0.355719	Down	8.52517	13.8211	12.9175	6.16749	3.3909	2.95493	Chr18	16815721	16820447	+	1957	ENSMUSG00000086095.2	NM_007664.5	6475	antisense	intergenic	upstream	divergent	Cdh2	GeneID:12558,Genbank:NM_007664.5,MGI:MGI:88355	cadherin 2	GO:0005911,GO:0005912,GO:0005913,GO:0005916,GO:0009986,GO:0007043,GO:0010001,GO:0007155,GO:0014069,GO:0007156,GO:0014704,GO:0019903,GO:0016020,GO:0021537,GO:0016021,GO:0021987,GO:0016323,GO:0030027,GO:0030054,GO:0000902,GO:0043005,GO:0030315,GO:0005509,GO:0043410,GO:0030425,GO:0044331,GO:0030864,GO:0005515,GO:0005737,GO:0044853,GO:0044877,GO:0005886,GO:0045177,GO:0050770,GO:0045202,GO:0050998,GO:…	cell-cell junction|adherens junction|cell-cell adherens junction|fascia adherens|cell surface|cell-cell junction assembly|glial cell differentiation|cell adhesion|postsynaptic density|homophilic cell adhesion via plasma membrane adhesion molecules|intercalated disc|protein phosphatase binding|membrane|telencephalon development|integral component of membrane|cerebral cortex development|basolateral…	mmu04514,mmu05412	Cell adhesion molecules (CAMs)|Arrhythmogenic right ventricular cardiomyopathy (ARVC)
ENSMUST00000210048	17.381	3.54754	-6.1419	2.76038e-07	-21.7886	8.1539e-10	2.10099e-07	Down	3.35627e-12	28.7249	3.97964e-36	1.09708e-14	1.11336e-08	7.24043e-19	Chr8	63701227	63739574	-	657	ENSMUSG00000109825.1
ENSMUST00000210289	12.257	1.68673	2.03281	10.7689	3.4288	0.0420722	0.609826	Up	0.256967	0.0790568	1.1215	0.421094	7.07941	6.014	Chr8	35724382	35734768	+	961	ENSMUSG00000109714.1	XM_006509236.3	30893	sense	intergenic	upstream	same_strand	Gm19410	GeneID:100502846,Genbank:XM_006509236.3,MGI:MGI:5011595	predicted gene, 19410, transcript variant X3
ENSMUST00000210446	20.1392	2.54834	3.03338	212.317	7.73008	0.00241834	0.0952617	Up	3.32702e-06	7.92196e-18	2.48277e-31	6.10731e-35	42.9859	13.1515	Chr8	11874159	11894113	+	429	ENSMUSG00000109772.1	XM_006508918.3	18398	sense	intergenic	downstream	same_strand	Tex29	GeneID:75528,Genbank:XM_006508918.3,MGI:MGI:1922778	testis expressed 29, transcript variant X1	GO:0016020,GO:0016021,GO:0003674,GO:0005575,GO:0008150	membrane|integral component of membrane|molecular_function|cellular_component|biological_process
ENSMUST00000210606	23.7763	2.28877	2.65738	67.7488	6.08212	0.00787507	0.228466	Up	0.0081193	6.87512e-11	0.285697	12.8232	0.00695502	3.53128	Chr2	131822259	131847674	-	1464	ENSMUSG00000086822.2	NM_001166206.1	6004	sense	intergenic	downstream	same_strand	Erv3	GeneID:71995,Genbank:NM_001166206.1,MGI:MGI:1919245	endogenous retroviral sequence 3	GO:0003674,GO:0005575,GO:0008150	molecular_function|cellular_component|biological_process
ENSMUST00000210869	20.9539	3.48257	6.06646	2.28993e+06	21.1269	1.30762e-09	3.239e-07	Up	0	0	0	38.402	7.64896e-20	7.37131e-38	Chr9	43264201	43279974	+	554	ENSMUSG00000095385.3	XM_011242491.2	0	sense	genic	exonic	nested	D630033O11Rik	GeneID:235302,Genbank:XM_011242491.2,MGI:MGI:2685434	RIKEN cDNA D630033O11 gene, transcript variant X3	GO:0003674,GO:0005575,GO:0008150	molecular_function|cellular_component|biological_process
ENSMUST00000210897	74.5852	0.910707	2.19161	3.98869	1.99592	0.0284076	0.48985	Up	3.76264	6.96844	4.52839	2.87956	42.7411	16.263	Chr13	97560026	97577418	+	1136	ENSMUSG00000110235.1
ENSMUST00000211176	5.10443	2.03103	2.33336	26.7065	4.73912	0.0196293	0.393151	Up	1.39616e-05	4.44565e-05	0.61836	1.81818	4.2919	4.6819	Chr7	45742049	45750257	+	515	ENSMUSG00000109602.1	XM_006540998.2	0	antisense	genic	exonic	overlapping	Sult2b1	GeneID:54200,Genbank:XM_006540998.2,MGI:MGI:1926342	sulfotransferase family, cytosolic, 2B, member 1, transcript variant X2	GO:0050427,GO:0005737,GO:1990239,GO:0005783,GO:0005829,GO:0006629,GO:0008146,GO:0008202,GO:0008203,GO:0008285,GO:0015485,GO:0016740,GO:0043231,GO:0000103,GO:0045606,GO:0003676,GO:0050294,GO:0004027	3'-phosphoadenosine 5'-phosphosulfate metabolic process|cytoplasm|steroid hormone binding|endoplasmic reticulum|cytosol|lipid metabolic process|sulfotransferase activity|steroid metabolic process|cholesterol metabolic process|negative regulation of cell proliferation|cholesterol binding|transferase activity|intracellular membrane-bounded organelle|sulfate assimilation|positive regulation of epide…	mmu00140	Steroid hormone biosynthesis
ENSMUST00000211727	372.601	0.604721	2.09478	2.40621	1.26676	0.0361902	0.557502	Up	22.2088	96.5109	86.8236	168.467	128.091	165.891	Chr8	85605462	85610761	+	618	ENSMUSG00000109731.1	NM_001081324.1	25827	antisense	intergenic	downstream	convergent	Neto2	GeneID:74513,Genbank:NM_001081324.1,MGI:MGI:1921763	neuropilin (NRP) and tolloid (TLL)-like 2	GO:0016021,GO:0035255,GO:0045202,GO:2000312,GO:2000463,GO:0005886,GO:0014069,GO:0016020	integral component of membrane|ionotropic glutamate receptor binding|synapse|regulation of kainate selective glutamate receptor activity|positive regulation of excitatory postsynaptic potential|plasma membrane|postsynaptic density|membrane
ENSMUST00000211729	39.7158	1.42472	-2.10072	0.125613	-2.99295	0.0356655	0.554461	Down	28.0876	7.05427	2.59144	2.95044	0.020713	1.13559	Chr13	65242135	65249650	+	1100	ENSMUSG00000110393.2	XM_006517112.3	28869	sense	intergenic	upstream	same_strand	Zfp369	GeneID:170936,Genbank:XM_006517112.3,MGI:MGI:2176229	zinc finger protein 369, transcript variant X1	GO:0003682,GO:0003700,GO:0005166,GO:0005515,GO:0005622,GO:0005634,GO:0005737,GO:0006351,GO:0006355,GO:0006915,GO:0043565,GO:0000981,GO:0046872,GO:0003676,GO:0051726,GO:0003677	chromatin binding|DNA binding transcription factor activity|neurotrophin p75 receptor binding|protein binding|intracellular|nucleus|cytoplasm|transcription, DNA-templated|regulation of transcription, DNA-templated|apoptotic process|sequence-specific DNA binding|RNA polymerase II transcription factor activity, sequence-specific DNA binding|metal ion binding|nucleic acid binding|regulation of cell …	mmu04722	Neurotrophin signaling pathway
ENSMUST00000211940	4.51858	2.49077	2.23665	47.5367	5.57097	0.0253092	0.457143	Up	0	0	0	4.85657	1.35714	1.24078	Chr8	122870174	122895890	+	651	ENSMUSG00000110440.1	NM_001081379.2	0	antisense	genic	exonic	overlapping	Ankrd11	GeneID:77087,Genbank:NM_001081379.2,MGI:MGI:1924337	ankyrin repeat domain 11, transcript variant 1	GO:0005634,GO:0005654,GO:0005829,GO:0005886,GO:0009653,GO:0035264,GO:0042475,GO:0048705,GO:0060323,GO:0001701,GO:0060325,GO:0001894,GO:0060348,GO:0003674	nucleus|nucleoplasm|cytosol|plasma membrane|anatomical structure morphogenesis|multicellular organism growth|odontogenesis of dentin-containing tooth|skeletal system morphogenesis|head morphogenesis|in utero embryonic development|face morphogenesis|tissue homeostasis|bone development|molecular_function
ENSMUST00000211965	164.252	0.788184	2.00577	2.9916	1.58092	0.0448806	0.629035	Up	4.37462	27.1664	14.6081	31.7878	25.6311	72.9548	Chr8	47773555	47777802	+	1019	ENSMUSG00000110539.1	NM_001111318.1	44341	sense	intergenic	upstream	same_strand	Cldn24	GeneID:100039801,Genbank:NM_001111318.1,MGI:MGI:3712484	claudin 24	GO:0003674,GO:0008150,GO:0016324	molecular_function|biological_process|apical plasma membrane	mmu04514,mmu04530,mmu04670,mmu05160	Cell adhesion molecules (CAMs)|Tight junction|Leukocyte transendothelial migration|Hepatitis C
ENSMUST00000211986	30.808	0.910889	-2.09335	0.266681	-1.90681	0.0363175	0.557502	Down	9.75763	1.91706	6.0387	0.628657	2.60103	1.26272	Chr3	85435187	85466128	-	1629	ENSMUSG00000110441.1
ENSMUST00000212007	24.0945	1.00413	2.63076	6.24029	2.64161	0.00851944	0.238563	Up	0.973982	0.174503	0.532551	5.04472	3.03338	1.57466	Chr8	122760045	122763021	-	2336	ENSMUSG00000110682.1	XM_006531030.1	12472	antisense	intergenic	upstream	divergent	Acsf3	GeneID:257633,Genbank:XM_006531030.1,MGI:MGI:2182591	acyl-CoA synthetase family member 3, transcript variant X1	GO:0005739,GO:0006629,GO:0006631,GO:0006633,GO:0008152,GO:0016874,GO:0016878,GO:0031957,GO:0090409,GO:0090410,GO:0000166,GO:0003824,GO:0005524	mitochondrion|lipid metabolic process|fatty acid metabolic process|fatty acid biosynthetic process|metabolic process|ligase activity|acid-thiol ligase activity|very long-chain fatty acid-CoA ligase activity|malonyl-CoA synthetase activity|malonate catabolic process|nucleotide binding|catalytic activity|ATP binding	mmu00280	Valine, leucine and isoleucine degradation
ENSMUST00000212158	213.396	0.420605	2.9229	2.34468	1.22939	0.00346784	0.124427	Up	10.8306	10.4262	19.3287	21.424	30.8491	36.5263	Chr8	121833247	121835108	+	1862	ENSMUSG00000110631.1	XM_006530947.3	3674	antisense	intergenic	upstream	divergent	Klhdc4	GeneID:234825,Genbank:XM_006530947.3,MGI:MGI:2384569	kelch domain containing 4, transcript variant X2	GO:0003674,GO:0005575,GO:0008150	molecular_function|cellular_component|biological_process
ENSMUST00000212490	8.95089	1.54029	-2.40748	0.0765091	-3.70822	0.016063	0.351056	Down	2.32435	1.48654	5.27731	0.42143	0.219212	7.3535e-21	Chr8	123172845	123178765	+	1115	ENSMUSG00000110537.1	XM_011248577.1	1798	sense	intergenic	downstream	same_strand	Gm42052	GeneID:105246828,Genbank:XM_011248577.1,MGI:MGI:5624937	predicted gene, 42052
ENSMUST00000212899	1050.63	0.380455	3.41307	2.45976	1.29852	0.000642346	0.0336344	Up	20.3705	19.488	32.1588	70.8935	52.5302	39.8151	Chr8	121833653	121841178	+	4988	ENSMUSG00000110631.1	XM_006530947.3	4080	antisense	intergenic	upstream	divergent	Klhdc4	GeneID:234825,Genbank:XM_006530947.3,MGI:MGI:2384569	kelch domain containing 4, transcript variant X2	GO:0003674,GO:0005575,GO:0008150	molecular_function|cellular_component|biological_process
ENSMUST00000212988	318.761	0.480885	2.1497	2.04735	1.03376	0.0315788	0.519498	Up	119.239	77.6593	84.2196	85.1307	285.512	187.372	Chr8	115971635	115972071	-	437	ENSMUSG00000110620.1
ENSMUST00000213234	7.65908	2.11017	3.00115	80.6124	6.33293	0.00268966	0.102806	Up	0.000643483	0.0324122	0	3.7805	1.14873	2.23525	Chr10	19290989	19325817	+	1120	ENSMUSG00000110917.1	NM_053008.2	30722	sense	intergenic	upstream	same_strand	Olig3	GeneID:94222,Genbank:NM_053008.2,MGI:MGI:2149955	oligodendrocyte transcription factor 3	GO:0005634,GO:0006351,GO:0006355,GO:0010468,GO:0021520,GO:0021522,GO:0046983,GO:0097476,GO:0000122,GO:0001106,GO:0003677	nucleus|transcription, DNA-templated|regulation of transcription, DNA-templated|regulation of gene expression|spinal cord motor neuron cell fate specification|spinal cord motor neuron differentiation|protein dimerization activity|spinal cord motor neuron migration|negative regulation of transcription by RNA polymerase II|RNA polymerase II transcription corepressor activity|DNA binding
ENSMUST00000213429	32.9885	1.53193	2.67694	17.1589	4.10089	0.00742974	0.220108	Up	1.40761e-16	4.73711	0.00101016	29.8865	12.7321	34.2777	Chr9	43265279	43280076	+	431	ENSMUSG00000095385.3	NM_001243261.1	0	sense	genic	exonic	overlapping	D630033O11Rik	GeneID:235302,Genbank:NM_001243261.1,MGI:MGI:2685434	RIKEN cDNA D630033O11 gene	GO:0003674,GO:0005575,GO:0008150	molecular_function|cellular_component|biological_process
ENSMUST00000214568	15.6725	1.14673	-2.97413	0.0940435	-3.41053	0.00293822	0.109702	Down	3.23849	2.4563	11.6761	0.302001	0.937423	0.388455	Chr9	41196096	41217990	+	990	ENSMUSG00000100837.7	XM_006510634.3	34404	antisense	intergenic	upstream	divergent	Ubash3b	GeneID:72828,Genbank:XM_006510634.3,MGI:MGI:1920078	ubiquitin associated and SH3 domain containing, B, transcript variant X2	GO:0051279,GO:0042802,GO:0030168,GO:0004725,GO:0070527,GO:0043393,GO:0031625,GO:0005515,GO:0045670,GO:0035335,GO:0005575,GO:0090331,GO:0005634,GO:0005737,GO:0006469,GO:0045671,GO:0045779,GO:0038063,GO:0009968,GO:0004721,GO:0051219,GO:0038065,GO:0016787,GO:0016791	regulation of release of sequestered calcium ion into cytosol|identical protein binding|platelet activation|protein tyrosine phosphatase activity|platelet aggregation|regulation of protein binding|ubiquitin protein ligase binding|protein binding|regulation of osteoclast differentiation|peptidyl-tyrosine dephosphorylation|cellular_component|negative regulation of platelet aggregation|nucleus|cytop…
ENSMUST00000214913	330.151	0.392964	3.66988	2.71723	1.44213	0.00024266	0.0150832	Up	41.3391	26.2699	47.6581	117.76	103.203	68.9574	Chr9	46342775	46384755	+	914	ENSMUSG00000110864.1	NM_183104.2	22789	antisense	intergenic	upstream	divergent	4931429L15Rik	GeneID:74361,Genbank:NM_183104.2,MGI:MGI:1921611	RIKEN cDNA 4931429L15 gene	GO:0003674,GO:0005575,GO:0008150	molecular_function|cellular_component|biological_process
ENSMUST00000214925	11.0317	1.79594	-3.91389	0.00765652	-7.02909	9.08212e-05	0.00690982	Down	6.86891	5.17973	5.58204	0	0	0	Chr9	122512549	122513598	-	731	ENSMUSG00000110984.1
ENSMUST00000215913	33.494	0.678514	2.18983	2.80078	1.48583	0.0285367	0.491025	Up	1.11743	0.747561	1.74781	3.83776	2.91748	2.43331	Chr9	44011735	44041059	-	2942	ENSMUSG00000111229.1	NM_009382.3	2325	antisense	intergenic	upstream	divergent	Thy1	GeneID:21838,Genbank:NM_009382.3,MGI:MGI:98747	thymus cell antigen 1, theta	GO:0005783,GO:0005829,GO:0005886,GO:0005925,GO:0006469,GO:0007010,GO:0030334,GO:0030336,GO:0007155,GO:0007229,GO:0030425,GO:0030426,GO:0030673,GO:0045121,GO:0031225,GO:0031362,GO:0046549,GO:0046658,GO:0046777,GO:0001525,GO:0061099,GO:0048041,GO:0070571,GO:0001952,GO:0050771,GO:0002693,GO:0098609,GO:0005096,GO:2000298,GO:0005178,GO:0007267,GO:0009897,GO:0009986,GO:0016020,GO:0016324,GO:0032590,GO:…	endoplasmic reticulum|cytosol|plasma membrane|focal adhesion|negative regulation of protein kinase activity|cytoskeleton organization|regulation of cell migration|negative regulation of cell migration|cell adhesion|integrin-mediated signaling pathway|dendrite|growth cone|axolemma|membrane raft|anchored component of membrane|anchored component of external side of plasma membrane|retinal cone cell …	mmu04670	Leukocyte transendothelial migration
ENSMUST00000215920	7.71092	3.00105	2.11387	81.2235	6.34383	0.0345264	0.546922	Up	0	0	0	5.73817	3.92243	0	Chr10	84518045	84523270	+	859	ENSMUSG00000111514.1	NM_175451.1	3035	antisense	intergenic	downstream	convergent	Ckap4	GeneID:216197,Genbank:NM_175451.1,MGI:MGI:2444926	cytoskeleton-associated protein 4	GO:0005791,GO:0005811,GO:0005829,GO:0005856,GO:0005886,GO:0008150,GO:0009986,GO:0016020,GO:0016021,GO:0016607,GO:0036464,GO:0005737,GO:0005783	rough endoplasmic reticulum|lipid droplet|cytosol|cytoskeleton|plasma membrane|biological_process|cell surface|membrane|integral component of membrane|nuclear speck|cytoplasmic ribonucleoprotein granule|cytoplasm|endoplasmic reticulum	mmu04141	Protein processing in endoplasmic reticulum
ENSMUST00000216597	11.8604	1.75959	3.95839	124.944	6.96514	7.54564e-05	0.00589063	Up	0	0	0	2.26211	2.06086	1.91003	Chr9	42142087	42146506	+	2075	ENSMUSG00000111167.1	NM_011436.3	17798	antisense	intergenic	upstream	divergent	Sorl1	GeneID:20660,Genbank:NM_011436.3,MGI:MGI:1202296	sortilin-related receptor, LDLR class A repeats-containing	GO:0005783,GO:0005794,GO:0005802,GO:0006605,GO:0006622,GO:0006629,GO:0006869,GO:0032460,GO:0006892,GO:0034067,GO:0006897,GO:0034362,GO:0007275,GO:0043025,GO:0043407,GO:0045053,GO:1902960,GO:0045732,GO:0048471,GO:1902963,GO:0050768,GO:1902966,GO:1902997,GO:2001137,GO:0001540,GO:0005515,GO:0005576,GO:0005615,GO:0005641,GO:0005768,GO:0005769,GO:0005771,GO:0008202,GO:0008203,GO:0014910,GO:0016020,GO:…	endoplasmic reticulum|Golgi apparatus|trans-Golgi network|protein targeting|protein targeting to lysosome|lipid metabolic process|lipid transport|negative regulation of protein oligomerization|post-Golgi vesicle-mediated transport|protein localization to Golgi apparatus|endocytosis|low-density lipoprotein particle|multicellular organism development|neuronal cell body|negative regulation of MAP ki…
ENSMUST00000216842	24.2468	1.58086	3.25366	35.3489	5.14359	0.00113927	0.0518063	Up	4.22902e-20	0.260537	0	6.16462	2.93997	0.757233	Chr11	83223576	83226152	+	2577	ENSMUSG00000087107.8	NM_011409.1	8422	sense	intergenic	downstream	same_strand	Slfn3	GeneID:20557,Genbank:NM_011409.1,MGI:MGI:1329005	schlafen 3	GO:0008285	negative regulation of cell proliferation
ENSMUST00000216859	28.5656	1.8469	-4.54949	0.00295531	-8.40248	5.37752e-06	0.000516924	Down	9.65371	90.1648	13.563	0	0	0	Chr9	101842010	101862408	-	279	ENSMUSG00000100807.2	NM_173447.3	59720	sense	intergenic	downstream	same_strand	Ephb1	GeneID:270190,Genbank:NM_173447.3,MGI:MGI:1096337	Eph receptor B1, transcript variant 1	GO:0004871,GO:0004888,GO:0005003,GO:0005005,GO:0005515,GO:0007275,GO:0005524,GO:0007399,GO:0005737,GO:0007411,GO:0008046,GO:0009968,GO:0014719,GO:0031290,GO:0016020,GO:0031434,GO:0016021,GO:0031589,GO:0016301,GO:0031901,GO:0032433,GO:0033674,GO:0042995,GO:0000166,GO:0060326,GO:0043005,GO:0001525,GO:0043066,GO:0001771,GO:0060996,GO:0043235,GO:0004672,GO:0004709,GO:0060997,GO:0004713,GO:0061351,GO:…	signal transducer activity|transmembrane signaling receptor activity|ephrin receptor activity|transmembrane-ephrin receptor activity|protein binding|multicellular organism development|ATP binding|nervous system development|cytoplasm|axon guidance|axon guidance receptor activity|negative regulation of signal transduction|skeletal muscle satellite cell activation|retinal ganglion cell axon guidance…	mmu04360	Axon guidance
ENSMUST00000217761	80.088	0.532549	2.59465	2.60589	1.38178	0.00946869	0.250365	Up	4.36664	5.95156	4.71663	10.2199	9.44341	16.9113	Chr10	56909674	56914765	-	1722	ENSMUSG00000112837.1
ENSMUST00000217866	26.8976	2.54897	3.19591	283.323	8.1463	0.00139389	0.0612452	Up	1.0377e-09	1.63344e-06	1.39096e-15	31.1218	4.87942	3.37234e-16	Chr10	92135009	92163140	-	775	ENSMUSG00000112117.1
ENSMUST00000217882	44.2802	0.775464	2.63161	4.1145	2.04072	0.00849819	0.238486	Up	2.20788	1.21814	1.51441	10.7357	3.95629	3.6406	Chr12	4595340	4655888	-	2071	ENSMUSG00000111971.1	NM_011365.4	0	antisense	genic	intronic	nested	Itsn2	GeneID:20403,Genbank:NM_011365.4,MGI:MGI:1338049	intersectin 2, transcript variant 2	GO:0005737,GO:0005813,GO:0006897,GO:0030154,GO:0035023,GO:0046872,GO:1903861,GO:0005089,GO:0005509,GO:0005515	cytoplasm|centrosome|endocytosis|cell differentiation|regulation of Rho protein signal transduction|metal ion binding|positive regulation of dendrite extension|Rho guanyl-nucleotide exchange factor activity|calcium ion binding|protein binding
ENSMUST00000217897	18.8493	2.70168	2.82586	198.718	7.63458	0.00471539	0.157026	Up	0	0	0	3.50637	50.2615	0	Chr10	126962323	126962750	+	428	ENSMUSG00000112761.1	NM_001113470.1	15967	sense	intergenic	upstream	same_strand	Ctdsp2	GeneID:52468,Genbank:NM_001113470.1,MGI:MGI:1098748	CTD (carboxy-terminal domain, RNA polymerase II, polypeptide A) small phosphatase 2, transcript variant a	GO:0005634,GO:0006470,GO:0008420,GO:0016787,GO:0016791,GO:0046872,GO:2000134,GO:0001933,GO:0004721,GO:0005575	nucleus|protein dephosphorylation|CTD phosphatase activity|hydrolase activity|phosphatase activity|metal ion binding|negative regulation of G1/S transition of mitotic cell cycle|negative regulation of protein phosphorylation|phosphoprotein phosphatase activity|cellular_component
ENSMUST00000218264	32.5658	1.46077	5.7657	343.075	8.42238	8.13183e-09	1.28398e-06	Up	0	0	0	13.1535	10.6468	16.5991	Chr12	7911889	7950061	-	876	ENSMUSG00000112006.1	XM_006515078.2	27573	antisense	intergenic	upstream	divergent	Apob	GeneID:238055,Genbank:XM_006515078.2,MGI:MGI:88052	apolipoprotein B, transcript variant X1	GO:0006629,GO:0006642,GO:0006869,GO:0007283,GO:0007399,GO:0017127,GO:0008201,GO:0019433,GO:0008202,GO:0008203,GO:0030301,GO:0030317,GO:0031983,GO:0042632,GO:0033344,GO:0034359,GO:0034361,GO:0042953,GO:0043025,GO:0043231,GO:0001701,GO:0045540,GO:0005319,GO:0048844,GO:0005543,GO:0050750,GO:0005576,GO:0005615,GO:0005737,GO:0005783,GO:0005829,GO:0008289,GO:0009566,GO:0009743,GO:0009791,GO:0010628,GO:…	lipid metabolic process|triglyceride mobilization|lipid transport|spermatogenesis|nervous system development|cholesterol transporter activity|heparin binding|triglyceride catabolic process|steroid metabolic process|cholesterol metabolic process|cholesterol transport|flagellated sperm motility|vesicle lumen|cholesterol homeostasis|cholesterol efflux|mature chylomicron|very-low-density lipoprotein …	mmu04975,mmu04979,mmu04977	Fat digestion and absorption|Cholesterol metabolism|Vitamin digestion and absorption
ENSMUST00000218413	25.1358	1.31863	3.88155	34.735	5.11832	0.000103791	0.00759622	Up	1.17976	0	0	11.4459	13.6886	11.1402	Chr10	51489530	51522447	-	745	ENSMUSG00000112766.1	NM_001291894.1	0	antisense	genic	exonic	containing	Lilrb4a	GeneID:14728,Genbank:NM_001291894.1,MGI:MGI:102701	leukocyte immunoglobulin-like receptor, subfamily B, member 4A, transcript variant 2	GO:0016020,GO:0016021,GO:0002250,GO:0002376,GO:0005886	membrane|integral component of membrane|adaptive immune response|immune system process|plasma membrane	mmu04380	Osteoclast differentiation
ENSMUST00000218495	6.84999	3.06904	2.01194	72.2395	6.17472	0.0442265	0.628784	Up	0	0	0	0	8.59561	3.69837	Chr10	112837752	112845385	+	666	ENSMUSG00000112722.1	NM_001033474.2	80043	antisense	intergenic	downstream	convergent	Atxn7l3b	GeneID:382423,Genbank:NM_001033474.2,MGI:MGI:1914971	ataxin 7-like 3B	GO:0003674,GO:0005737,GO:0008150	molecular_function|cytoplasm|biological_process
ENSMUST00000219218	54.1735	3.90751	5.74511	5.72604e+06	22.4491	9.18605e-09	1.40864e-06	Up	0	0	0	225.954	0	0	Chr10	99669514	99675623	+	243	ENSMUSG00000112810.1	NM_027945.3	82082	antisense	intergenic	downstream	convergent	Csl	GeneID:71832,Genbank:NM_027945.3,MGI:MGI:1919082	citrate synthase like	GO:0003674,GO:0005739,GO:0008150	molecular_function|mitochondrion|biological_process	mmu00020,mmu00630	Citrate cycle (TCA cycle)|Glyoxylate and dicarboxylate metabolism
ENSMUST00000219283	260.014	0.514947	2.46716	2.41237	1.27045	0.0136191	0.322614	Up	6.48752	17.5725	8.70824	20.283	32.2541	24.5915	Chr10	25899279	25903916	+	2661	ENSMUSG00000112324.1	XM_017314147.1	87266	antisense	intergenic	downstream	convergent	Tmem200a	GeneID:77220,Genbank:XM_017314147.1,MGI:MGI:1924470	transmembrane protein 200A, transcript variant X1	GO:0016020,GO:0016021,GO:0003674,GO:0005575,GO:0008150	membrane|integral component of membrane|molecular_function|cellular_component|biological_process
ENSMUST00000219606	1323.64	0.311732	3.6899	2.21954	1.15026	0.000224341	0.0143768	Up	44.047	57.3998	65.1993	81.7852	146.014	124.735	Chr10	92081746	92164748	-	2891	ENSMUSG00000112117.1
ENSMUST00000220833	8.99601	2.70358	2.06335	47.7832	5.57843	0.0390792	0.578596	Up	1.99552e-06	1.22355e-26	0.419752	0.759466	13.6181	1.50259e-20	Chr13	70651005	70655787	-	757	ENSMUSG00000113909.1	NM_144837.3	13371	sense	intergenic	upstream	same_strand	Ice1	GeneID:218333,Genbank:NM_144837.3,MGI:MGI:2385865	interactor of little elongation complex ELL subunit 1	GO:0006351,GO:0006355,GO:0008023,GO:0015030,GO:0016604,GO:0031334,GO:0035327,GO:0035363,GO:0042795,GO:0042796,GO:0045945,GO:0003674,GO:0090316,GO:0005634,GO:0005654	transcription, DNA-templated|regulation of transcription, DNA-templated|transcription elongation factor complex|Cajal body|nuclear body|positive regulation of protein complex assembly|transcriptionally active chromatin|histone locus body|snRNA transcription by RNA polymerase II|snRNA transcription by RNA polymerase III|positive regulation of transcription by RNA polymerase III|molecular_function|…
ENSMUST00000221011	9.28421	2.91574	-2.32564	0.00909341	-6.78096	0.0200376	0.398924	Down	0	10.3358	3.0835	0	0	0	Chr12	16204911	16221279	-	778	ENSMUSG00000113975.1
ENSMUST00000221085	65.7887	1.14491	6.09529	126.114	6.97859	1.09238e-09	2.759e-07	Up	0.43508	0.260663	0.000481252	20.0848	18.6673	51.943	Chr13	41865916	41910514	+	777	ENSMUSG00000113856.1	NM_001145875.1	18300	antisense	intergenic	upstream	divergent	Adtrp	GeneID:109254,Genbank:NM_001145875.1,MGI:MGI:1924596	androgen dependent TFPI regulating protein, transcript variant 2	GO:0010628,GO:0012505,GO:0016020,GO:0016021,GO:0016787,GO:0030195,GO:0042758,GO:0005886,GO:0005901,GO:0009986	positive regulation of gene expression|endomembrane system|membrane|integral component of membrane|hydrolase activity|negative regulation of blood coagulation|long-chain fatty acid catabolic process|plasma membrane|caveola|cell surface
ENSMUST00000221311	412.455	0.853872	-2.3168	0.253797	-1.97825	0.0205145	0.40591	Down	40.4951	3.62867	30.1566	3.28381	12.4742	2.49906	Chr12	74296668	74302008	+	5341	ENSMUSG00000029878.6	NM_198866.2	0	sense	genic	exonic	containing	Dbpht2	GeneID:386753,Genbank:NM_198866.2,MGI:MGI:2679513	DNA binding protein with his-thr domain	GO:0003674,GO:0005575,GO:0008150	molecular_function|cellular_component|biological_process
ENSMUST00000221385	73.9029	0.64344	2.66368	3.2805	1.71392	0.0077291	0.225246	Up	3.78071	2.38339	1.24227	6.69805	5.75513	10.2746	Chr13	16368944	16373180	-	2705	ENSMUSG00000113322.1
ENSMUST00000221438	927.183	0.390532	-2.56791	0.499012	-1.00285	0.0102312	0.264635	Down	144.585	61.5633	124.651	55.0294	58.4157	39.896	Chr12	81717830	81720052	-	2223	ENSMUSG00000113184.1	NM_001174107.1	0	sense	genic	exonic	nested	Map3k9	GeneID:338372,Genbank:NM_001174107.1,MGI:MGI:2449952	mitogen-activated protein kinase kinase kinase 9, transcript variant 1	GO:0043065,GO:0004706,GO:0046777,GO:0004709,GO:0005524,GO:0005737,GO:0006351,GO:0006355,GO:0006468,GO:0006915,GO:0007257,GO:0008219,GO:0016301,GO:0000166,GO:0016310,GO:0004672,GO:0016740,GO:0004674	positive regulation of apoptotic process|JUN kinase kinase kinase activity|protein autophosphorylation|MAP kinase kinase kinase activity|ATP binding|cytoplasm|transcription, DNA-templated|regulation of transcription, DNA-templated|protein phosphorylation|apoptotic process|activation of JUN kinase activity|cell death|kinase activity|nucleotide binding|phosphorylation|protein kinase activity|transf…
ENSMUST00000221506	825.005	0.741428	-2.14775	0.331619	-1.5924	0.0317334	0.521361	Down	28.4673	226.183	310.015	47.941	54.7172	72.3426	Chr13	74607137	74617702	-	1288	ENSMUSG00000113204.1	XM_017315688.1	0	sense	genic	exonic	nested	LOC108168101	GeneID:108168101,Genbank:XM_017315688.1	zinc finger protein 431-like, transcript variant X2
ENSMUST00000221712	15.4941	3.6373	5.69269	1.71056e+06	20.706	1.25054e-08	1.7898e-06	Up	1.96324e-15	4.01846e-05	4.87667e-17	1.19469e-09	2.41329e-13	24.3315	Chr12	110476397	110484107	-	677	ENSMUSG00000113585.1	NM_001135001.1	0	antisense	genic	intronic	nested	Ppp2r5c	GeneID:26931,Genbank:NM_001135001.1,MGI:MGI:1349475	protein phosphatase 2, regulatory subunit B', gamma, transcript variant 4	GO:0005634,GO:0005694,GO:0007165,GO:0019888,GO:0043161,GO:0000159,GO:0000775,GO:0005515	nucleus|chromosome|signal transduction|protein phosphatase regulator activity|proteasome-mediated ubiquitin-dependent protein catabolic process|protein phosphatase type 2A complex|chromosome, centromeric region|protein binding	mmu03015,mmu04071,mmu04151,mmu04152,mmu04114,mmu04261,mmu04728,mmu05165	mRNA surveillance pathway|Sphingolipid signaling pathway|PI3K-Akt signaling pathway|AMPK signaling pathway|Oocyte meiosis|Adrenergic signaling in cardiomyocytes|Dopaminergic synapse|Human papillomavirus infection
ENSMUST00000221765	47.9238	0.691833	-2.31008	0.33029	-1.59819	0.0208835	0.411945	Down	19.7665	7.35651	18.5922	5.83499	3.01958	4.75952	Chr13	68998793	69031474	+	941	ENSMUSG00000113121.1	NM_153534.2	0	antisense	genic	exonic	overlapping	Adcy2	GeneID:210044,Genbank:NM_153534.2,MGI:MGI:99676	adenylate cyclase 2	GO:0005886,GO:0005887,GO:0006171,GO:0016829,GO:0006182,GO:0016849,GO:0007165,GO:0019933,GO:0007188,GO:0030145,GO:0030425,GO:0031683,GO:0032991,GO:0035556,GO:0045121,GO:0046872,GO:0000166,GO:0000287,GO:0004016,GO:0004383,GO:0005524,GO:0005622,GO:0005737,GO:0007189,GO:0007190,GO:0008074,GO:0008179,GO:0009190,GO:0046982,GO:0016020,GO:1904322,GO:0016021	plasma membrane|integral component of plasma membrane|cAMP biosynthetic process|lyase activity|cGMP biosynthetic process|phosphorus-oxygen lyase activity|signal transduction|cAMP-mediated signaling|adenylate cyclase-modulating G-protein coupled receptor signaling pathway|manganese ion binding|dendrite|G-protein beta/gamma-subunit complex binding|protein-containing complex|intracellular signal tra…	mmu00230,mmu04015,mmu04371,mmu04020,mmu04072,mmu04024,mmu04022,mmu04114,mmu04540,mmu04611,mmu04062,mmu04911,mmu04922,mmu04923,mmu04912,mmu04913,mmu04915,mmu04914,mmu04921,mmu04926,mmu04918,mmu04916,mmu04925,mmu04927,mmu04261,mmu04270,mmu04970,mmu04971,mmu04972,mmu04976,mmu04724,mmu04727,mmu04725,mmu04723,mmu04750,mmu04211,mmu04213,mmu04713,mmu04714,mmu05200,mmu05032,mmu05414,mmu04934,mmu05166,mmu…	Purine metabolism|Rap1 signaling pathway|Apelin signaling pathway|Calcium signaling pathway|Phospholipase D signaling pathway|cAMP signaling pathway|cGMP - PKG signaling pathway|Oocyte meiosis|Gap junction|Platelet activation|Chemokine signaling pathway|Insulin secretion|Glucagon signaling pathway|Regulation of lipolysis in adipocyte|GnRH signaling pathway|Ovarian Steroidogenesis|Estrogen signali…
ENSMUST00000221840	15.0381	2.65775	2.74953	158.417	7.30759	0.00596801	0.186587	Up	6.14136e-46	0	1.198e-88	9.60935	5.80397	5.56493e-41	Chr12	105864262	105874745	+	1064	ENSMUSG00000113537.1	XM_017314994.1	25313	sense	intergenic	downstream	same_strand	Papola	GeneID:18789,Genbank:XM_017314994.1,MGI:MGI:109301	poly (A) polymerase alpha, transcript variant X7	GO:0031440,GO:0004652,GO:0043631,GO:0046872,GO:0005515,GO:0005524,GO:0005634,GO:0005654,GO:0005737,GO:0006378,GO:0006397,GO:0016740,GO:0000166,GO:0016779,GO:0003723,GO:0031123	regulation of mRNA 3'-end processing|polynucleotide adenylyltransferase activity|RNA polyadenylation|metal ion binding|protein binding|ATP binding|nucleus|nucleoplasm|cytoplasm|mRNA polyadenylation|mRNA processing|transferase activity|nucleotide binding|nucleotidyltransferase activity|RNA binding|RNA 3'-end processing	mmu03015	mRNA surveillance pathway
ENSMUST00000221931	6.78164	3.12552	1.97017	71.3979	6.15781	0.0488185	0.655073	Up	0	0	0	7.47976	0	2.70873	Chr13	53776627	53778973	+	682	ENSMUSG00000114143.1
ENSMUST00000222397	6003.35	0.276745	3.85708	2.09569	1.06743	0.00011475	0.00830393	Up	2197.07	1542.22	2322.77	2872.63	4822.39	4286.73	Chr13	61655303	61743770	+	378	ENSMUSG00000113295.1	XM_017315660.1	19021	sense	intergenic	downstream	same_strand	LOC108168055	GeneID:108168055,Genbank:XM_017315660.1	zinc finger protein 120-like
ENSMUST00000222424	5.85253	2.42454	2.45209	61.6143	5.94519	0.0142029	0.328346	Up	0	1.64542e-14	1.84432e-15	7.64637	4.50127	0.617241	Chr12	83945209	83950840	-	493	ENSMUSG00000096953.2	XM_006516452.2	0	sense	genic	exonic	overlapping	Heatr4	GeneID:101055670,Genbank:XM_006516452.2,MGI:MGI:4937307	HEAT repeat containing 4	GO:0003674,GO:0005575,GO:0008150	molecular_function|cellular_component|biological_process
ENSMUST00000222498	24.1753	1.67763	4.76365	254.523	7.99165	1.90119e-06	0.000204077	Up	0	0	0	25.6487	9.37984	7.05877	Chr11	50236953	50263384	+	611	ENSMUSG00000097887.2	NM_001313968.1	0	antisense	genic	exonic	overlapping	Ltc4s	GeneID:17001,Genbank:NM_001313968.1,MGI:MGI:107498	leukotriene C4 synthase, transcript variant 2	GO:0016021,GO:0004464,GO:0016829,GO:0004602,GO:0019370,GO:0005634,GO:0005635,GO:0005783,GO:0006691,GO:0042802,GO:0043231,GO:0008047,GO:0043295,GO:0008289,GO:0004364,GO:0046982,GO:0016020	integral component of membrane|leukotriene-C4 synthase activity|lyase activity|glutathione peroxidase activity|leukotriene biosynthetic process|nucleus|nuclear envelope|endoplasmic reticulum|leukotriene metabolic process|identical protein binding|intracellular membrane-bounded organelle|enzyme activator activity|glutathione binding|lipid binding|glutathione transferase activity|protein heterodime…	mmu00590	Arachidonic acid metabolism
ENSMUST00000222657	13.5224	1.36144	2.00956	6.66177	2.73591	0.0444776	0.628784	Up	0.855932	0	0.414776	3.53747	2.25269	1.43075	Chr13	46060597	46068765	+	1745	ENSMUSG00000113860.1	XM_011244390.2	95563	antisense	intergenic	upstream	divergent	Atxn1	GeneID:20238,Genbank:XM_011244390.2,MGI:MGI:104783	ataxin 1, transcript variant X9	GO:0051168,GO:0042326,GO:0008022,GO:0003723,GO:0060079,GO:0042405,GO:0008266,GO:0005515,GO:0060252,GO:0008344,GO:0005634,GO:0042802,GO:0005654,GO:0005730,GO:0005737,GO:0008542,GO:0005829,GO:0043569,GO:0016363,GO:0006351,GO:0043621,GO:0032991,GO:0006355,GO:0045892,GO:0034046,GO:0007420,GO:0000122,GO:0045944,GO:0035176,GO:0007612,GO:0003677,GO:0048286,GO:0042272,GO:0007613,GO:0003682	nuclear export|negative regulation of phosphorylation|protein C-terminus binding|RNA binding|excitatory postsynaptic potential|nuclear inclusion body|poly(U) RNA binding|protein binding|positive regulation of glial cell proliferation|adult locomotory behavior|nucleus|identical protein binding|nucleoplasm|nucleolus|cytoplasm|visual learning|cytosol|negative regulation of insulin-like growth factor…
ENSMUST00000222780	340.007	0.606182	-2.47087	0.354094	-1.49779	0.0134786	0.320921	Down	62.4604	12.8571	47.416	11.4152	20.3845	9.11313	Chr13	53968944	53976666	+	2452	ENSMUSG00000113882.1	NM_001291801.1	74517	antisense	intergenic	downstream	convergent	Drd1	GeneID:13488,Genbank:NM_001291801.1,MGI:MGI:99578	dopamine receptor D1, transcript variant 2	GO:0045762,GO:0045838,GO:0046323,GO:0046488,GO:0001963,GO:0046959,GO:0001964,GO:0046960,GO:0001965,GO:0046982,GO:0060292,GO:0048148,GO:0001975,GO:0071870,GO:0097730,GO:0048169,GO:0004871,GO:1900273,GO:0005901,GO:0004930,GO:1903351,GO:0006469,GO:2000253,GO:0006606,GO:0004952,GO:0006886,GO:0006936,GO:0007165,GO:0007186,GO:0007612,GO:0007613,GO:0007187,GO:0007617,GO:0007189,GO:0007625,GO:0007626,GO:…	positive regulation of adenylate cyclase activity|positive regulation of membrane potential|glucose import|phosphatidylinositol metabolic process|synaptic transmission, dopaminergic|habituation|startle response|sensitization|G-protein alpha-subunit binding|protein heterodimerization activity|long term synaptic depression|behavioral response to cocaine|response to amphetamine|cellular response to …	mmu04020,mmu04024,mmu04080,mmu04540,mmu04728,mmu05012,mmu05030,mmu05031,mmu05032,mmu05034	Calcium signaling pathway|cAMP signaling pathway|Neuroactive ligand-receptor interaction|Gap junction|Dopaminergic synapse|Parkinson's disease|Cocaine addiction|Amphetamine addiction|Morphine addiction|Alcoholism
ENSMUST00000222974	107.918	0.622261	-2.25304	0.37841	-1.40198	0.0242567	0.446358	Down	38.5891	23.2872	10.4503	9.84204	8.81203	7.12127	Chr12	109990882	110023873	-	1258	ENSMUSG00000113063.1
ENSMUST00000223440	13.3509	2.65145	2.32247	71.403	6.15791	0.0202079	0.401694	Up	1.11795e-09	0.304833	5.67743e-07	2.35149e-09	22.1461	0.439082	Chr12	100290256	100297393	+	724	ENSMUSG00000113679.1	NM_001033213.1	3377	antisense	intergenic	downstream	convergent	Ttc7b	GeneID:104718,Genbank:NM_001033213.1,MGI:MGI:2144724	tetratricopeptide repeat domain 7B	GO:0005886,GO:0016020,GO:0046854,GO:0072659,GO:0003674,GO:0005737,GO:0005829	plasma membrane|membrane|phosphatidylinositol phosphorylation|protein localization to plasma membrane|molecular_function|cytoplasm|cytosol
ENSMUST00000223529	25.0045	0.73132	-2.6025	0.267338	-1.90326	0.0092546	0.247548	Down	1.96456	2.29705	3.09723	0.809535	0.616556	0.433957	Chr12	69790355	69793504	+	3150	ENSMUSG00000020992.5	XM_017315203.1	0	antisense	genic	exonic	overlapping	Cdkl1	GeneID:71091,Genbank:XM_017315203.1,MGI:MGI:1918341	cyclin-dependent kinase-like 1 (CDC2-related kinase), transcript variant X2	GO:0004693,GO:0005524,GO:0005634,GO:0005654,GO:0005737,GO:0006468,GO:0016301,GO:0016310,GO:0016740,GO:0043231,GO:0000166,GO:0004672,GO:0004674	cyclin-dependent protein serine/threonine kinase activity|ATP binding|nucleus|nucleoplasm|cytoplasm|protein phosphorylation|kinase activity|phosphorylation|transferase activity|intracellular membrane-bounded organelle|nucleotide binding|protein kinase activity|protein serine/threonine kinase activity
ENSMUST00000223696	180.631	0.494303	3.18423	2.97724	1.57398	0.00145139	0.0629472	Up	35.2164	13.0196	17.3723	62.6588	72.2462	48.2692	Chr13	66777441	66779142	+	818	ENSMUSG00000114226.1	XM_017315699.1	13441	antisense	intergenic	downstream	convergent	LOC105245578	GeneID:105245578,Genbank:XM_017315699.1	zinc finger protein 120-like
ENSMUST00000223730	33.8744	3.26788	6.6657	3.6079e+06	21.7827	2.63406e-11	1.47519e-08	Up	0	0	0	0	0	106.711	Chr13	81051181	81078963	+	337	ENSMUSG00000097098.8	XM_017315364.1	16105	antisense	intergenic	downstream	convergent	Adgrv1	GeneID:110789,Genbank:XM_017315364.1,MGI:MGI:1274784	adhesion G protein-coupled receptor V1, transcript variant X2	GO:0005737,GO:0005886,GO:0007154,GO:0007165,GO:0007166,GO:0007186,GO:0007275,GO:0045184,GO:0007399,GO:0045202,GO:0007601,GO:0045494,GO:0007605,GO:0048471,GO:0048496,GO:0048839,GO:0050877,GO:0050896,GO:0050910,GO:0002141,GO:0002142,GO:0004871,GO:0004888,GO:0004930,GO:0005509,GO:0005515,GO:0005576,GO:0009986,GO:0010739,GO:0016020,GO:0016021,GO:0017022,GO:0032391,GO:0050953,GO:0032420,GO:0060122,GO:…	cytoplasm|plasma membrane|cell communication|signal transduction|cell surface receptor signaling pathway|G-protein coupled receptor signaling pathway|multicellular organism development|establishment of protein localization|nervous system development|synapse|visual perception|photoreceptor cell maintenance|sensory perception of sound|perinuclear region of cytoplasm|maintenance of animal organ iden…
ENSMUST00000224095	197.212	0.362962	3.78655	2.59255	1.37437	0.000152755	0.0103018	Up	7.18591	7.77055	8.78408	22.3736	20.7122	14.5177	Chr14	41053653	41061614	+	2713	ENSMUSG00000114196.1	XM_006519559.1	0	antisense	genic	intronic	nested	Dydc2	GeneID:71200,Genbank:XM_006519559.1,MGI:MGI:1918450	DPY30 domain containing 2, transcript variant X4	GO:0048188,GO:0051568,GO:0006348,GO:0042800	Set1C/COMPASS complex|histone H3-K4 methylation|chromatin silencing at telomere|histone methyltransferase activity (H3-K4 specific)
ENSMUST00000224237	36.0174	3.2384	6.75676	3.86254e+06	21.8811	1.4111e-11	9.08822e-09	Up	0	0	0	0	133.72	0	Chr13	59326683	59330016	-	336	ENSMUSG00000114240.1
ENSMUST00000224554	16.9752	1.03716	3.56204	12.9456	3.69439	0.000367982	0.0215454	Up	0.527271	0.0648461	0.266506	4.13296	4.8159	2.63241	Chr13	120010390	120018931	+	1509	ENSMUSG00000114608.1	XM_006517807.3	7353	antisense	intergenic	downstream	convergent	Gm36079	GeneID:102639868,Genbank:XM_006517807.3,MGI:MGI:5595238	predicted gene, 36079
ENSMUST00000224640	244.008	0.534543	-2.14646	0.451445	-1.14738	0.0318361	0.521731	Down	44.4171	65.1934	46.7252	18.2291	12.9424	34.4101	Chr13	59235750	59255411	-	1247	ENSMUSG00000114743.1
ENSMUST00000224737	54.6922	0.823236	2.48086	4.11911	2.04233	0.0131066	0.313965	Up	2.82983	7.87308	6.08954	8.4947	17.8957	40.042	Chr13	59823266	59833236	+	727	ENSMUSG00000114354.1	XM_011244510.2	97	antisense	intergenic	upstream	divergent	Zcchc6	GeneID:214290,Genbank:XM_011244510.2,MGI:MGI:2387179	zinc finger, CCHC domain containing 6, transcript variant X3	GO:0005829,GO:0008270,GO:0016740,GO:0016779,GO:0031123,GO:0046872,GO:0050265,GO:0003676,GO:0005654,GO:0005737	cytosol|zinc ion binding|transferase activity|nucleotidyltransferase activity|RNA 3'-end processing|metal ion binding|RNA uridylyltransferase activity|nucleic acid binding|nucleoplasm|cytoplasm
ENSMUST00000225061	19.8466	2.07517	-3.79562	0.00425519	-7.87656	0.000147274	0.0100577	Down	0.548737	7.83605	28.971	7.48903e-11	0.0645594	0.0278661	Chr13	37761748	37768147	+	637	ENSMUSG00000114800.1	XM_006516757.3	10233	sense	intergenic	upstream	same_strand	Rreb1	GeneID:68750,Genbank:XM_006516757.3,MGI:MGI:2443664	ras responsive element binding protein 1, transcript variant X8	GO:1903691,GO:0010634,GO:0000979,GO:2000394,GO:0016607,GO:0001228,GO:0033601,GO:0001650,GO:0003676,GO:0003677,GO:0003700,GO:0043565,GO:0005634,GO:0044212,GO:0006351,GO:0045892,GO:0006355,GO:0045944,GO:0000122,GO:0046872,GO:0007165,GO:1900026,GO:0007275,GO:0000977	positive regulation of wound healing, spreading of epidermal cells|positive regulation of epithelial cell migration|RNA polymerase II core promoter sequence-specific DNA binding|positive regulation of lamellipodium morphogenesis|nuclear speck|transcriptional activator activity, RNA polymerase II transcription regulatory region sequence-specific DNA binding|positive regulation of mammary gland epi…
ENSMUST00000225691	18.2858	3.53434	5.92402	2.00827e+06	20.9375	3.14168e-09	5.69971e-07	Up	0	0	0	0	102.968	0	Chr14	65351442	65359410	-	221	ENSMUSG00000114357.1	XM_011245097.2	0	antisense	genic	intronic	overlapping	Zfp395	GeneID:380912,Genbank:XM_011245097.2,MGI:MGI:2682318	zinc finger protein 395, transcript variant X1	GO:0005634,GO:0005737,GO:0005829,GO:0006357,GO:0000978,GO:0001158,GO:0003677	nucleus|cytoplasm|cytosol|regulation of transcription by RNA polymerase II|RNA polymerase II proximal promoter sequence-specific DNA binding|enhancer sequence-specific DNA binding|DNA binding
ENSMUST00000226011	14.9911	2.72424	2.68117	158.042	7.30416	0.00733642	0.218751	Up	4.60831e-11	5.8198e-12	2.97313e-19	5.68532	37.1828	0.00494224	Chr13	38782603	38825755	-	422	ENSMUSG00000114319.1
ENSMUST00000226491	45.7641	0.702465	-2.04015	0.370327	-1.43313	0.0413359	0.603682	Down	15.802	12.4344	6.91657	6.02201	3.52759	2.67414	Chr14	111432212	111433312	-	1101	ENSMUSG00000115650.1
ENSMUST00000226890	104.728	0.517307	2.47297	2.42719	1.27928	0.0133996	0.319631	Up	7.93093	12.14	11.5687	20.8179	17.7002	33.0976	Chr14	84460041	84476367	-	1126	ENSMUSG00000115529.1	XM_006518905.2	0	antisense	genic	intronic	nested	Pcdh17	GeneID:219228,Genbank:XM_006518905.2,MGI:MGI:2684924	protocadherin 17, transcript variant X1	GO:0030534,GO:0050805,GO:1904071,GO:2000807,GO:0005887,GO:0007155,GO:0007267	adult behavior|negative regulation of synaptic transmission|presynaptic active zone assembly|regulation of synaptic vesicle clustering|integral component of plasma membrane|cell adhesion|cell-cell signaling
ENSMUST00000227016	3.45954	2.58638	2.00533	36.4172	5.18655	0.0449276	0.629035	Up	6.1169e-09	1.70029e-19	7.85851e-10	0.646656	0.332375	0.431513	Chr14	46877998	46880702	-	2705	ENSMUSG00000115100.1	NM_028966.3	2263	antisense	intergenic	upstream	divergent	Samd4	GeneID:74480,Genbank:NM_028966.3,MGI:MGI:1921730	sterile alpha motif domain containing 4, transcript variant 2	GO:0045727,GO:0003723,GO:0003729,GO:0005737,GO:0005829,GO:0006417,GO:0017148,GO:0030054,GO:0030371,GO:0042995,GO:0043005,GO:0000289,GO:0043488,GO:0000932,GO:0045202,GO:0001650	positive regulation of translation|RNA binding|mRNA binding|cytoplasm|cytosol|regulation of translation|negative regulation of translation|cell junction|translation repressor activity|cell projection|neuron projection|nuclear-transcribed mRNA poly(A) tail shortening|regulation of mRNA stability|P-body|synapse|fibrillar center
ENSMUST00000227212	168.597	0.459003	3.43099	2.97902	1.57484	0.000601383	0.0322767	Up	6.37201	6.61811	7.9257	10.1846	25.6626	23.5618	Chr14	43804696	43812383	-	2385	ENSMUSG00000115354.1	NM_007894.2	6382	sense	intergenic	downstream	same_strand	Ear1	GeneID:13586,Genbank:NM_007894.2,MGI:MGI:108021	eosinophil-associated, ribonuclease A family, member 1	GO:0004540,GO:0005737,GO:0016787,GO:0003676,GO:0004518,GO:0004519	ribonuclease activity|cytoplasm|hydrolase activity|nucleic acid binding|nuclease activity|endonuclease activity
ENSMUST00000227597	35.5225	0.79441	3.41193	6.54535	2.71047	0.000645045	0.0336389	Up	1.0549	0.229955	0.553468	2.76609	5.97329	3.1273	Chr14	43979713	43987466	-	2947	ENSMUSG00000115724.1	NM_001011876.2	14198	sense	intergenic	downstream	same_strand	Ang6	GeneID:630952,Genbank:NM_001011876.2,MGI:MGI:3528602	angiogenin, ribonuclease A family, member 6	GO:0004519,GO:0004540,GO:0005575	endonuclease activity|ribonuclease activity|cellular_component
ENSMUST00000227707	11.5332	2.85626	2.42419	121.442	6.92412	0.0153424	0.340734	Up	0	0	0	31.6766	0	6.19787	Chr14	34668031	34668339	-	309	ENSMUSG00000115451.1	XM_006518824.3	5454	antisense	intergenic	upstream	divergent	Wapl	GeneID:218914,Genbank:XM_006518824.3,MGI:MGI:2675859	WAPL cohesin release factor, transcript variant X1	GO:0071922,GO:0045875,GO:0000785,GO:0048146,GO:0000795,GO:0051301,GO:0003674,GO:0005634,GO:0005694,GO:0005737,GO:0007049,GO:0051983,GO:0007064,GO:0060623,GO:0008156,GO:0008278,GO:0071168,GO:0009636,GO:0000278,GO:0035562,GO:0045132	regulation of cohesin loading|negative regulation of sister chromatid cohesion|chromatin|positive regulation of fibroblast proliferation|synaptonemal complex|cell division|molecular_function|nucleus|chromosome|cytoplasm|cell cycle|regulation of chromosome segregation|mitotic sister chromatid cohesion|regulation of chromosome condensation|negative regulation of DNA replication|cohesin complex|prot…
ENSMUST00000227886	8.69248	3.0109	2.16413	91.5182	6.51599	0.0304541	0.512114	Up	0	0	0	5.4252	6.37981e-07	1.06327	Chr15	39962649	39967024	+	1377	ENSMUSG00000115230.1	XM_006520904.3	18655	antisense	intergenic	upstream	divergent	Lrp12	GeneID:239393,Genbank:XM_006520904.3,MGI:MGI:2443132	low density lipoprotein-related protein 12, transcript variant X3	GO:0005887,GO:0005905,GO:0006897,GO:0016020,GO:0016021,GO:0031175,GO:0001764,GO:0003674	integral component of plasma membrane|clathrin-coated pit|endocytosis|membrane|integral component of membrane|neuron projection development|neuron migration|molecular_function
ENSMUST00000228110	7.13137	2.07315	3.00647	75.2102	6.23286	0.002643	0.101625	Up	0	0	0	1.32844	4.0877	2.73681	Chr14	44074083	44075921	-	989	ENSMUSG00000115488.1	NM_007895.2	26733	antisense	intergenic	upstream	divergent	Ear2	GeneID:13587,Genbank:NM_007895.2,MGI:MGI:108020	eosinophil-associated, ribonuclease A family, member 2	GO:0004540,GO:0005575,GO:0006935,GO:0016787,GO:0003676,GO:0004518,GO:0004519	ribonuclease activity|cellular_component|chemotaxis|hydrolase activity|nucleic acid binding|nuclease activity|endonuclease activity
ENSMUST00000228259	35.8492	3.24763	6.73556	3.84509e+06	21.8746	1.63304e-11	1.00167e-08	Up	1.90468e-17	3.9941e-20	0.00337385	0.00139411	0.0333323	49.8918	Chr7	142576982	142577933	-	761	ENSMUSG00000000031.16	XM_006508516.3	36235	antisense	intergenic	downstream	convergent	Mrpl23	GeneID:19935,Genbank:XM_006508516.3,MGI:MGI:1196612	mitochondrial ribosomal protein L23, transcript variant X2	GO:0003735,GO:0005622,GO:0005739,GO:0005761,GO:0005762,GO:0005840,GO:0006412,GO:0032543,GO:0001650,GO:0003723	structural constituent of ribosome|intracellular|mitochondrion|mitochondrial ribosome|mitochondrial large ribosomal subunit|ribosome|translation|mitochondrial translation|fibrillar center|RNA binding	mmu03010	Ribosome
ENSMUST00000228514	25.7054	2.87337	2.81234	270.764	8.08089	0.00491824	0.162025	Up	0.00397276	3.99813e-14	3.70492e-11	21.9976	0.00322681	0.106571	Chr7	142575531	142576959	-	1178	ENSMUSG00000000031.16	XM_006508517.2	34784	antisense	intergenic	downstream	convergent	Mrpl23	GeneID:19935,Genbank:XM_006508517.2,MGI:MGI:1196612	mitochondrial ribosomal protein L23, transcript variant X3	GO:0003735,GO:0005622,GO:0005739,GO:0005761,GO:0005762,GO:0005840,GO:0006412,GO:0032543,GO:0001650,GO:0003723	structural constituent of ribosome|intracellular|mitochondrion|mitochondrial ribosome|mitochondrial large ribosomal subunit|ribosome|translation|mitochondrial translation|fibrillar center|RNA binding	mmu03010	Ribosome
ENSMUST00000228541	12.7209	2.70291	-2.67679	0.0066376	-7.23512	0.00743321	0.220108	Down	0	11.9927	8.55351	0	0	0	Chr14	76760131	76762217	+	715	ENSMUSG00000115709.1	XM_017316332.1	0	sense	genic	exonic	overlapping	4930431P22Rik	GeneID:73883,Genbank:XM_017316332.1,MGI:MGI:1921133	RIKEN cDNA 4930431P22 gene, transcript variant X1
ENSMUST00000229584	11.4873	3.10038	-2.28619	0.00734979	-7.08808	0.0222429	0.425931	Down	0.0284982	4.85835	0.0595466	0.00127981	8.73903e-06	0.00298799	Chr15	101322888	101405834	+	2534	ENSMUSG00000116114.1	XM_006521487.3	0	antisense	genic	exonic	containing	Krt80	GeneID:74127,Genbank:XM_006521487.3,MGI:MGI:1921377	keratin 80, transcript variant X1	GO:0045095,GO:0045111,GO:0005198,GO:0005737,GO:0005882	keratin filament|intermediate filament cytoskeleton|structural molecule activity|cytoplasm|intermediate filament
ENSMUST00000229686	22.2422	1.02652	-2.00321	0.240425	-2.05634	0.0451549	0.630847	Down	16.1241	1.73811	11.2548	2.157	1.98125	2.34002	Chr15	99702664	99703976	-	739	ENSMUSG00000116250.1	NM_031842.2	0	antisense	genic	exonic	nested	Smarcd1	GeneID:83797,Genbank:NM_031842.2,MGI:MGI:1933623	SWI/SNF related, matrix associated, actin dependent regulator of chromatin, subfamily d, member 1	GO:0005634,GO:0005654,GO:0006325,GO:0006337,GO:0006338,GO:0007399,GO:0016514,GO:0032947,GO:0043231,GO:0048096,GO:0070603,GO:0003682,GO:0071564,GO:0005102,GO:0071565,GO:0005515	nucleus|nucleoplasm|chromatin organization|nucleosome disassembly|chromatin remodeling|nervous system development|SWI/SNF complex|protein-containing complex scaffold activity|intracellular membrane-bounded organelle|chromatin-mediated maintenance of transcription|SWI/SNF superfamily-type complex|chromatin binding|npBAF complex|signaling receptor binding|nBAF complex|protein binding	mmu04714,mmu05225	Thermogenesis|Hepatocellular carcinoma
ENSMUST00000230065	16.1839	3.62189	5.73388	1.78498e+06	20.7675	9.81611e-09	1.47653e-06	Up	0.0213245	2.23737e-15	7.00591e-14	15.2423	1.0611e-17	6.67951e-09	Chr2	75138874	75312952	+	1071	ENSMUSG00000100303.3	XM_017319375.1	0	sense	genic	exonic	overlapping	LOC102635707	GeneID:102635707,Genbank:XM_017319375.1	uncharacterized LOC102635707, transcript variant X1
ENSMUST00000230694	12.1208	1.48266	-2.22725	0.101373	-3.30226	0.0259303	0.4639	Down	4.76598	1.63188	1.05005	0.512049	0.158192	0.00167138	Chr15	100825679	100832391	-	1722	ENSMUSG00000115912.1	NM_021530.2	1708	antisense	intergenic	downstream	convergent	Slc4a8	GeneID:59033,Genbank:NM_021530.2,MGI:MGI:1928745	solute carrier family 4 (anion exchanger), member 8	GO:0032809,GO:0005887,GO:0043005,GO:0006811,GO:0051453,GO:0006814,GO:0006820,GO:0008509,GO:0008510,GO:0009790,GO:0015297,GO:0015301,GO:0015701,GO:0005452,GO:0016020,GO:0005623,GO:0016021,GO:0005886	neuronal cell body membrane|integral component of plasma membrane|neuron projection|ion transport|regulation of intracellular pH|sodium ion transport|anion transport|anion transmembrane transporter activity|sodium:bicarbonate symporter activity|embryo development|antiporter activity|anion:anion antiporter activity|bicarbonate transport|inorganic anion exchanger activity|membrane|cell|integral com…
ENSMUST00000230832	14.5897	2.19628	-3.38382	0.0057916	-7.43182	0.000714853	0.0365398	Down	23.423	0.808637	2.55822	3.56355e-13	0.124624	0.000125145	Chr6	31087490	31166516	-	650	ENSMUSG00000044471.12
ENSMUST00000230866	65.6801	1.42715	6.61041	691.737	9.43408	3.83247e-11	1.82837e-08	Up	0	0	0	38.5734	18.1528	15.9775	Chr15	76266774	76268426	-	968	ENSMUSG00000115946.2	XM_017316765.1	0	antisense	genic	exonic	overlapping	Spatc1	GeneID:74281,Genbank:XM_017316765.1,MGI:MGI:1921531	spermatogenesis and centriole associated 1, transcript variant X4	GO:0005813,GO:0005856,GO:0008150,GO:0043015,GO:0005515,GO:0005737	centrosome|cytoskeleton|biological_process|gamma-tubulin binding|protein binding|cytoplasm
ENSMUST00000231102	44.6116	2.11065	3.0198	82.9246	6.37373	0.00252943	0.0987319	Up	0.79444	7.46808e-06	0.000134232	19.8541	0.0246023	32.9066	Chr15	102657568	102660213	+	870	ENSMUSG00000116056.1	NM_026468.2	2655	antisense	intergenic	downstream	convergent	Atp5g2	GeneID:67942,Genbank:NM_026468.2,MGI:MGI:1915192	ATP synthase, H+ transporting, mitochondrial F0 complex, subunit C2 (subunit 9)	GO:0008289,GO:0015078,GO:0015986,GO:0015991,GO:0016020,GO:0016021,GO:0033177,GO:0045263,GO:0046933,GO:0000276,GO:0005739,GO:0006811	lipid binding|proton transmembrane transporter activity|ATP synthesis coupled proton transport|ATP hydrolysis coupled proton transport|membrane|integral component of membrane|proton-transporting two-sector ATPase complex, proton-transporting domain|proton-transporting ATP synthase complex, coupling factor F(o)|proton-transporting ATP synthase activity, rotational mechanism|mitochondrial proton-tr…	mmu00190,mmu04714,mmu05010,mmu05012,mmu05016	Oxidative phosphorylation|Thermogenesis|Alzheimer's disease|Parkinson's disease|Huntington's disease
ENSMUST00000231521	17.697	2.04832	3.68229	186.432	7.54251	0.000231148	0.0145952	Up	0	0	0	4.08176	0.352679	9.76931	Chr15	76266461	76269839	-	1297	ENSMUSG00000115946.2	XM_017316764.1	0	antisense	genic	exonic	overlapping	Spatc1	GeneID:74281,Genbank:XM_017316764.1,MGI:MGI:1921531	spermatogenesis and centriole associated 1, transcript variant X3	GO:0005813,GO:0005856,GO:0008150,GO:0043015,GO:0005515,GO:0005737	centrosome|cytoskeleton|biological_process|gamma-tubulin binding|protein binding|cytoplasm
ENSMUST00000232110	16.0693	3.59183	-6.03657	2.97136e-07	-21.6824	1.57421e-09	3.62097e-07	Down	0	46.7271	0	0	0	0	Chr16	93981857	93982588	-	376	ENSMUSG00000116681.1	NM_019500.4	0	sense	genic	intronic	nested	Cldn14	GeneID:56173,Genbank:NM_019500.4,MGI:MGI:1860425	claudin 14, transcript variant 1	GO:0005923,GO:0016020,GO:0016021,GO:0030054,GO:0005198,GO:0005515,GO:0005886	bicellular tight junction|membrane|integral component of membrane|cell junction|structural molecule activity|protein binding|plasma membrane	mmu04514,mmu04530,mmu04670,mmu05160	Cell adhesion molecules (CAMs)|Tight junction|Leukocyte transendothelial migration|Hepatitis C
ENSMUST00000232229	23.6998	1.77392	4.48951	249.698	7.96404	7.13888e-06	0.000661553	Up	0	0	0	14.0011	5.53196	39.1836	Chr16	20590117	20590684	-	428	ENSMUSG00000116764.1	XM_017317051.1	0	antisense	genic	exonic	nested	Vwa5b2	GeneID:328643,Genbank:XM_017317051.1,MGI:MGI:2681859	von Willebrand factor A domain containing 5B2, transcript variant X12	GO:0003674,GO:0005575,GO:0008150	molecular_function|cellular_component|biological_process
ENSMUST00000232288	7.01777	2.22415	2.7907	73.8704	6.20692	0.00525941	0.170008	Up	0	0	0	1.30632	0.239709	1.11877	Chr17	17340820	17374206	-	2755	ENSMUSG00000116590.1	NM_025934.2	126	antisense	intergenic	upstream	divergent	Riok2	GeneID:67045,Genbank:NM_025934.2,MGI:MGI:1914295	RIO kinase 2 (yeast)	GO:0005829,GO:0030071,GO:0030490,GO:0030688,GO:0042274,GO:0046777,GO:2000208,GO:2000234,GO:0004672,GO:0005634,GO:0005737	cytosol|regulation of mitotic metaphase/anaphase transition|maturation of SSU-rRNA|preribosome, small subunit precursor|ribosomal small subunit biogenesis|protein autophosphorylation|positive regulation of ribosomal small subunit export from nucleus|positive regulation of rRNA processing|protein kinase activity|nucleus|cytoplasm	mmu03008	Ribosome biogenesis in eukaryotes
ENSMUST00000233028	17.9246	3.55324	5.88468	1.96987e+06	20.9097	3.9882e-09	6.94216e-07	Up	3.80435e-51	6.05371e-19	3.75117e-16	0	4.10576e-10	35.9771	Chr9	41327286	41459856	+	529	ENSMUSG00000074415.14
ENSMUST00000233097	178.125	0.755751	-2.52674	0.266169	-1.90958	0.0115128	0.287396	Down	59.8788	243.608	59.0979	17.377	53.5286	27.0002	Chr17	45433598	45436191	+	437	ENSMUSG00000097119.2	XM_017317643.1	0	antisense	genic	exonic	overlapping	Cdc5l	GeneID:71702,Genbank:XM_017317643.1,MGI:MGI:1918952	cell division cycle 5-like (S. pombe), transcript variant X1	GO:0003723,GO:0005634,GO:0005654,GO:0005662,GO:0005681,GO:0005737,GO:0043522,GO:0006281,GO:0043565,GO:0006351,GO:0044212,GO:0006355,GO:0045944,GO:0048471,GO:0071007,GO:0071013,GO:0071987,GO:0072422,GO:1904568,GO:0000278,GO:0000398,GO:0000974,GO:0000977,GO:0000981,GO:0001135,GO:0001222,GO:0001228,GO:0003677,GO:0006357,GO:0006397,GO:0006974,GO:0007049,GO:0008157,GO:0008380,GO:0016607,GO:1990090,GO:…	RNA binding|nucleus|nucleoplasm|DNA replication factor A complex|spliceosomal complex|cytoplasm|leucine zipper domain binding|DNA repair|sequence-specific DNA binding|transcription, DNA-templated|transcription regulatory region DNA binding|regulation of transcription, DNA-templated|positive regulation of transcription by RNA polymerase II|perinuclear region of cytoplasm|U2-type catalytic step 2 s…	mmu03040	Spliceosome
ENSMUST00000233107	259.242	2.35821	2.28106	41.6203	5.37922	0.0225448	0.426431	Up	7.64686	0.0603191	0.0670765	174.497	54.9072	51.9981	Chr9	41579978	41590648	+	954	ENSMUSG00000074415.14
ENSMUST00000233429	17.6669	1.10768	2.39104	6.27015	2.6485	0.0168009	0.358539	Up	0.552425	0.197564	1.60163	5.58834	4.28162	2.95286	Chr17	74055731	74079046	-	1294	ENSMUSG00000117226.1	NM_053188.2	7815	sense	intergenic	upstream	same_strand	Srd5a2	GeneID:94224,Genbank:NM_053188.2,MGI:MGI:2150380	steroid 5 alpha-reductase 2	GO:0047751,GO:0030283,GO:0008584,GO:0005737,GO:0055114,GO:0030539,GO:0009917,GO:0005783,GO:0061370,GO:0010033,GO:0006629,GO:0070852,GO:0030540,GO:0006694,GO:0006702,GO:0016020,GO:0033218,GO:0016021,GO:0042448,GO:0016491,GO:0006706,GO:0043025,GO:0007548,GO:0003865,GO:0043231,GO:0016627,GO:0008202,GO:0043434,GO:0030154,GO:0008209	cholestenone 5-alpha-reductase activity|testosterone dehydrogenase [NAD(P)] activity|male gonad development|cytoplasm|oxidation-reduction process|male genitalia development|sterol 5-alpha reductase activity|endoplasmic reticulum|testosterone biosynthetic process|response to organic substance|lipid metabolic process|cell body fiber|female genitalia development|steroid biosynthetic process|androgen…	mmu00140,mmu05215	Steroid hormone biosynthesis|Prostate cancer
ENSMUST00000233463	12.6586	2.70669	2.60846	133.461	7.06027	0.00909517	0.247548	Up	0	0	0	0	5.8635	3.56202	Chr17	71144538	71181987	+	1562	ENSMUSG00000117315.1	XM_006524787.3	1540	sense	intergenic	upstream	same_strand	Lpin2	GeneID:64898,Genbank:XM_006524787.3,MGI:MGI:1891341	lipin 2, transcript variant X2	GO:0009062,GO:0005737,GO:0016020,GO:0005783,GO:0016787,GO:0005789,GO:0005829,GO:0006351,GO:0019432,GO:0006355,GO:0045944,GO:0006629,GO:0006631,GO:0008195,GO:0003713,GO:0005634	fatty acid catabolic process|cytoplasm|membrane|endoplasmic reticulum|hydrolase activity|endoplasmic reticulum membrane|cytosol|transcription, DNA-templated|triglyceride biosynthetic process|regulation of transcription, DNA-templated|positive regulation of transcription by RNA polymerase II|lipid metabolic process|fatty acid metabolic process|phosphatidate phosphatase activity|transcription coact…	mmu00561,mmu00564	Glycerolipid metabolism|Glycerophospholipid metabolism
ENSMUST00000233486	12.6361	3.06724	-2.35554	0.00668422	-7.22503	0.0184956	0.377562	Down	0.000172182	0.145982	12.1318	3.44841e-08	2.20818e-11	4.39955e-13	Chr9	41474855	41529098	+	1275	ENSMUSG00000074415.14
ENSMUST00000234020	64.0681	0.520829	3.02841	2.98408	1.57729	0.00245844	0.0965463	Up	1.44245	0.845849	1.72319	4.09363	3.21443	3.6655	Chr17	29432310	29437066	-	4757	ENSMUSG00000117575.1	XM_017317478.1	52775	antisense	intergenic	downstream	convergent	Fgd2	GeneID:26382,Genbank:XM_017317478.1,MGI:MGI:1347084	FYVE, RhoGEF and PH domain containing 2, transcript variant X6	GO:0005634,GO:0005737,GO:0005768,GO:0005769,GO:0005856,GO:0005886,GO:0016020,GO:0035023,GO:0042995,GO:0043507,GO:0046872,GO:0001726,GO:1901981,GO:0005085,GO:0005089	nucleus|cytoplasm|endosome|early endosome|cytoskeleton|plasma membrane|membrane|regulation of Rho protein signal transduction|cell projection|positive regulation of JUN kinase activity|metal ion binding|ruffle|phosphatidylinositol phosphate binding|guanyl-nucleotide exchange factor activity|Rho guanyl-nucleotide exchange factor activity
ENSMUST00000234300	33.5924	1.61433	-5.34924	0.00251468	-8.63541	8.83255e-08	1.08354e-05	Down	41.0948	16.3349	8.24946	0.00521733	0.000911708	1.02346e-09	Chr18	8183267	8188518	+	597	ENSMUSG00000117490.1
ENSMUST00000234321	10.0259	2.82921	-2.43583	0.00842288	-6.89147	0.0148577	0.334934	Down	0	10.0601	22.2122	4.99548e-18	0	0	Chr17	84185756	84216056	+	365	ENSMUSG00000117393.1	NM_001001806.2	0	antisense	genic	exonic	overlapping	Zfp36l2	GeneID:12193,Genbank:NM_001001806.2,MGI:MGI:107945	zinc finger protein 36, C3H type-like 2	GO:0007275,GO:0009611,GO:0017091,GO:0030097,GO:0033077,GO:0035019,GO:0061158,GO:0035925,GO:0070371,GO:0071356,GO:0043488,GO:0071364,GO:0071385,GO:0071560,GO:0097011,GO:1900153,GO:1901991,GO:2000737,GO:0000165,GO:0000288,GO:0003677,GO:0003723,GO:0003730,GO:0005634,GO:0005737,GO:0005829,GO:0006402,GO:0044344,GO:0045577,GO:0045599,GO:0046872,GO:0048103,GO:0060216	multicellular organism development|response to wounding|AU-rich element binding|hemopoiesis|T cell differentiation in thymus|somatic stem cell population maintenance|3'-UTR-mediated mRNA destabilization|mRNA 3'-UTR AU-rich region binding|ERK1 and ERK2 cascade|cellular response to tumor necrosis factor|regulation of mRNA stability|cellular response to epidermal growth factor stimulus|cellular resp…	mmu04218	Cellular senescence
ENSMUST00000234706	32.873	0.63357	-2.10846	0.396157	-1.33586	0.0349914	0.549779	Down	5.65999	5.41113	5.18215	2.38298	1.43132	2.18118	Chr18	4590763	4616064	+	1696	ENSMUSG00000117521.1	XM_006525904.3	0	sense	genic	exonic	overlapping	9430020K01Rik	GeneID:240185,Genbank:XM_006525904.3,MGI:MGI:2685174	RIKEN cDNA 9430020K01 gene, transcript variant X1	GO:0007155,GO:0030054,GO:0032587,GO:0043410,GO:0048471,GO:0090050,GO:1900748,GO:1903589,GO:1903672,GO:0003674,GO:0005911,GO:0005912	cell adhesion|cell junction|ruffle membrane|positive regulation of MAPK cascade|perinuclear region of cytoplasm|positive regulation of cell migration involved in sprouting angiogenesis|positive regulation of vascular endothelial growth factor signaling pathway|positive regulation of blood vessel endothelial cell proliferation involved in sprouting angiogenesis|positive regulation of sprouting ang…
ENSMUST00000234996	15.6247	2.64025	2.78867	164.596	7.36279	0.00529255	0.170008	Up	4.53622e-10	2.5486e-15	0.153776	29.5586	0	39.4913	Chr18	6788768	6792107	+	236	ENSMUSG00000117461.1	NM_181070.6	0	sense	genic	exonic	overlapping	Rab18	GeneID:19330,Genbank:NM_181070.6,MGI:MGI:102790	RAB18, member RAS oncogene family, transcript variant 2	GO:0051170,GO:0005525,GO:0071782,GO:0005622,GO:0071786,GO:0005794,GO:0005886,GO:0006886,GO:0007275,GO:0012505,GO:0015031,GO:0016020,GO:0019003,GO:0032482,GO:0000166,GO:0034389,GO:0003924	import into nucleus|GTP binding|endoplasmic reticulum tubular network|intracellular|endoplasmic reticulum tubular network organization|Golgi apparatus|plasma membrane|intracellular protein transport|multicellular organism development|endomembrane system|protein transport|membrane|GDP binding|Rab protein signal transduction|nucleotide binding|lipid particle organization|GTPase activity
ENSMUST00000235022	30.225	2.03948	-3.68465	0.00546801	-7.51477	0.000229018	0.0145319	Down	3.98327	0.207894	27.7001	7.55872e-06	0.0894515	6.83531e-05	Chr17	25570807	25575034	+	1164	ENSMUSG00000091475.3	NM_011447.3	121	antisense	intergenic	upstream	divergent	Sox8	GeneID:20681,Genbank:NM_011447.3,MGI:MGI:98370	SRY (sex determining region Y)-box 8	GO:0005634,GO:0005737,GO:0006351,GO:0006355,GO:0007165,GO:0045165,GO:0007283,GO:0045444,GO:0045662,GO:0007422,GO:0045892,GO:0045893,GO:0060612,GO:0045944,GO:0061138,GO:0072034,GO:0046533,GO:0072197,GO:0072289,GO:0090184,GO:0090190,GO:0000979,GO:0000981,GO:0001649,GO:0001701,GO:0001755,GO:0003677,GO:0003700,GO:0005515,GO:0008134,GO:0008584,GO:0010628,GO:0010817,GO:0014015,GO:0033690,GO:0035914,GO:…	nucleus|cytoplasm|transcription, DNA-templated|regulation of transcription, DNA-templated|signal transduction|cell fate commitment|spermatogenesis|fat cell differentiation|negative regulation of myoblast differentiation|peripheral nervous system development|negative regulation of transcription, DNA-templated|positive regulation of transcription, DNA-templated|adipose tissue development|positive r…
ENSMUST00000235045	445.587	0.266979	6.43013	3.28685	1.71671	1.27494e-10	4.4385e-08	Up	22.8114	22.4278	31.5936	68.9243	90.2182	78.0084	Chr18	15194782	15214696	+	1595	ENSMUSG00000117613.1	NM_134112.5	43336	antisense	intergenic	upstream	divergent	Kctd1	GeneID:106931,Genbank:NM_134112.5,MGI:MGI:1918269	potassium channel tetramerisation domain containing 1, transcript variant 2	GO:0006355,GO:0008134,GO:0042802,GO:0045892,GO:0051260,GO:0003714,GO:0005634,GO:0006351	regulation of transcription, DNA-templated|transcription factor binding|identical protein binding|negative regulation of transcription, DNA-templated|protein homooligomerization|transcription corepressor activity|nucleus|transcription, DNA-templated
ENSMUST00000235252	75.7054	0.975567	4.23739	17.5555	4.13385	2.26138e-05	0.00190384	Up	6.12859	8.37466	1.84716e-07	99.0665	74.2053	62.789	Chr19	9899935	9901111	+	330	ENSMUSG00000118100.1	XM_006526712.1	389	antisense	intergenic	upstream	divergent	Incenp	GeneID:16319,Genbank:XM_006526712.1,MGI:MGI:1313288	inner centromere protein, transcript variant X5	GO:0007059,GO:0000776,GO:0010369,GO:0000795,GO:0016604,GO:0000800,GO:0000801,GO:0005634,GO:0005694,GO:0005721,GO:0030496,GO:0005737,GO:0005819,GO:0032991,GO:0005829,GO:0051301,GO:0005856,GO:0000281,GO:0005874,GO:0000775,GO:0007049	chromosome segregation|kinetochore|chromocenter|synaptonemal complex|nuclear body|lateral element|central element|nucleus|chromosome|pericentric heterochromatin|midbody|cytoplasm|spindle|protein-containing complex|cytosol|cell division|cytoskeleton|mitotic cytokinesis|microtubule|chromosome, centromeric region|cell cycle
ENSMUST00000235415	22.7675	1.63736	-4.33875	0.00726874	-7.10408	1.43293e-05	0.00126422	Down	7.69512	14.7816	41.8385	6.30826e-07	0.254798	0	Chr18	83011935	83013233	+	422	ENSMUSG00000118094.1	NM_183033.2	6621	sense	intergenic	downstream	same_strand	Zfp516	GeneID:329003,Genbank:NM_183033.2,MGI:MGI:2443957	zinc finger protein 516, transcript variant 1	GO:0044212,GO:0003700,GO:0045893,GO:0005634,GO:0006351,GO:0006355,GO:0006366,GO:0046872,GO:0007165,GO:0050873,GO:0007275,GO:0060612,GO:0009409,GO:0033613,GO:0000987,GO:0003676,GO:0043565,GO:0003677	transcription regulatory region DNA binding|DNA binding transcription factor activity|positive regulation of transcription, DNA-templated|nucleus|transcription, DNA-templated|regulation of transcription, DNA-templated|transcription by RNA polymerase II|metal ion binding|signal transduction|brown fat cell differentiation|multicellular organism development|adipose tissue development|response to col…	mmu04714	Thermogenesis
ENSMUST00000235649	57.8904	1.02462	-2.11251	0.223056	-2.16452	0.034643	0.54753	Down	8.68497	0.632398	6.11226	0.611669	2.22191	0.492307	Chr18	43526177	43529880	-	3704	ENSMUSG00000118018.1	XM_006526338.3	0	sense	genic	exonic	overlapping	Jakmip2	GeneID:76217,Genbank:XM_006526338.3,MGI:MGI:1923467	janus kinase and microtubule interacting protein 2, transcript variant X2	GO:0003674,GO:0005794,GO:0008150	molecular_function|Golgi apparatus|biological_process
ENSMUST00000235942	53.9556	0.51245	2.53994	2.46501	1.30159	0.011087	0.281681	Up	4.5813	2.55569	3.35355	8.16233	8.38233	7.2777	Chr19	46303591	46305611	-	1764	ENSMUSG00000118087.1	NM_001177369.1	0	antisense	genic	exonic	overlapping	Nfkb2	GeneID:18034,Genbank:NM_001177369.1,MGI:MGI:1099800	nuclear factor of kappa light polypeptide gene enhancer in B cells 2, p49/p100, transcript variant 2	GO:0038061,GO:0006351,GO:0000981,GO:0045087,GO:0006355,GO:0001077,GO:0045944,GO:0006954,GO:0002268,GO:0002467,GO:0003677,GO:0003682,GO:0003700,GO:0007165,GO:0005515,GO:0048511,GO:0007249,GO:0005634,GO:0048535,GO:0030198,GO:0048536,GO:0033256,GO:0005737,GO:0000122,GO:0033257,GO:0005829,GO:0000977,GO:0034097,GO:0000978	NIK/NF-kappaB signaling|transcription, DNA-templated|RNA polymerase II transcription factor activity, sequence-specific DNA binding|innate immune response|regulation of transcription, DNA-templated|transcriptional activator activity, RNA polymerase II proximal promoter sequence-specific DNA binding|positive regulation of transcription by RNA polymerase II|inflammatory response|follicular dendriti…	mmu04010,mmu04064,mmu04625,mmu04380,mmu05200,mmu05203,mmu05224,mmu05134,mmu05166,mmu05169	MAPK signaling pathway|NF-kappa B signaling pathway|C-type lectin receptor signaling pathway|Osteoclast differentiation|Pathways in cancer|Viral carcinogenesis|Breast cancer|Legionellosis|HTLV-I infection|Epstein-Barr virus infection
ENSMUST00000236151	14.8204	1.46729	2.10343	8.49342	3.08634	0.035428	0.551811	Up	1.04808	0.374213	6.3227e-16	2.20044	8.61095	1.03077	Chr17	30945893	30952761	+	1316	ENSMUSG00000118284.1	XM_006524614.2	1887	sense	intergenic	upstream	same_strand	Umodl1	GeneID:52020,Genbank:XM_006524614.2,MGI:MGI:1929785	uromodulin-like 1, transcript variant X1	GO:0005886,GO:0007338,GO:0009897,GO:0010468,GO:0016020,GO:0016021,GO:0030414,GO:0042981,GO:0048609,GO:0060612,GO:0097211,GO:0005509,GO:2000354,GO:0005576,GO:0005615	plasma membrane|single fertilization|external side of plasma membrane|regulation of gene expression|membrane|integral component of membrane|peptidase inhibitor activity|regulation of apoptotic process|multicellular organismal reproductive process|adipose tissue development|cellular response to gonadotropin-releasing hormone|calcium ion binding|regulation of ovarian follicle development|extracellu…
ENSMUST00000237144	9.00208	1.93144	3.40041	94.8569	6.56768	0.000672837	0.0348065	Up	0	1.00737e-19	0	1.87492	2.31781	0.990273	Chr19	53461646	53464796	-	1958	ENSMUSG00000097636.8	NM_001085390.1	64522	antisense	intergenic	upstream	divergent	Dusp5	GeneID:240672,Genbank:NM_001085390.1,MGI:MGI:2685183	dual specificity phosphatase 5	GO:0005634,GO:0005737,GO:0006470,GO:0008138,GO:0016311,GO:0016791,GO:0017017,GO:0035335,GO:0035970,GO:0001706,GO:0045892,GO:0004721,GO:0045906,GO:0004725	nucleus|cytoplasm|protein dephosphorylation|protein tyrosine/serine/threonine phosphatase activity|dephosphorylation|phosphatase activity|MAP kinase tyrosine/serine/threonine phosphatase activity|peptidyl-tyrosine dephosphorylation|peptidyl-threonine dephosphorylation|endoderm formation|negative regulation of transcription, DNA-templated|phosphoprotein phosphatase activity|negative regulation of …	mmu04010	MAPK signaling pathway
ENSMUST00000237210	21.2551	0.99468	-1.98581	0.254326	-1.97525	0.0470541	0.644119	Down	6.10151	1.75348	1.47467	0.354222	1.11644	0.813183	Chr19	53323614	53325743	-	2130	ENSMUSG00000118369.1	XM_006526739.1	0	antisense	genic	intronic	nested	Mxi1	GeneID:17859,Genbank:XM_006526739.1,MGI:MGI:97245	MAX interactor 1, dimerization protein, transcript variant X5	GO:0003677,GO:0005515,GO:0005634,GO:0005730,GO:0005737,GO:0005829,GO:0006351,GO:0006355,GO:0046983,GO:0090575,GO:0000122,GO:0000977	DNA binding|protein binding|nucleus|nucleolus|cytoplasm|cytosol|transcription, DNA-templated|regulation of transcription, DNA-templated|protein dimerization activity|RNA polymerase II transcription factor complex|negative regulation of transcription by RNA polymerase II|RNA polymerase II regulatory region sequence-specific DNA binding
ENSMUST00000237448	22.5512	2.63784	2.99208	237.635	7.8926	0.00277087	0.104975	Up	1.14379e-13	6.63578e-13	0.000500963	2.99896	7.93282e-12	31.2901	Chr17	34027405	34029552	-	695	ENSMUSG00000092595.2	NM_001077709.1	0	sense	genic	exonic	overlapping	Slc39a7	GeneID:14977,Genbank:NM_001077709.1,MGI:MGI:95909	solute carrier family 39 (zinc transporter), member 7, transcript variant 2	GO:0005783,GO:0005794,GO:0006811,GO:0006829,GO:0006882,GO:0016020,GO:0016021,GO:0030001,GO:0046873,GO:0055085,GO:0071577,GO:0005385,GO:0005515,GO:0005654	endoplasmic reticulum|Golgi apparatus|ion transport|zinc ion transport|cellular zinc ion homeostasis|membrane|integral component of membrane|metal ion transport|metal ion transmembrane transporter activity|transmembrane transport|zinc ion transmembrane transport|zinc ion transmembrane transporter activity|protein binding|nucleoplasm
ENSMUST00000238080	79.9695	0.432311	-2.41755	0.4846	-1.04513	0.0156255	0.344055	Down	11.5408	9.42525	9.18744	5.01495	5.10347	3.647	Chr18	77184269	77186363	-	2095	ENSMUSG00000073532.3	XM_017318026.1	0	sense	genic	exonic	overlapping	LOC108168393	GeneID:108168393,Genbank:XM_017318026.1	protein SPT2 homolog
ENSMUST00000238083	200.566	0.747698	-1.98586	0.357293	-1.48482	0.0470491	0.644119	Down	59.7958	10.6103	30.239	16.5364	11.9812	4.41397	ChrX	103587694	103622369	-	1752	ENSMUSG00000086370.9	NM_029158.2	8217	antisense	intergenic	upstream	divergent	Zcchc13	GeneID:75064,Genbank:NM_029158.2,MGI:MGI:1922314	zinc finger, CCHC domain containing 13	GO:0003674,GO:0005575,GO:0008150	molecular_function|cellular_component|biological_process
ENSMUST00000238097	40.22	2.37716	3.67114	423.702	8.72691	0.000241466	0.0150832	Up	2.08909e-15	0.00740623	1.84716e-16	47.148	0.000868776	18.782	Chr19	11047612	11055808	-	625	ENSMUSG00000075010.5	NM_022430.2	11663	sense	intergenic	downstream	same_strand	Ms4a8a	GeneID:64381,Genbank:NM_022430.2,MGI:MGI:1927657	membrane-spanning 4-domains, subfamily A, member 8A	GO:0016020,GO:0016021	membrane|integral component of membrane
NR_003513.3	893.086	0.440753	3.9175	3.30959	1.72665	8.94703e-05	0.00685992	Up	18.1046	33.5791	23.5995	93.5207	97.5435	47.3687	Chr19	5842296	5845480	-	3185	Neat1	NM_026169.4	5494	sense	intergenic	downstream	same_strand	Frmd8	GeneID:67457,Genbank:NM_026169.4,MGI:MGI:1914707	FERM domain containing 8	GO:0008150,GO:0003674,GO:0005575,GO:0005856	biological_process|molecular_function|cellular_component|cytoskeleton
NR_015388.1	330.043	0.510591	-2.17384	0.463313	-1.10994	0.0297175	0.505001	Down	31.1144	10.0165	22.1175	7.04394	7.91859	11.9989	Chr6	6820546	6869533	-	4247	Dlx6os1	NM_010057.2	0	antisense	genic	intronic	containing	Dlx6	GeneID:13396,Genbank:NM_010057.2,MGI:MGI:101927	distal-less homeobox 6	GO:0007275,GO:0030326,GO:0030855,GO:0042472,GO:0043565,GO:0048646,GO:0050679,GO:0060021,GO:0060322,GO:0003677,GO:0005634,GO:0006355	multicellular organism development|embryonic limb morphogenesis|epithelial cell differentiation|inner ear morphogenesis|sequence-specific DNA binding|anatomical structure formation involved in morphogenesis|positive regulation of epithelial cell proliferation|roof of mouth development|head development|DNA binding|nucleus|regulation of transcription, DNA-templated
NR_015455.2	236	0.393585	3.66894	2.72081	1.44404	0.00024356	0.0150832	Up	24.9018	31.7323	25.355	68.399	56.6884	83.9925	Chr6	128992961	129006647	+	897	BC064078	XM_006506362.2	2156	sense	intergenic	upstream	same_strand	Clec2f	GeneID:435921,Genbank:XM_006506362.2,MGI:MGI:3522133	C-type lectin domain family 2, member f, transcript variant X1	GO:0005886,GO:0042803	plasma membrane|protein homodimerization activity
NR_015465.2	87.4028	1.06573	3.65971	14.9311	3.90025	0.000252496	0.0155617	Up	1.07591	3.31302e-40	0.358632	7.63756	6.55794	5.64037	Chr10	22306720	22312942	+	4515	C920009B18Rik	XM_017314059.1	17576	sense	intergenic	downstream	same_strand	H60b	GeneID:667281,Genbank:XM_017314059.1,MGI:MGI:3649078	histocompatibility 60b, transcript variant X1	GO:0016020,GO:0016021,GO:0042267,GO:0046703,GO:0001913,GO:0002376,GO:0005886	membrane|integral component of membrane|natural killer cell mediated cytotoxicity|natural killer cell lectin-like receptor binding|T cell mediated cytotoxicity|immune system process|plasma membrane
NR_015468.1	79.2423	1.37674	2.40012	9.87884	3.30434	0.0163898	0.354955	Up	0.354629	0.00063343	7.60543	24.3792	35.9456	10.8229	Chr9	112234381	112236018	+	1139	2900079G21Rik	XM_006512326.3	0	antisense	genic	exonic	overlapping	Arpp21	GeneID:74100,Genbank:XM_006512326.3,MGI:MGI:107562	cyclic AMP-regulated phosphoprotein, 21, transcript variant X3	GO:0005737,GO:0034605,GO:0003674,GO:0003676,GO:0005516	cytoplasm|cellular response to heat|molecular_function|nucleic acid binding|calmodulin binding
NR_015470.1	28.4303	0.922713	2.46184	4.82849	2.27157	0.0138226	0.323373	Up	0.470656	2.67516	1.26728	5.24043	11.8083	4.58074	Chr1	9560832	9631092	-	1246	2610203C22Rik	XM_006495586.2	0	antisense	genic	exonic	overlapping	Adhfe1	GeneID:76187,Genbank:XM_006495586.2,MGI:MGI:1923437	alcohol dehydrogenase, iron containing, 1, transcript variant X3	GO:0005829,GO:0006539,GO:0016491,GO:0046872,GO:0047988,GO:0055114,GO:0004022,GO:0005739	cytosol|glutamate catabolic process via 2-oxoglutarate|oxidoreductase activity|metal ion binding|hydroxyacid-oxoacid transhydrogenase activity|oxidation-reduction process|alcohol dehydrogenase (NAD) activity|mitochondrion
NR_015472.1	188.231	0.36726	3.19521	2.25554	1.17347	0.00139731	0.0612452	Up	5.89862	7.55452	7.88136	10.7476	19.4993	15.8923	Chr17	23749236	23754065	+	3162	9530082P21Rik	XM_006524078.3	0	antisense	genic	exonic	overlapping	Flywch1	GeneID:224613,Genbank:XM_006524078.3,MGI:MGI:2442638	FLYWCH-type zinc finger 1, transcript variant X1	GO:0005654,GO:0005829,GO:0008150,GO:0016604,GO:0046872,GO:0003674,GO:0003677,GO:0005634	nucleoplasm|cytosol|biological_process|nuclear body|metal ion binding|molecular_function|DNA binding|nucleus
NR_015473.1	6221.13	0.758685	4.932	13.3784	3.74183	8.13932e-07	9.2781e-05	Up	259.076	35.3594	35.7809	950.048	1506.67	1679.68	Chr2	119594296	119600746	+	1551	1700020I14Rik	NM_019769.3	7272	sense	intergenic	downstream	same_strand	Chp1	GeneID:56398,Genbank:NM_019769.3,MGI:MGI:1927185	calcineurin-like EF hand protein 1	GO:0005829,GO:0005856,GO:0005886,GO:0006469,GO:0006611,GO:0008017,GO:0010923,GO:0045056,GO:0015031,GO:0046872,GO:0015630,GO:0048306,GO:0016020,GO:0050821,GO:0051222,GO:0051259,GO:0051453,GO:0060050,GO:0061024,GO:0061025,GO:0000139,GO:0001578,GO:0001933,GO:0004860,GO:0005215,GO:0005509,GO:0005634,GO:0005737,GO:0005783,GO:0017156,GO:0019900,GO:0022406,GO:0030133,GO:0031122,GO:0031397,GO:0031953,GO:…	cytosol|cytoskeleton|plasma membrane|negative regulation of protein kinase activity|protein export from nucleus|microtubule binding|negative regulation of phosphatase activity|transcytosis|protein transport|metal ion binding|microtubule cytoskeleton|calcium-dependent protein binding|membrane|protein stabilization|positive regulation of protein transport|protein complex oligomerization|regulation …
NR_015474.1	20.7013	1.07829	1.9884	4.42008	2.14407	0.046767	0.644119	Up	0.960239	0.441331	2.01288	7.39149	1.59087	3.71609	Chr2	129369902	129375733	+	1396	Il1bos	XM_006498795.3	0	antisense	genic	exonic	overlapping	Il1b	GeneID:16176,Genbank:XM_006498795.3,MGI:MGI:96543	interleukin 1 beta, transcript variant X1	GO:0070374,GO:0070487,GO:0071310,GO:0071407,GO:0005149,GO:0071639,GO:0005178,GO:0090023,GO:0005576,GO:0097192,GO:0005615,GO:1900745,GO:1901224,GO:0005737,GO:1903140,GO:0005764,GO:0010829,GO:0006954,GO:0010942,GO:0006955,GO:0014050,GO:0007204,GO:0019221,GO:0019904,GO:0030141,GO:0032725,GO:0030213,GO:0032729,GO:0030335,GO:0032755,GO:0030593,GO:0032757,GO:0032874,GO:0033092,GO:0000122,GO:0043407,GO:…	positive regulation of ERK1 and ERK2 cascade|monocyte aggregation|cellular response to organic substance|cellular response to organic cyclic compound|interleukin-1 receptor binding|positive regulation of monocyte chemotactic protein-1 production|integrin binding|positive regulation of neutrophil chemotaxis|extracellular region|extrinsic apoptotic signaling pathway in absence of ligand|extracellul…	mmu04010,mmu04064,mmu04668,mmu04060,mmu04217,mmu04640,mmu04620,mmu04621,mmu04623,mmu04625,mmu04659,mmu04657,mmu04750,mmu04380,mmu05323,mmu05321,mmu05332,mmu05010,mmu05020,mmu05418,mmu04940,mmu04932,mmu04933,mmu05132,mmu05133,mmu05134,mmu05152,mmu05162,mmu05164,mmu05168,mmu05146,mmu05144,mmu05140,mmu05142,mmu05143,mmu01523	MAPK signaling pathway|NF-kappa B signaling pathway|TNF signaling pathway|Cytokine-cytokine receptor interaction|Necroptosis|Hematopoietic cell lineage|Toll-like receptor signaling pathway|NOD-like receptor signaling pathway|Cytosolic DNA-sensing pathway|C-type lectin receptor signaling pathway|Th17 cell differentiation|IL-17 signaling pathway|Inflammatory mediator regulation of TRP channels|Oste…
NR_015492.1	66.4036	0.540177	2.44499	2.49792	1.32073	0.0144855	0.329947	Up	13.9597	9.81522	12.5543	36.0016	20.4223	26.4023	Chr13	23427976	23431017	-	617	C230035I16Rik	NM_013924.3	4110	sense	intergenic	upstream	same_strand	Abt1	GeneID:30946,Genbank:NM_013924.3,MGI:MGI:1353636	activator of basal transcription 1	GO:0003676,GO:0003677,GO:0003723,GO:0005634,GO:0005667,GO:0005730,GO:0006351,GO:0006355,GO:0006357,GO:0006366,GO:0021522,GO:0000447,GO:0034462,GO:0000472,GO:0000480	nucleic acid binding|DNA binding|RNA binding|nucleus|transcription factor complex|nucleolus|transcription, DNA-templated|regulation of transcription, DNA-templated|regulation of transcription by RNA polymerase II|transcription by RNA polymerase II|spinal cord motor neuron differentiation|endonucleolytic cleavage in ITS1 to separate SSU-rRNA from 5.8S rRNA and LSU-rRNA from tricistronic rRNA trans…
NR_015499.2	31.4255	1.43975	2.16265	8.65578	3.11366	0.0305685	0.512699	Up	0.582191	0.595779	1.43489e-37	6.35734	0.375847	2.53325	Chr3	9403078	9413903	+	3135	C030034L19Rik	XM_006530055.3	13107	antisense	intergenic	downstream	convergent	Zfp704	GeneID:170753,Genbank:XM_006530055.3,MGI:MGI:2180715	zinc finger protein 704, transcript variant X1	GO:0006357,GO:0046872,GO:0001158,GO:0003676,GO:0005634	regulation of transcription by RNA polymerase II|metal ion binding|enhancer sequence-specific DNA binding|nucleic acid binding|nucleus
NR_015500.3	13.1272	0.933198	2.44421	4.85992	2.28093	0.014517	0.329947	Up	0.448008	0.325897	0.370853	1.65139	2.66329	1.33583	Chr2	167691177	167697413	+	2171	A530013C23Rik	NM_001287739.1	745	sense	intergenic	downstream	same_strand	Cebpb	GeneID:12608,Genbank:NM_001287739.1,MGI:MGI:88373	CCAAT/enhancer binding protein (C/EBP), beta, transcript variant 1	GO:0001078,GO:0001541,GO:0001892,GO:0002432,GO:0003677,GO:0003682,GO:0030154,GO:0003700,GO:0030182,GO:0003705,GO:0032496,GO:0005515,GO:0032753,GO:0033598,GO:0034976,GO:0035035,GO:0045408,GO:0035259,GO:0045444,GO:0035711,GO:0036488,GO:0045600,GO:0045669,GO:0045670,GO:0045892,GO:0000122,GO:0071347,GO:0045893,GO:0000779,GO:0072574,GO:0045944,GO:0000790,GO:0000977,GO:0097421,GO:0000978,GO:1901329,GO:…	transcriptional repressor activity, RNA polymerase II proximal promoter sequence-specific DNA binding|ovarian follicle development|embryonic placenta development|granuloma formation|DNA binding|chromatin binding|cell differentiation|DNA binding transcription factor activity|neuron differentiation|transcription factor activity, RNA polymerase II distal enhancer sequence-specific binding|response t…	mmu04668,mmu04657,mmu05202,mmu05152	TNF signaling pathway|IL-17 signaling pathway|Transcriptional misregulation in cancers|Tuberculosis
NR_015519.1	174.12	0.549476	9.1454	32.5633	5.02518	5.94102e-20	1.86928e-16	Up	2.43821	1.18187	0.776649	44.5975	55.9672	32.8031	Chr11	83223576	83226584	+	1408	AI662270	NM_011409.1	8422	sense	intergenic	downstream	same_strand	Slfn3	GeneID:20557,Genbank:NM_011409.1,MGI:MGI:1329005	schlafen 3	GO:0008285	negative regulation of cell proliferation
NR_015521.1	129.724	0.482088	-2.12424	0.491727	-1.02407	0.0336501	0.539113	Down	23.5128	10.4684	26.1151	9.58058	10.3645	7.39508	Chr12	20804389	20815779	-	1727	1700030C10Rik
NR_015531.1	8.53285	1.76564	-3.21204	0.019623	-5.67131	0.00131796	0.0585401	Down	3.04442	3.64053	2.78171	1.12274e-06	2.26369e-05	0.153782	Chr5	74093083	74094336	+	1036	Dancr	NM_177561.3	24672	antisense	intergenic	upstream	divergent	Usp46	GeneID:69727,Genbank:NM_177561.3,MGI:MGI:1916977	ubiquitin specific peptidase 46	GO:0048149,GO:0005829,GO:0050862,GO:0006508,GO:0060013,GO:0006511,GO:0007610,GO:0008233,GO:0008234,GO:0008343,GO:0101005,GO:0016579,GO:0016787,GO:0032228,GO:0001662,GO:0036459,GO:0004843,GO:0046872,GO:0005634	behavioral response to ethanol|cytosol|positive regulation of T cell receptor signaling pathway|proteolysis|righting reflex|ubiquitin-dependent protein catabolic process|behavior|peptidase activity|cysteine-type peptidase activity|adult feeding behavior|ubiquitinyl hydrolase activity|protein deubiquitination|hydrolase activity|regulation of synaptic transmission, GABAergic|behavioral fear respons…
NR_015536.1	183.001	0.397938	5.09271	4.07438	2.02658	3.52987e-07	4.1714e-05	Up	34.4152	31.0582	30.3899	77.3915	163.51	133.868	Chr17	34950235	34952471	-	440	1110038B12Rik	NM_010478.2	3958	sense	intergenic	downstream	same_strand	Hspa1b	GeneID:15511,Genbank:NM_010478.2,MGI:MGI:99517	heat shock protein 1B	GO:0044183,GO:0031625,GO:0005622,GO:0044297,GO:0031982,GO:0005634,GO:0051082,GO:0032436,GO:0005737,GO:0051085,GO:0005739,GO:0005759,GO:0005829,GO:0034605,GO:0006986,GO:0051787,GO:0034620,GO:0007339,GO:0072562,GO:0042026,GO:0008180,GO:1901673,GO:0042623,GO:0009408,GO:0002199,GO:0043066,GO:0016887,GO:0005515,GO:0043154,GO:0031072,GO:0005524	protein binding involved in protein folding|ubiquitin protein ligase binding|intracellular|cell body|vesicle|nucleus|unfolded protein binding|positive regulation of proteasomal ubiquitin-dependent protein catabolic process|cytoplasm|chaperone cofactor-dependent protein refolding|mitochondrion|mitochondrial matrix|cytosol|cellular response to heat|response to unfolded protein|misfolded protein bin…	mmu03040,mmu04141,mmu04010,mmu04144,mmu04612,mmu04915,mmu04213,mmu05134,mmu05162,mmu05164,mmu05169,mmu05145	Spliceosome|Protein processing in endoplasmic reticulum|MAPK signaling pathway|Endocytosis|Antigen processing and presentation|Estrogen signaling pathway|Longevity regulating pathway - multiple species|Legionellosis|Measles|Influenza A|Epstein-Barr virus infection|Toxoplasmosis
NR_015573.2	14.7056	2.09914	3.46647	155.053	7.27662	0.000527335	0.0290282	Up	0.000371216	0	1.39439e-07	0.509135	10.6225	15.0737	Chr7	111117673	111122675	-	629	1700012D14Rik	NM_013507.3	34643	sense	intergenic	upstream	same_strand	Eif4g2	GeneID:13690,Genbank:NM_013507.3,MGI:MGI:109207	eukaryotic translation initiation factor 4, gamma 2, transcript variant 1	GO:0030424,GO:0005515,GO:0034645,GO:0005737,GO:0045296,GO:0005829,GO:0005913,GO:0006412,GO:0006413,GO:0006417,GO:0045727,GO:0006446,GO:0045773,GO:0060999,GO:0008135,GO:0010507,GO:0003723,GO:0016281,GO:0003743,GO:0030307	axon|protein binding|cellular macromolecule biosynthetic process|cytoplasm|cadherin binding|cytosol|cell-cell adherens junction|translation|translational initiation|regulation of translation|positive regulation of translation|regulation of translational initiation|positive regulation of axon extension|positive regulation of dendritic spine development|translation factor activity, RNA binding|nega…	mmu03013,mmu05416	RNA transport|Viral myocarditis
NR_015586.2	46.7004	0.524078	2.26921	2.28033	1.18924	0.0232557	0.435402	Up	1.93634	1.96252	2.19351	3.27106	6.18024	4.02415	Chr14	122097939	122106974	-	2711	A330035P11Rik	NM_080556.3	108	antisense	intergenic	upstream	divergent	Tm9sf2	GeneID:68059,Genbank:NM_080556.3,MGI:MGI:1915309	transmembrane 9 superfamily member 2	GO:0016020,GO:0016021,GO:0003674,GO:0005768,GO:0008150	membrane|integral component of membrane|molecular_function|endosome|biological_process
NR_015598.1	138.868	1.54625	6.80018	1463.06	10.5148	1.04487e-11	7.47719e-09	Up	0.00552734	0.00103703	3.19083e-06	42.6091	4.98416	40.7711	Chr7	9869968	9876963	-	1644	2810047C21Rik1	NM_001105151.1	28643	sense	intergenic	upstream	same_strand	Vmn2r47	GeneID:100042891,Genbank:NM_001105151.1,MGI:MGI:3757929	vomeronasal 2, receptor 47	GO:0003674,GO:0005575,GO:0008150	molecular_function|cellular_component|biological_process
NR_024068.2	519.082	0.434693	2.84589	2.35723	1.23709	0.0044287	0.151316	Up	77.379	105.474	57.9288	116.603	271.261	167.743	Chr2	26637176	26640244	-	742	Snhg7	NM_019833.3	679	antisense	intergenic	downstream	convergent	Fam69b	GeneID:56279,Genbank:NM_019833.3,MGI:MGI:1927576	family with sequence similarity 69, member B	GO:0008150,GO:0016020,GO:0016021,GO:0003674,GO:0005575,GO:0005783	biological_process|membrane|integral component of membrane|molecular_function|cellular_component|endoplasmic reticulum
NR_026843.1	20.0596	1.18684	3.78487	22.503	4.49205	0.000153787	0.0103173	Up	0	0.254247	0.333334	4.77219	2.5203	5.12123	Chr4	32559680	32571662	-	1661	Bach2os	XM_011249910.2	0	antisense	genic	exonic	overlapping	Bach2	GeneID:12014,Genbank:XM_011249910.2,MGI:MGI:894679	BTB and CNC homology, basic leucine zipper transcription factor 2, transcript variant X5	GO:0005829,GO:0001206,GO:0006351,GO:0003677,GO:0006355,GO:0003700,GO:0004842,GO:0005515,GO:0005622,GO:0016567,GO:0005623,GO:0031463,GO:0005634,GO:0051170,GO:0000122,GO:0000980,GO:0005737	cytosol|transcriptional repressor activity, RNA polymerase II distal enhancer sequence-specific binding|transcription, DNA-templated|DNA binding|regulation of transcription, DNA-templated|DNA binding transcription factor activity|ubiquitin-protein transferase activity|protein binding|intracellular|protein ubiquitination|cell|Cul3-RING ubiquitin ligase complex|nucleus|import into nucleus|negative …
NR_027885.1	1252.48	0.396245	4.17872	3.15097	1.65579	2.93158e-05	0.00243624	Up	218.778	458.108	335.32	1028.22	935.362	1049.16	Chr18	36801763	36802107	+	345	Vaultrc5	NM_025594.3	2103	sense	intergenic	downstream	same_strand	Zmat2	GeneID:66492,Genbank:NM_025594.3,MGI:MGI:1913742	zinc finger, matrin type 2	GO:0003723,GO:0005634,GO:0008270,GO:0046540,GO:0046872,GO:0000398,GO:0003676,GO:0003677	RNA binding|nucleus|zinc ion binding|U4/U6 x U5 tri-snRNP complex|metal ion binding|mRNA splicing, via spliceosome|nucleic acid binding|DNA binding	mmu03040	Spliceosome
NR_027896.1	24.0975	0.910976	3.61478	9.80136	3.29298	0.000300598	0.0181784	Up	1.16772	1.06709	0.308766	6.27606	10.6243	7.16802	Chr16	19876567	19884274	-	1020	A930003A15Rik	NM_183390.3	62218	sense	intergenic	downstream	same_strand	Klhl6	GeneID:239743,Genbank:NM_183390.3,MGI:MGI:2686922	kelch-like 6	GO:0005634,GO:0005737,GO:0006357,GO:0045893,GO:0050853,GO:0000976,GO:0002467,GO:0003700	nucleus|cytoplasm|regulation of transcription by RNA polymerase II|positive regulation of transcription, DNA-templated|B cell receptor signaling pathway|transcription regulatory region sequence-specific DNA binding|germinal center formation|DNA binding transcription factor activity
NR_027943.1	417.382	0.406915	4.70682	3.77185	1.91527	2.51614e-06	0.0002635	Up	55.7909	35.036	87.0717	186.6	194.834	234.494	Chr17	34950235	34952468	-	587	1110038B12Rik	NM_010478.2	3961	sense	intergenic	downstream	same_strand	Hspa1b	GeneID:15511,Genbank:NM_010478.2,MGI:MGI:99517	heat shock protein 1B	GO:0044183,GO:0031625,GO:0005622,GO:0044297,GO:0031982,GO:0005634,GO:0051082,GO:0032436,GO:0005737,GO:0051085,GO:0005739,GO:0005759,GO:0005829,GO:0034605,GO:0006986,GO:0051787,GO:0034620,GO:0007339,GO:0072562,GO:0042026,GO:0008180,GO:1901673,GO:0042623,GO:0009408,GO:0002199,GO:0043066,GO:0016887,GO:0005515,GO:0043154,GO:0031072,GO:0005524	protein binding involved in protein folding|ubiquitin protein ligase binding|intracellular|cell body|vesicle|nucleus|unfolded protein binding|positive regulation of proteasomal ubiquitin-dependent protein catabolic process|cytoplasm|chaperone cofactor-dependent protein refolding|mitochondrion|mitochondrial matrix|cytosol|cellular response to heat|response to unfolded protein|misfolded protein bin…	mmu03040,mmu04141,mmu04010,mmu04144,mmu04612,mmu04915,mmu04213,mmu05134,mmu05162,mmu05164,mmu05169,mmu05145	Spliceosome|Protein processing in endoplasmic reticulum|MAPK signaling pathway|Endocytosis|Antigen processing and presentation|Estrogen signaling pathway|Longevity regulating pathway - multiple species|Legionellosis|Measles|Influenza A|Epstein-Barr virus infection|Toxoplasmosis
NR_027944.1	19.0532	1.25708	-3.03674	0.0709315	-3.81743	0.00239155	0.0947865	Down	4.62304	0.400924	3.00911	0.232671	0.0815799	0.205684	Chr18	57546014	57552395	-	2651	4930511M06Rik	NM_029290.1	0	antisense	genic	intronic	nested	1700011I03Rik	GeneID:75444,Genbank:NM_029290.1,MGI:MGI:1922694	RIKEN cDNA 1700011I03 gene, transcript variant 1	GO:0003674,GO:0005575,GO:0008150	molecular_function|cellular_component|biological_process
NR_027966.1	290.146	0.295001	-3.42607	0.496307	-1.0107	0.000612375	0.0324609	Down	38.4275	38.1116	39.9583	15.7156	24.4024	15.0668	Chr3	32365489	32367438	+	1950	4930429B21Rik	XM_006535441.3	0	antisense	genic	exonic	overlapping	Zmat3	GeneID:22401,Genbank:XM_006535441.3,MGI:MGI:1195270	zinc finger matrin type 3, transcript variant X1	GO:0072332,GO:0005622,GO:0005634,GO:0005654,GO:0005730,GO:0005886,GO:0006915,GO:0006974,GO:0008270,GO:0015031,GO:0030308,GO:0040008,GO:0002039,GO:0043065,GO:0003676,GO:0046872,GO:0003723	intrinsic apoptotic signaling pathway by p53 class mediator|intracellular|nucleus|nucleoplasm|nucleolus|plasma membrane|apoptotic process|cellular response to DNA damage stimulus|zinc ion binding|protein transport|negative regulation of cell growth|regulation of growth|p53 binding|positive regulation of apoptotic process|nucleic acid binding|metal ion binding|RNA binding	mmu04115	p53 signaling pathway
NR_028126.1	11.6475	1.33509	2.19637	7.6335	2.93234	0.0280656	0.487215	Up	0.279548	0.586167	0	1.79072	2.57933	1.8261	Chr4	3714964	3716813	+	1850	6330407A03Rik	NM_010747.2	0	sense	genic	intronic	nested	Lyn	GeneID:17096,Genbank:NM_010747.2,MGI:MGI:96892	LYN proto-oncogene, Src family tyrosine kinase, transcript variant 2	GO:0050855,GO:0050861,GO:0051219,GO:0002513,GO:0051272,GO:0051279,GO:0002553,GO:0002576,GO:0097028,GO:0060252,GO:0060369,GO:0002762,GO:0140031,GO:0070304,GO:0002768,GO:1902532,GO:0005524,GO:0002774,GO:1902961,GO:0005634,GO:0002902,GO:2000670,GO:0005737,GO:0005758,GO:0005794,GO:0005886,GO:0008285,GO:0009725,GO:0005913,GO:0010976,GO:0006468,GO:0014069,GO:0016020,GO:0016301,GO:0016310,GO:0000166,GO:…	regulation of B cell receptor signaling pathway|positive regulation of B cell receptor signaling pathway|phosphoprotein binding|tolerance induction to self antigen|positive regulation of cellular component movement|regulation of release of sequestered calcium ion into cytosol|histamine secretion by mast cell|platelet degranulation|dendritic cell differentiation|positive regulation of glial cell p…	mmu04064,mmu04611,mmu04662,mmu04664,mmu04666,mmu04062,mmu04730,mmu05203,mmu05167,mmu05169	NF-kappa B signaling pathway|Platelet activation|B cell receptor signaling pathway|Fc epsilon RI signaling pathway|Fc gamma R-mediated phagocytosis|Chemokine signaling pathway|Long-term depression|Viral carcinogenesis|Kaposi's sarcoma-associated herpesvirus infection|Epstein-Barr virus infection
NR_028261.1	1335.19	0.604189	-2.16592	0.403705	-1.30863	0.0303171	0.510476	Down	175.288	26.9227	116.176	41.4815	41.4616	34.8901	Chr12	109603945	109661716	+	3584	Rian	NM_184109.1	8542	antisense	intergenic	upstream	divergent	Rtl1	GeneID:353326,Genbank:NM_184109.1,MGI:MGI:2656842	retrotransposon-like 1	GO:0016021,GO:0003674,GO:0007275,GO:0016020	integral component of membrane|molecular_function|multicellular organism development|membrane
NR_028271.1	124.421	0.578888	2.12733	2.34808	1.23148	0.0333927	0.535656	Up	14.403	8.86242	8.00129	29.9665	12.4875	24.3835	Chr9	13431361	13432751	+	1391	Phxr4	NM_001013813.3	0	sense	genic	intronic	nested	Maml2	GeneID:270118,Genbank:NM_001013813.3,MGI:MGI:2389460	mastermind like 2 (Drosophila), transcript variant 1	GO:0005654,GO:0007221,GO:0045944,GO:0003713,GO:0005634	nucleoplasm|positive regulation of transcription of Notch receptor target|positive regulation of transcription by RNA polymerase II|transcription coactivator activity|nucleus	mmu04330,mmu04658,mmu05165	Notch signaling pathway|Th1 and Th2 cell differentiation|Human papillomavirus infection
NR_028313.1	223.694	0.422861	2.65381	2.17677	1.12219	0.00795896	0.229864	Up	18.7968	10.6102	15.3064	33.3599	38.7831	19.1968	Chr13	91707902	91741872	-	1864	4833422C13Rik	NM_028790.3	0	antisense	genic	exonic	overlapping	Acot12	GeneID:74156,Genbank:NM_028790.3,MGI:MGI:1921406	acyl-CoA thioesterase 12	GO:0016787,GO:0005524,GO:0047617,GO:0005737,GO:0052689,GO:0005829,GO:0006084,GO:0006629,GO:0006631,GO:0006637,GO:0003986,GO:0008289	hydrolase activity|ATP binding|acyl-CoA hydrolase activity|cytoplasm|carboxylic ester hydrolase activity|cytosol|acetyl-CoA metabolic process|lipid metabolic process|fatty acid metabolic process|acyl-CoA metabolic process|acetyl-CoA hydrolase activity|lipid binding	mmu00620	Pyruvate metabolism
NR_028590.1	24.3107	1.16392	3.34749	14.8893	3.8962	0.00081546	0.0407129	Up	2.44433e-09	0.362847	0.555141	5.43357	2.17407	5.58814	Chr2	128316300	128429351	-	1836	Gm14005
NR_028591.1	85.2816	1.32538	3.89684	35.8721	5.16479	9.74554e-05	0.0072562	Up	4.81043	0	3.81461e-18	64.6555	48.3405	43.0989	Chr2	128372106	128429351	-	580	Gm14005
NR_028593.1	17.8378	1.12841	-2.49972	0.141541	-2.8207	0.012429	0.303792	Down	1.38981	2.71747	8.44118	0.756845	0.19393	0.563287	Chr6	128438757	128503281	+	1489	Gm10069	NM_007376.4	0	antisense	genic	exonic	overlapping	Pzp	GeneID:11287,Genbank:NM_007376.4,MGI:MGI:87854	pregnancy zone protein	GO:0005615,GO:0007566,GO:0010466,GO:0030414,GO:0044877,GO:0048403,GO:0048406,GO:0004866,GO:0004867,GO:0005576	extracellular space|embryo implantation|negative regulation of peptidase activity|peptidase inhibitor activity|protein-containing complex binding|brain-derived neurotrophic factor binding|nerve growth factor binding|endopeptidase inhibitor activity|serine-type endopeptidase inhibitor activity|extracellular region
NR_029475.1	14.0789	1.78996	-2.09225	0.0745809	-3.74505	0.0364162	0.55751	Down	4.26998	0.0936368	2.27148	0.36146	0.0696424	7.05877e-07	Chr9	35116728	35130922	+	2402	4930581F22Rik	NM_009178.3	0	antisense	genic	exonic	overlapping	St3gal4	GeneID:20443,Genbank:NM_009178.3,MGI:MGI:1316743	ST3 beta-galactoside alpha-2,3-sialyltransferase 4	GO:1990743,GO:0016740,GO:0003836,GO:0016757,GO:0005794,GO:0018279,GO:0006486,GO:0008118,GO:0008373,GO:0030259,GO:0009101,GO:0047288,GO:0009247,GO:0009311,GO:0050890,GO:0009312,GO:0000139,GO:0097503,GO:0016020,GO:0016021	protein sialylation|transferase activity|beta-galactoside (CMP) alpha-2,3-sialyltransferase activity|transferase activity, transferring glycosyl groups|Golgi apparatus|protein N-linked glycosylation via asparagine|protein glycosylation|N-acetyllactosaminide alpha-2,3-sialyltransferase activity|sialyltransferase activity|lipid glycosylation|glycoprotein biosynthetic process|monosialoganglioside si…	mmu00601	Glycosphingolipid biosynthesis - lacto and neolacto series
NR_030718.1	93.3793	1.07758	5.43307	57.8634	5.85458	5.53939e-08	7.06464e-06	Up	0.626497	0.000775602	0.0411102	10.0285	22.2688	5.59468	ChrX	96239926	96243642	+	2777	F630028O10Rik	NM_177789.4	3561	antisense	intergenic	downstream	convergent	Vsig4	GeneID:278180,Genbank:NM_177789.4,MGI:MGI:2679720	V-set and immunoglobulin domain containing 4	GO:0032703,GO:0042130	negative regulation of interleukin-2 production|negative regulation of T cell proliferation	mmu04610	Complement and coagulation cascades
NR_030721.1	40.2608	0.760831	2.15369	3.11362	1.63859	0.0312643	0.518964	Up	0.665898	1.00362	2.39632	5.30405	3.43393	2.82034	Chr4	114909289	114921118	+	2876	Foxd2os	NM_008593.3	391	antisense	intergenic	upstream	divergent	Foxd2	GeneID:17301,Genbank:NM_008593.3,MGI:MGI:1347471	forkhead box D2	GO:0005634,GO:0006351,GO:0006355,GO:0006357,GO:0009653,GO:0030154,GO:0043565,GO:0045944,GO:0000981,GO:0003677,GO:0003700	nucleus|transcription, DNA-templated|regulation of transcription, DNA-templated|regulation of transcription by RNA polymerase II|anatomical structure morphogenesis|cell differentiation|sequence-specific DNA binding|positive regulation of transcription by RNA polymerase II|RNA polymerase II transcription factor activity, sequence-specific DNA binding|DNA binding|DNA binding transcription factor ac…
NR_030734.1	47.5042	1.93834	-4.71332	0.00177741	-9.13601	2.43715e-06	0.000257319	Down	2.12875	45.1929	2.89436	1.65665e-05	0.00138468	0.00651713	Chr12	74284276	74295950	+	1041	1700086L19Rik	NM_198866.2	1524	sense	intergenic	upstream	same_strand	Dbpht2	GeneID:386753,Genbank:NM_198866.2,MGI:MGI:2679513	DNA binding protein with his-thr domain	GO:0003674,GO:0005575,GO:0008150	molecular_function|cellular_component|biological_process
NR_030738.1	5482.72	0.282865	4.56792	2.44885	1.2921	4.92589e-06	0.000477071	Up	1191.46	1591.27	1225.14	2832.89	3120.22	3331.03	Chr11	62602877	62604806	+	461	2410006H16Rik	NM_198861.1	78	antisense	intergenic	downstream	convergent	Lrrc75a	GeneID:192976,Genbank:NM_198861.1,MGI:MGI:2682293	leucine rich repeat containing 75A	GO:0003674,GO:0005575,GO:0008150	molecular_function|cellular_component|biological_process
NR_033139.1	166.277	0.577052	5.76484	10.0325	3.32661	8.17377e-09	1.28398e-06	Up	1.05157	4.11767	3.41639	26.9805	31.7991	23.5312	Chr4	53261356	53270232	-	2033	AI427809
NR_033147.1	26.952	1.05596	4.67304	30.5802	4.93452	2.96776e-06	0.000305822	Up	0	0.152674	0.247207	3.03066	5.93567	3.54938	Chr5	139377697	139380053	+	2357	D830046C22Rik	XM_006504774.2	0	sense	genic	exonic	overlapping	Gpr146	GeneID:80290,Genbank:XM_006504774.2,MGI:MGI:1933113	G protein-coupled receptor 146, transcript variant X1	GO:0003674,GO:0005575,GO:0008150	molecular_function|cellular_component|biological_process
NR_033148.1	944.749	0.289655	4.61941	2.52807	1.33804	3.84835e-06	0.00038727	Up	18.1261	26.1304	24.989	54.9867	61.6443	48.9845	Chr5	137629123	137642896	+	4513	Gm20605	NM_146164.2	0	sense	genic	exonic	containing	Lrch4	GeneID:231798,Genbank:NM_146164.2,MGI:MGI:1917193	leucine-rich repeats and calponin homology (CH) domain containing 4, transcript variant 1	GO:0016323,GO:0016605,GO:0045199,GO:0045892,GO:0005515,GO:0005737,GO:0007165	basolateral plasma membrane|PML body|maintenance of epithelial cell apical/basal polarity|negative regulation of transcription, DNA-templated|protein binding|cytoplasm|signal transduction
NR_033305.1	15.1893	1.82133	2.64701	28.2675	4.82107	0.00812061	0.232966	Up	9.24563e-06	8.02073e-37	0.164084	2.54028	0.17156	1.19793	Chr17	33981492	33985358	+	3867	AA388235	XM_006523673.3	10654	antisense	intergenic	downstream	convergent	H2-K1	GeneID:14972,Genbank:XM_006523673.3,MGI:MGI:95904	histocompatibility 2, K1, K region, transcript variant X2	GO:0042612,GO:0016020,GO:0002485,GO:0042742,GO:0016021,GO:0005102,GO:0046977,GO:0019882,GO:0046982,GO:0005515,GO:0005783,GO:0005794,GO:0005797,GO:0030881,GO:0005886,GO:0048839,GO:0042277,GO:0006955,GO:0070971,GO:0042590,GO:0009897,GO:0042605,GO:0009986,GO:0001916,GO:0010977,GO:0002376,GO:0042608,GO:0002474	MHC class I protein complex|membrane|antigen processing and presentation of endogenous peptide antigen via MHC class I via ER pathway, TAP-dependent|defense response to bacterium|integral component of membrane|signaling receptor binding|TAP binding|antigen processing and presentation|protein heterodimerization activity|protein binding|endoplasmic reticulum|Golgi apparatus|Golgi medial cisterna|be…	mmu04514,mmu04144,mmu04145,mmu04218,mmu04650,mmu04612,mmu05203,mmu05320,mmu05330,mmu05332,mmu05416,mmu04940,mmu05166,mmu05168,mmu05167,mmu05169,mmu05165	Cell adhesion molecules (CAMs)|Endocytosis|Phagosome|Cellular senescence|Natural killer cell mediated cytotoxicity|Antigen processing and presentation|Viral carcinogenesis|Autoimmune thyroid disease|Allograft rejection|Graft-versus-host disease|Viral myocarditis|Type I diabetes mellitus|HTLV-I infection|Herpes simplex infection|Kaposi's sarcoma-associated herpesvirus infection|Epstein-Barr virus …
NR_033467.1	17.317	3.57364	5.83732	1.90386e+06	20.8605	5.30467e-09	8.64929e-07	Up	0	0	0	0	0	48.017	Chr2	166273908	166294831	+	383	Gm11468	XM_017319392.1	0	antisense	genic	intronic	containing	Gm30733	GeneID:102632738,Genbank:XM_017319392.1,MGI:MGI:5589892	predicted gene, 30733, transcript variant X1
NR_033503.1	205.722	0.552638	-2.06932	0.452633	-1.14358	0.038516	0.572892	Down	23.2874	7.4129	20.5445	4.65684	11.3108	6.03781	Chr9	121756640	121759943	-	3304	E530011L22Rik	XM_006512145.3	0	antisense	genic	exonic	overlapping	Zfp651	GeneID:270210,Genbank:XM_006512145.3,MGI:MGI:2670992	zinc finger protein 651, transcript variant X3	GO:0003674,GO:0005575,GO:0008150	molecular_function|cellular_component|biological_process
NR_033625.1	87.0807	0.92047	2.85748	6.19124	2.63023	0.00427014	0.146676	Up	1.86268	1.1832	10.9368	30.1922	37.1202	11.6484	Chr5	147418620	147423044	+	1062	D5Ertd605e	XM_017321113.1	6962	sense	intergenic	upstream	same_strand	Pan3	GeneID:72587,Genbank:XM_017321113.1,MGI:MGI:1919837	PAN3 poly(A) specific ribonuclease subunit, transcript variant X6	GO:0006605,GO:0000290,GO:0010606,GO:0000932,GO:0003723,GO:0004535,GO:0004672,GO:0031251,GO:0005515,GO:0005524,GO:0046872,GO:0005737,GO:0000166,GO:0006397,GO:0000289,GO:0006468	protein targeting|deadenylation-dependent decapping of nuclear-transcribed mRNA|positive regulation of cytoplasmic mRNA processing body assembly|P-body|RNA binding|poly(A)-specific ribonuclease activity|protein kinase activity|PAN complex|protein binding|ATP binding|metal ion binding|cytoplasm|nucleotide binding|mRNA processing|nuclear-transcribed mRNA poly(A) tail shortening|protein phosphorylat…	mmu03018	RNA degradation
NR_036453.1	6.09146	1.48571	2.00876	7.91419	2.98444	0.0445626	0.628784	Up	0.0507417	0.189057	0.117895	1.29507	1.18051	0.305799	Chr11	83582061	83623693	+	2134	E230016K23Rik	NM_009139.3	0	antisense	genic	intronic	containing	Ccl6	GeneID:20305,Genbank:NM_009139.3,MGI:MGI:98263	chemokine (C-C motif) ligand 6	GO:0060326,GO:0005615,GO:0070098,GO:0006935,GO:0070374,GO:0006954,GO:0006955,GO:0007186,GO:0008009,GO:0071346,GO:0030593,GO:0071347,GO:0043547,GO:0071356,GO:0048020,GO:0048245,GO:0002548,GO:0048247,GO:0005125,GO:0050729,GO:0005576	cell chemotaxis|extracellular space|chemokine-mediated signaling pathway|chemotaxis|positive regulation of ERK1 and ERK2 cascade|inflammatory response|immune response|G-protein coupled receptor signaling pathway|chemokine activity|cellular response to interferon-gamma|neutrophil chemotaxis|cellular response to interleukin-1|positive regulation of GTPase activity|cellular response to tumor necrosi…	mmu04060,mmu04062	Cytokine-cytokine receptor interaction|Chemokine signaling pathway
NR_037693.1	55.2748	0.702331	2.11777	2.80378	1.48737	0.0341949	0.543799	Up	3.11227	3.4639	1.32388	5.25497	5.21309	10.3196	Chr18	62751674	62756347	-	2133	2700046A07Rik	NM_001168423.2	10287	sense	intergenic	upstream	same_strand	Spink13	GeneID:100038417,Genbank:NM_001168423.2,MGI:MGI:3642511	serine peptidase inhibitor, Kazal type 13	GO:0005615,GO:0010466,GO:0030414,GO:0060046,GO:1900004,GO:1902225,GO:0001669,GO:0004867,GO:0005576	extracellular space|negative regulation of peptidase activity|peptidase inhibitor activity|regulation of acrosome reaction|negative regulation of serine-type endopeptidase activity|negative regulation of acrosome reaction|acrosomal vesicle|serine-type endopeptidase inhibitor activity|extracellular region
NR_037954.1	380.451	0.335745	3.86443	2.45796	1.29746	0.000111351	0.00810344	Up	37.6493	58.8517	53.5318	95.7191	142.733	114.003	Chr16	24392556	24393655	-	854	Lppos	NM_178665.5	0	antisense	genic	exonic	overlapping	Lpp	GeneID:210126,Genbank:NM_178665.5,MGI:MGI:2441849	LIM domain containing preferred translocation partner in lipoma, transcript variant 1	GO:0005829,GO:0005925,GO:0007155,GO:0030054,GO:0046872,GO:0005515,GO:0005634,GO:0005737	cytosol|focal adhesion|cell adhesion|cell junction|metal ion binding|protein binding|nucleus|cytoplasm
NR_037955.1	52.3191	1.69982	5.3576	551.406	9.10697	8.43327e-08	1.04451e-05	Up	7.89125e-15	4.05546e-11	1.68803e-18	34.0463	65.7705	3.47299	Chr6	134929092	134951718	+	582	Lockd	NM_009875.4	3567	sense	intergenic	downstream	same_strand	Cdkn1b	GeneID:12576,Genbank:NM_009875.4,MGI:MGI:104565	cyclin-dependent kinase inhibitor 1B	GO:0005634,GO:0005737,GO:0005768,GO:0005829,GO:0006813,GO:0007049,GO:0030332,GO:0007050,GO:0030544,GO:0031116,GO:0007096,GO:0032991,GO:0033673,GO:0042127,GO:0042326,GO:0051271,GO:0043066,GO:0060770,GO:0043231,GO:0071236,GO:0044877,GO:0071285,GO:0071407,GO:0071850,GO:1902746,GO:0000082,GO:1904030,GO:1904706,GO:0001890,GO:0004693,GO:0004860,GO:0004861,GO:0005515,GO:0007219,GO:0007605,GO:0008219,GO:…	nucleus|cytoplasm|endosome|cytosol|potassium ion transport|cell cycle|cyclin binding|cell cycle arrest|Hsp70 protein binding|positive regulation of microtubule polymerization|regulation of exit from mitosis|protein-containing complex|negative regulation of kinase activity|regulation of cell proliferation|negative regulation of phosphorylation|negative regulation of cellular component movement|neg…	mmu04012,mmu04066,mmu04068,mmu04151,mmu04110,mmu05200,mmu05202,mmu05206,mmu05203,mmu05226,mmu05220,mmu05215,mmu05222,mmu04933,mmu04934,mmu05162,mmu05161,mmu05169,mmu05165,mmu01522	ErbB signaling pathway|HIF-1 signaling pathway|FoxO signaling pathway|PI3K-Akt signaling pathway|Cell cycle|Pathways in cancer|Transcriptional misregulation in cancers|MicroRNAs in cancer|Viral carcinogenesis|Gastric cancer|Chronic myeloid leukemia|Prostate cancer|Small cell lung cancer|AGE-RAGE signaling pathway in diabetic complications|Cushing's syndrome|Measles|Hepatitis B|Epstein-Barr virus …
NR_037956.1	31.1402	3.29937	6.57039	3.35558e+06	21.6781	5.01847e-11	2.30867e-08	Up	3.73897e-16	0	0	1.47199e-06	4.2042e-09	54.3991	Chr6	134929092	134951718	+	607	Lockd	NM_009875.4	3567	sense	intergenic	downstream	same_strand	Cdkn1b	GeneID:12576,Genbank:NM_009875.4,MGI:MGI:104565	cyclin-dependent kinase inhibitor 1B	GO:0005634,GO:0005737,GO:0005768,GO:0005829,GO:0006813,GO:0007049,GO:0030332,GO:0007050,GO:0030544,GO:0031116,GO:0007096,GO:0032991,GO:0033673,GO:0042127,GO:0042326,GO:0051271,GO:0043066,GO:0060770,GO:0043231,GO:0071236,GO:0044877,GO:0071285,GO:0071407,GO:0071850,GO:1902746,GO:0000082,GO:1904030,GO:1904706,GO:0001890,GO:0004693,GO:0004860,GO:0004861,GO:0005515,GO:0007219,GO:0007605,GO:0008219,GO:…	nucleus|cytoplasm|endosome|cytosol|potassium ion transport|cell cycle|cyclin binding|cell cycle arrest|Hsp70 protein binding|positive regulation of microtubule polymerization|regulation of exit from mitosis|protein-containing complex|negative regulation of kinase activity|regulation of cell proliferation|negative regulation of phosphorylation|negative regulation of cellular component movement|neg…	mmu04012,mmu04066,mmu04068,mmu04151,mmu04110,mmu05200,mmu05202,mmu05206,mmu05203,mmu05226,mmu05220,mmu05215,mmu05222,mmu04933,mmu04934,mmu05162,mmu05161,mmu05169,mmu05165,mmu01522	ErbB signaling pathway|HIF-1 signaling pathway|FoxO signaling pathway|PI3K-Akt signaling pathway|Cell cycle|Pathways in cancer|Transcriptional misregulation in cancers|MicroRNAs in cancer|Viral carcinogenesis|Gastric cancer|Chronic myeloid leukemia|Prostate cancer|Small cell lung cancer|AGE-RAGE signaling pathway in diabetic complications|Cushing's syndrome|Measles|Hepatitis B|Epstein-Barr virus …
NR_037999.1	30.7084	0.868552	3.45252	7.99277	2.9987	0.000555371	0.0301845	Up	0.279897	0.695462	0.900848	3.47397	3.11128	7.82292	Chr1	57359222	57377544	-	2052	4930558J18Rik	NM_028546.1	76	antisense	intergenic	upstream	divergent	1700066M21Rik	GeneID:73467,Genbank:NM_028546.1,MGI:MGI:1920717	RIKEN cDNA 1700066M21 gene	GO:0008150,GO:0003674,GO:0005575,GO:0005576	biological_process|molecular_function|cellular_component|extracellular region
NR_038014.1	7.31667	2.28427	2.74485	77.17	6.26997	0.00605387	0.188357	Up	0	0	0	2.30972	7.20718	0.511777	Chr10	93336232	93348879	+	855	Gm17745	NM_013508.2	25073	antisense	intergenic	upstream	divergent	Elk3	GeneID:13713,Genbank:NM_013508.2,MGI:MGI:101762	ELK3, member of ETS oncogene family, transcript variant 1	GO:0032422,GO:0001525,GO:0042060,GO:0003677,GO:0043565,GO:0003700,GO:0003714,GO:0005634,GO:0005654,GO:0045892,GO:0005737,GO:0005739,GO:0045893,GO:0006351,GO:0045944,GO:0006355,GO:0000978,GO:0006357,GO:0000981,GO:0030154,GO:0001077	purine-rich negative regulatory element binding|angiogenesis|wound healing|DNA binding|sequence-specific DNA binding|DNA binding transcription factor activity|transcription corepressor activity|nucleus|nucleoplasm|negative regulation of transcription, DNA-templated|cytoplasm|mitochondrion|positive regulation of transcription, DNA-templated|transcription, DNA-templated|positive regulation of trans…
NR_038059.1	19.5281	2.19523	3.50064	205.743	7.6847	0.000464138	0.0262217	Up	7.42484e-12	0.00123235	4.83168e-08	3.08246	0.0511871	8.91346	Chr14	3262402	3305831	+	1702	1700110I01Rik	XM_006517861.3	26138	sense	intergenic	upstream	same_strand	Gm2956	GeneID:102640268,Genbank:XM_006517861.3,MGI:MGI:3781134	predicted gene 2956, transcript variant X1
NR_038126.1	1037.51	0.437892	2.89686	2.40913	1.26851	0.00376917	0.131931	Up	163.475	266.463	136.13	518.453	348.957	416.028	Chr11	120348678	120351190	+	619	0610009L18Rik	NM_001313923.1	183	antisense	intergenic	upstream	divergent	Actg1	GeneID:11465,Genbank:NM_001313923.1,MGI:MGI:87906	actin, gamma, cytoplasmic 1, transcript variant 2	GO:0045335,GO:0005522,GO:0070062,GO:0005524,GO:0071346,GO:0005737,GO:0005856,GO:0005884,GO:0015629,GO:0030016,GO:0031625,GO:0031941,GO:0042802,GO:0043034,GO:0000166,GO:0043209,GO:0005200,GO:0045214,GO:0005515	phagocytic vesicle|profilin binding|extracellular exosome|ATP binding|cellular response to interferon-gamma|cytoplasm|cytoskeleton|actin filament|actin cytoskeleton|myofibril|ubiquitin protein ligase binding|filamentous actin|identical protein binding|costamere|nucleotide binding|myelin sheath|structural constituent of cytoskeleton|sarcomere organization|protein binding	mmu04015,mmu04390,mmu04145,mmu04210,mmu04510,mmu04520,mmu04530,mmu04810,mmu04611,mmu04670,mmu04921,mmu04919,mmu04714,mmu05205,mmu05225,mmu05418,mmu05410,mmu05412,mmu05414,mmu05416,mmu05132,mmu05100,mmu05164	Rap1 signaling pathway|Hippo signaling pathway|Phagosome|Apoptosis|Focal adhesion|Adherens junction|Tight junction|Regulation of actin cytoskeleton|Platelet activation|Leukocyte transendothelial migration|Oxytocin signaling pathway|Thyroid hormone signaling pathway|Thermogenesis|Proteoglycans in cancer|Hepatocellular carcinoma|Fluid shear stress and atherosclerosis|Hypertrophic cardiomyopathy (HC…
NR_038151.1	3550.62	0.348526	3.01007	2.06922	1.04909	0.00261189	0.100823	Up	1148.39	1002.54	977.085	1301.14	2075.7	2732.41	Chr18	33794892	33795989	+	433	Epb41l4aos	XM_006525631.3	338	antisense	intergenic	downstream	convergent	Epb41l4a	GeneID:13824,Genbank:XM_006525631.3,MGI:MGI:103007	erythrocyte membrane protein band 4.1 like 4a, transcript variant X6	GO:0008092,GO:0031032,GO:0005200,GO:0005737,GO:0005856	cytoskeletal protein binding|actomyosin structure organization|structural constituent of cytoskeleton|cytoplasm|cytoskeleton
NR_038153.1	246.689	0.432605	2.66701	2.22493	1.15376	0.00765286	0.225061	Up	65.0382	78.5893	38.1654	106.354	161.282	122.764	Chr6	91440987	91441755	+	486	1810044D09Rik	NM_133928.2	22521	antisense	intergenic	downstream	convergent	Chchd4	GeneID:72170,Genbank:NM_133928.2,MGI:MGI:1919420	coiled-coil-helix-coiled-coil-helix domain containing 4	GO:0072655,GO:0005739,GO:1901857,GO:0005758,GO:1990830,GO:0015031,GO:0015035,GO:0016491,GO:0018171,GO:0022417,GO:0034599,GO:0043504,GO:0045041,GO:0046825,GO:0005515,GO:0051084,GO:0055114	establishment of protein localization to mitochondrion|mitochondrion|positive regulation of cellular respiration|mitochondrial intermembrane space|cellular response to leukemia inhibitory factor|protein transport|protein disulfide oxidoreductase activity|oxidoreductase activity|peptidyl-cysteine oxidation|protein maturation by protein folding|cellular response to oxidative stress|mitochondrial DN…
NR_038156.1	9.52838	1.56604	2.15179	10.3373	3.36978	0.0314138	0.519498	Up	0.144598	0.319959	7.77612e-07	0.401903	2.12419	2.03035	Chr16	11203383	11225796	+	2156	2610020C07Rik	NM_001130008.1	0	antisense	genic	exonic	overlapping	Gspt1	GeneID:14852,Genbank:NM_001130008.1,MGI:MGI:1316728	G1 to S phase transition 1, transcript variant 2	GO:0003747,GO:0003924,GO:0005525,GO:0006412,GO:0006479,GO:0018444,GO:0000166,GO:0000184,GO:0002184	translation release factor activity|GTPase activity|GTP binding|translation|protein methylation|translation release factor complex|nucleotide binding|nuclear-transcribed mRNA catabolic process, nonsense-mediated decay|cytoplasmic translational termination	mmu03015	mRNA surveillance pathway
NR_040263.1	15.9498	3.62026	5.73119	1.76158e+06	20.7484	9.97265e-09	1.47653e-06	Up	1.27287e-18	0.00118245	3.57955e-16	0.00915949	6.16879e-15	25.5415	Chr6	29985329	29993531	+	662	Smkr-ps	NM_001037740.1	25648	sense	intergenic	downstream	same_strand	Strip2	GeneID:320609,Genbank:NM_001037740.1,MGI:MGI:2444363	striatin interacting protein 2, transcript variant 2	GO:0007010,GO:0008360,GO:0016477,GO:0003674,GO:0005737,GO:0005829	cytoskeleton organization|regulation of cell shape|cell migration|molecular_function|cytoplasm|cytosol
NR_040277.1	63.7886	1.05634	3.33081	11.4594	3.51846	0.000865933	0.0427359	Up	1.46613	1.60007	0	10.4337	8.03757	14.7669	Chr6	32511141	32515576	+	1909	Plxna4os1	NM_175750.3	0	antisense	genic	intronic	nested	Plxna4	GeneID:243743,Genbank:NM_175750.3,MGI:MGI:2179061	plexin A4	GO:1902287,GO:0030334,GO:0021612,GO:0005887,GO:0043087,GO:0021615,GO:0007162,GO:0048485,GO:0021636,GO:0007165,GO:0048812,GO:0007399,GO:0007411,GO:0008045,GO:0008360,GO:0021637,GO:0016020,GO:0048841,GO:0021644,GO:0016021,GO:0050772,GO:0021784,GO:0017154,GO:0050923,GO:0021785,GO:0002116,GO:0071526,GO:0021793,GO:0021602,GO:0005515,GO:0021960,GO:0021610,GO:0005886	semaphorin-plexin signaling pathway involved in axon guidance|regulation of cell migration|facial nerve structural organization|integral component of plasma membrane|regulation of GTPase activity|glossopharyngeal nerve morphogenesis|negative regulation of cell adhesion|sympathetic nervous system development|trigeminal nerve morphogenesis|signal transduction|neuron projection morphogenesis|nervous…	mmu04360	Axon guidance
NR_040292.1	177.922	0.402257	2.97201	2.29026	1.19551	0.00295858	0.109868	Up	20.1607	23.0367	39.6259	56.11	58.8948	60.757	Chr6	86483376	86488227	-	775	2310040G24Rik	NM_001243741.1	12988	antisense	intergenic	downstream	convergent	C87436	GeneID:232196,Genbank:NM_001243741.1,MGI:MGI:2141787	expressed sequence C87436, transcript variant 2	GO:0031965,GO:0003674,GO:0005634,GO:0008150	nuclear membrane|molecular_function|nucleus|biological_process
NR_040301.1	31.0935	0.700019	-2.11395	0.358536	-1.47981	0.0345192	0.546922	Down	6.25682	3.0012	3.67987	1.02126	1.3829	1.96289	Chr6	79032042	79035869	+	2088	Gm20362
NR_040302.1	29.1111	0.724392	-2.07437	0.352903	-1.50266	0.0380451	0.569174	Down	6.05573	2.78865	3.4664	0.949542	1.29655	1.82119	Chr6	79032042	79035869	+	2074	Gm20362
NR_040353.1	32.5641	0.90678	2.37972	4.4626	2.15789	0.0173256	0.364178	Up	1.41051	0.159603	1.12081	3.21908	3.71668	3.60841	Chr2	12301246	12312315	+	2773	E030013I19Rik	NM_001001309.2	0	antisense	genic	exonic	overlapping	Itga8	GeneID:241226,Genbank:NM_001001309.2,MGI:MGI:109442	integrin alpha 8	GO:0045177,GO:0030030,GO:0005783,GO:0045184,GO:0030154,GO:0005886,GO:0046872,GO:0030198,GO:0007155,GO:0048745,GO:0007160,GO:0007229,GO:0007275,GO:0007399,GO:0030511,GO:0007613,GO:2000721,GO:0008305,GO:0032591,GO:0009986,GO:0034446,GO:0014069,GO:0001656,GO:0042472,GO:0016020,GO:0043204,GO:0016021,GO:0001822	apical part of cell|cell projection organization|endoplasmic reticulum|establishment of protein localization|cell differentiation|plasma membrane|metal ion binding|extracellular matrix organization|cell adhesion|smooth muscle tissue development|cell-matrix adhesion|integrin-mediated signaling pathway|multicellular organism development|nervous system development|positive regulation of transforming…	mmu04151,mmu04512,mmu04514,mmu04510,mmu04810,mmu05410,mmu05412,mmu05414,mmu05165	PI3K-Akt signaling pathway|ECM-receptor interaction|Cell adhesion molecules (CAMs)|Focal adhesion|Regulation of actin cytoskeleton|Hypertrophic cardiomyopathy (HCM)|Arrhythmogenic right ventricular cardiomyopathy (ARVC)|Dilated cardiomyopathy (DCM)|Human papillomavirus infection
NR_040380.1	17.6269	1.70868	-2.50857	0.0512484	-4.28635	0.012122	0.299701	Down	0.110088	3.94471	3.23687	5.94532e-07	0.334554	0.0861567	Chr16	50526245	50559459	+	2648	G730013B05Rik	NM_027046.3	30400	antisense	intergenic	downstream	convergent	Ccdc54	GeneID:69339,Genbank:NM_027046.3,MGI:MGI:1916589	coiled-coil domain containing 54	GO:0003674,GO:0005575,GO:0008150	molecular_function|cellular_component|biological_process
NR_040406.1	33.3326	0.676887	3.15664	4.39752	2.13669	0.00159598	0.0678474	Up	1.68875	1.74464	1.31158	7.03158	4.76739	7.51776	Chr9	22071002	22086131	+	1518	Gm16845	XM_011242540.2	0	antisense	genic	exonic	containing	Ecsit	GeneID:26940,Genbank:XM_011242540.2,MGI:MGI:1349469	ECSIT signalling integrator, transcript variant X4	GO:0016651,GO:0004871,GO:0030509,GO:0005515,GO:0045087,GO:0005634,GO:0005654,GO:0005667,GO:0005737,GO:0005739,GO:0051341,GO:0005829,GO:0006357,GO:0001707,GO:0007178,GO:0002376,GO:0003700	oxidoreductase activity, acting on NAD(P)H|signal transducer activity|BMP signaling pathway|protein binding|innate immune response|nucleus|nucleoplasm|transcription factor complex|cytoplasm|mitochondrion|regulation of oxidoreductase activity|cytosol|regulation of transcription by RNA polymerase II|mesoderm formation|transmembrane receptor protein serine/threonine kinase signaling pathway|immune s…	mmu04010	MAPK signaling pathway
NR_040431.1	19.7874	1.19647	3.31964	15.6906	3.97183	0.000901351	0.0438125	Up	0	0.640804	0.452144	8.04721	5.48185	2.64797	Chr5	110167508	110176504	-	1250	Gm15787	NM_001289577.1	0	antisense	genic	exonic	overlapping	Chfr	GeneID:231600,Genbank:NM_001289577.1,MGI:MGI:2444898	checkpoint with forkhead and ring finger domains, transcript variant 1	GO:0016605,GO:0000278,GO:0016740,GO:0004842,GO:0019941,GO:0005515,GO:0005634,GO:0006511,GO:0031398,GO:0031648,GO:0007049,GO:0032436,GO:0007093,GO:0046872,GO:0000166,GO:0051301,GO:0016567,GO:0000209,GO:0061630	PML body|mitotic cell cycle|transferase activity|ubiquitin-protein transferase activity|modification-dependent protein catabolic process|protein binding|nucleus|ubiquitin-dependent protein catabolic process|positive regulation of protein ubiquitination|protein destabilization|cell cycle|positive regulation of proteasomal ubiquitin-dependent protein catabolic process|mitotic cell cycle checkpoint|…
NR_040454.1	6.6575	2.12956	2.8799	70.1762	6.13291	0.00397806	0.137486	Up	0	0	0	1.23404	2.10125	3.41752	Chr1	71958998	72005195	-	1093	4933417E11Rik
NR_040470.1	105.097	0.970322	2.35744	4.88203	2.28748	0.0184013	0.376831	Up	6.06618	2.50485	18.3507	13.7043	18.436	84.6091	Chr17	33905135	33906675	+	807	Platr17	XM_006523582.2	2706	sense	intergenic	upstream	same_strand	Daxx	GeneID:13163,Genbank:XM_006523582.2,MGI:MGI:1197015	Fas death domain-associated protein, transcript variant X3	GO:0003713,GO:0003714,GO:0005515,GO:0005634,GO:0005694,GO:0010832,GO:0005737,GO:0016604,GO:0005829,GO:0016605,GO:0005874,GO:0019894,GO:0019899,GO:0019901,GO:0043005,GO:0030295,GO:0043065,GO:0030521,GO:0043066,GO:0030578,GO:0044297,GO:0045860,GO:0045892,GO:0000122,GO:2001235,GO:0045944,GO:0000281,GO:0046982,GO:0000775,GO:0047485,GO:0000792,GO:0001741,GO:0001934,GO:0002039,GO:0005938,GO:0006325,GO:…	transcription coactivator activity|transcription corepressor activity|protein binding|nucleus|chromosome|negative regulation of myotube differentiation|cytoplasm|nuclear body|cytosol|PML body|microtubule|kinesin binding|enzyme binding|protein kinase binding|neuron projection|protein kinase activator activity|positive regulation of apoptotic process|androgen receptor signaling pathway|negative reg…	mmu04010,mmu04210,mmu05014,mmu05168	MAPK signaling pathway|Apoptosis|Amyotrophic lateral sclerosis (ALS)|Herpes simplex infection
NR_040554.1	117.224	0.740756	-2.07379	0.3448	-1.53617	0.0380993	0.569323	Down	21.4324	79.4652	18.4626	8.99155	17.5193	14.2135	Chr1	187125138	187127852	+	823	1700007P06Rik	NM_028848.3	0	antisense	genic	intronic	nested	Spata17	GeneID:74717,Genbank:NM_028848.3,MGI:MGI:1921967	spermatogenesis associated 17, transcript variant 1	GO:0005737,GO:0008150,GO:0003674,GO:0005516,GO:0005575	cytoplasm|biological_process|molecular_function|calmodulin binding|cellular_component
NR_040646.1	56.4341	0.497418	-2.61662	0.405689	-1.30155	0.00888052	0.244035	Down	6.80602	8.90056	7.75985	2.27692	3.99381	2.87828	Chr10	72973303	73086705	-	1989	A330049N07Rik	XM_017313785.1	11326	antisense	intergenic	upstream	divergent	Pcdh15	GeneID:11994,Genbank:XM_017313785.1,MGI:MGI:1891428	protocadherin 15, transcript variant X21	GO:0005886,GO:0005887,GO:0007015,GO:0007155,GO:0007156,GO:0007267,GO:0007601,GO:0044877,GO:0007605,GO:0045202,GO:0045494,GO:0047485,GO:0048839,GO:0050910,GO:0050953,GO:0050957,GO:0050973,GO:0051017,GO:0001750,GO:0001964,GO:0002009,GO:0005509,GO:0005515,GO:0005576,GO:0005615,GO:0005737,GO:0007626,GO:0007628,GO:0008344,GO:0016020,GO:0016021,GO:0032420,GO:0051592,GO:0032421,GO:0060013,GO:0035264,GO:…	plasma membrane|integral component of plasma membrane|actin filament organization|cell adhesion|homophilic cell adhesion via plasma membrane adhesion molecules|cell-cell signaling|visual perception|protein-containing complex binding|sensory perception of sound|synapse|photoreceptor cell maintenance|protein N-terminus binding|inner ear development|detection of mechanical stimulus involved in senso…
NR_045008.1	216.394	0.784701	-2.02491	0.332413	-1.58895	0.0428764	0.615024	Down	30.212	3.58298	23.0611	4.48179	10.61	2.94356	Chr10	30603195	30606634	-	3440	Gm20300	XM_006512881.3	1045	sense	intergenic	upstream	same_strand	Trmt11	GeneID:73681,Genbank:XM_006512881.3,MGI:MGI:1920931	tRNA methyltransferase 11, transcript variant X5	GO:0004809,GO:0005575,GO:0008033,GO:0008168,GO:0016740,GO:0032259,GO:0000049,GO:0003676,GO:0003723	tRNA (guanine-N2-)-methyltransferase activity|cellular_component|tRNA processing|methyltransferase activity|transferase activity|methylation|tRNA binding|nucleic acid binding|RNA binding
NR_045009.2	95.0116	3.90719	2.55103	1001.1	9.96737	0.0107405	0.275593	Up	0	0	0	58.154	37.8469	0.00010261	Chr6	128952353	128975029	-	1082	Gm15987	NM_001168223.1	0	antisense	genic	intronic	overlapping	Clec2g	GeneID:70809,Genbank:NM_001168223.1,MGI:MGI:1918059	C-type lectin domain family 2, member g, transcript variant 2	GO:0016021,GO:0030246,GO:0045671,GO:0046703,GO:0005615,GO:0005886,GO:0016020	integral component of membrane|carbohydrate binding|negative regulation of osteoclast differentiation|natural killer cell lectin-like receptor binding|extracellular space|plasma membrane|membrane
NR_045046.1	4.75623	2.30409	2.01023	24.7912	4.63176	0.0444068	0.628784	Up	0.0280693	1.617e-09	0.25886	1.92081	2.36951	0.0844896	Chr14	122470377	122475199	-	1149	2610035F20Rik	NM_009574.3	185	antisense	intergenic	upstream	divergent	Zic2	GeneID:22772,Genbank:NM_009574.3,MGI:MGI:106679	zinc finger protein of the cerebellum 2	GO:0046872,GO:0007601,GO:0001843,GO:0048066,GO:0016604,GO:0003676,GO:0051091,GO:0030154,GO:0003677,GO:1900224,GO:0003700,GO:0005515,GO:0005634,GO:0031290,GO:0005737,GO:0031490,GO:0006351,GO:0044782,GO:0006355,GO:0045892,GO:0007275,GO:0000977,GO:0045893,GO:0007399,GO:0000978,GO:0045944,GO:0007417,GO:0001077	metal ion binding|visual perception|neural tube closure|developmental pigmentation|nuclear body|nucleic acid binding|positive regulation of DNA binding transcription factor activity|cell differentiation|DNA binding|positive regulation of nodal signaling pathway involved in determination of lateral mesoderm left/right asymmetry|DNA binding transcription factor activity|protein binding|nucleus|reti…
NR_045065.1	13.106	1.62841	2.82561	24.2727	4.60127	0.00471906	0.157026	Up	0.254916	0.0468919	0.0417935	0.805688	6.12157	0.661519	Chr15	10714900	10722211	+	2001	4930556M19Rik	XM_006520187.2	0	antisense	genic	exonic	overlapping	Rai14	GeneID:75646,Genbank:XM_006520187.2,MGI:MGI:1922896	retinoic acid induced 14, transcript variant X1	GO:0005739,GO:0005829,GO:0005856,GO:0007283,GO:0030054,GO:0030154,GO:0001650,GO:0005634,GO:0005737	mitochondrion|cytosol|cytoskeleton|spermatogenesis|cell junction|cell differentiation|fibrillar center|nucleus|cytoplasm
NR_045073.1	6.7373	2.04799	2.07998	19.1567	4.25978	0.0375275	0.566305	Up	3.67717e-13	0.423566	0.0140418	2.31807	0.515169	4.76349	Chr13	29016255	29040336	+	870	A330102I10Rik	NM_009238.2	62573	antisense	intergenic	upstream	divergent	Sox4	GeneID:20677,Genbank:NM_009238.2,MGI:MGI:98366	SRY (sex determining region Y)-box 4	GO:0001841,GO:0002328,GO:0003183,GO:0003211,GO:0003215,GO:0003289,GO:0003357,GO:0008284,GO:0003677,GO:0003700,GO:0008285,GO:0014009,GO:0021510,GO:0021522,GO:0021782,GO:0045893,GO:0030177,GO:0030217,GO:0045944,GO:0031018,GO:0046826,GO:0046982,GO:0048485,GO:0000976,GO:0050821,GO:0000981,GO:0001046,GO:0060070,GO:0001077,GO:0001105,GO:0001501,GO:0001666,GO:0005515,GO:0005634,GO:0005654,GO:0005737,GO:…	neural tube formation|pro-B cell differentiation|mitral valve morphogenesis|cardiac ventricle formation|cardiac right ventricle morphogenesis|atrial septum primum morphogenesis|noradrenergic neuron differentiation|positive regulation of cell proliferation|DNA binding|DNA binding transcription factor activity|negative regulation of cell proliferation|glial cell proliferation|spinal cord developmen…
NR_045079.1	15.2122	1.7038	4.29835	160.179	7.32355	1.72072e-05	0.00148756	Up	0	0	0	6.42192	3.62494	3.77281	Chr17	5799490	5803242	+	1177	3300005D01Rik	NM_025664.5	38138	sense	intergenic	upstream	same_strand	Snx9	GeneID:66616,Genbank:NM_025664.5,MGI:MGI:1913866	sorting nexin 9	GO:0005829,GO:0005886,GO:0006886,GO:0006897,GO:0031625,GO:0006898,GO:0032461,GO:0007049,GO:0035091,GO:0008289,GO:0036089,GO:0042802,GO:0042803,GO:0042995,GO:0043547,GO:0000278,GO:0000281,GO:0005515,GO:0005545,GO:0005737,GO:0005768,GO:0005794,GO:0005802,GO:0015031,GO:0016020,GO:0016050,GO:0016197,GO:0019898,GO:0030136,GO:0030659,GO:0045296,GO:0031234,GO:0045860,GO:0031410,GO:0051044,GO:0051301,GO:…	cytosol|plasma membrane|intracellular protein transport|endocytosis|ubiquitin protein ligase binding|receptor-mediated endocytosis|positive regulation of protein oligomerization|cell cycle|phosphatidylinositol binding|lipid binding|cleavage furrow formation|identical protein binding|protein homodimerization activity|cell projection|positive regulation of GTPase activity|mitotic cell cycle|mitotic…
NR_045194.1	24.0898	0.813807	-2.18524	0.291514	-1.77836	0.0288713	0.493464	Down	3.88502	1.18163	2.40571	0.564316	0.983397	0.495299	Chr13	67796594	67830985	-	2987	4930525G20Rik	NM_198322.3	0	antisense	genic	intronic	containing	Zfp273	GeneID:212569,Genbank:NM_198322.3,MGI:MGI:3036278	zinc finger protein 273	GO:0006355,GO:0003700,GO:0005575,GO:0005634	regulation of transcription, DNA-templated|DNA binding transcription factor activity|cellular_component|nucleus
NR_045265.1	913.506	0.347822	3.09061	2.1067	1.07498	0.00199747	0.0816805	Up	279.482	453.529	314.811	692.471	670.928	724.9	Chr4	40269579	40270221	+	325	Toporsos	NM_134097.3	0	antisense	genic	exonic	overlapping	Topors	GeneID:106021,Genbank:NM_134097.3,MGI:MGI:2146189	topoisomerase I binding, arginine/serine-rich	GO:0051443,GO:0034504,GO:0008630,GO:0000930,GO:0051457,GO:0036064,GO:0016605,GO:0003677,GO:0061630,GO:0003823,GO:0070936,GO:0042127,GO:0004842,GO:0005515,GO:0005634,GO:0016607,GO:0005654,GO:0042771,GO:0016740,GO:0005814,GO:0043161,GO:0016925,GO:0006511,GO:0044547,GO:0019789,GO:0006513,GO:0000151,GO:0045893,GO:0032391,GO:0006974,GO:0000209,GO:0046872,GO:0000922	positive regulation of ubiquitin-protein transferase activity|protein localization to nucleus|intrinsic apoptotic signaling pathway in response to DNA damage|gamma-tubulin complex|maintenance of protein location in nucleus|ciliary basal body|PML body|DNA binding|ubiquitin protein ligase activity|antigen binding|protein K48-linked ubiquitination|regulation of cell proliferation|ubiquitin-protein t…
NR_045346.1	30.796	0.774512	2.80729	4.5136	2.17428	0.00499608	0.163336	Up	1.40235	0.302499	0.730968	3.30372	3.88808	3.0191	Chr11	103344753	103350126	+	2731	Arhgap27os3	XM_006533754.3	0	antisense	genic	intronic	nested	Arhgap27	GeneID:544817,Genbank:XM_006533754.3,MGI:MGI:1916903	Rho GTPase activating protein 27, transcript variant X1	GO:0005654,GO:0005737,GO:0005768,GO:0005829,GO:0006897,GO:0006898,GO:0007165,GO:0016020,GO:0017124,GO:0043547,GO:0005096,GO:0005622,GO:0005634	nucleoplasm|cytoplasm|endosome|cytosol|endocytosis|receptor-mediated endocytosis|signal transduction|membrane|SH3 domain binding|positive regulation of GTPase activity|GTPase activator activity|intracellular|nucleus
NR_045363.1	9.64724	2.51495	2.25867	51.2844	5.68045	0.0239039	0.441126	Up	0	0.219428	2.28577e-24	5.11126	5.02337e-45	9.69566	Chr13	3498050	3501393	+	669	1700024F13Rik	NM_008112.4	36682	sense	intergenic	upstream	same_strand	Gdi2	GeneID:14569,Genbank:NM_008112.4,MGI:MGI:99845	guanosine diphosphate (GDP) dissociation inhibitor 2	GO:0005515,GO:0005737,GO:0005794,GO:0007264,GO:0015031,GO:0016020,GO:0031267,GO:0043209,GO:0005092,GO:0005093,GO:0005096	protein binding|cytoplasm|Golgi apparatus|small GTPase mediated signal transduction|protein transport|membrane|small GTPase binding|myelin sheath|GDP-dissociation inhibitor activity|Rab GDP-dissociation inhibitor activity|GTPase activator activity
NR_045641.1	26.8365	1.53775	5.29516	282.6	8.14262	1.18909e-07	1.43147e-05	Up	0	0	0	1.88674	1.07906	0.990819	Chr3	59146296	59153628	-	7333	F630111L10Rik	NM_001287119.1	0	sense	genic	exonic	overlapping	P2ry14	GeneID:140795,Genbank:NM_001287119.1,MGI:MGI:2155705	purinergic receptor P2Y, G-protein coupled, 14, transcript variant 3	GO:0005887,GO:0006955,GO:0007165,GO:0007186,GO:0016020,GO:0016021,GO:0035589,GO:0045028,GO:0004871,GO:0004930,GO:0005886	integral component of plasma membrane|immune response|signal transduction|G-protein coupled receptor signaling pathway|membrane|integral component of membrane|G-protein coupled purinergic nucleotide receptor signaling pathway|G-protein coupled purinergic nucleotide receptor activity|signal transducer activity|G-protein coupled receptor activity|plasma membrane	mmu04080	Neuroactive ligand-receptor interaction
NR_045657.1	4.45493	2.44973	2.26595	46.8822	5.55097	0.0234545	0.436586	Up	0	0	0	2.53597	1.1531	0.794615	Chr14	102987412	103033803	-	1061	4933432I03Rik	NM_177715.4	4775	sense	intergenic	upstream	same_strand	Kctd12	GeneID:239217,Genbank:NM_177715.4,MGI:MGI:2145823	potassium channel tetramerisation domain containing 12	GO:0016020,GO:0030054,GO:0042734,GO:0042802,GO:0043235,GO:0045202,GO:0045211,GO:0051260,GO:0005515,GO:0005886,GO:0008277	membrane|cell junction|presynaptic membrane|identical protein binding|receptor complex|synapse|postsynaptic membrane|protein homooligomerization|protein binding|plasma membrane|regulation of G-protein coupled receptor protein signaling pathway
NR_045719.1	12.9774	1.8272	3.88387	136.866	7.09662	0.000102808	0.00756726	Up	0	0	0	1.66226	5.03294	1.35144	Chr15	39962649	39967515	+	1868	AU022793	XM_006520904.3	18655	antisense	intergenic	upstream	divergent	Lrp12	GeneID:239393,Genbank:XM_006520904.3,MGI:MGI:2443132	low density lipoprotein-related protein 12, transcript variant X3	GO:0005887,GO:0005905,GO:0006897,GO:0016020,GO:0016021,GO:0031175,GO:0001764,GO:0003674	integral component of plasma membrane|clathrin-coated pit|endocytosis|membrane|integral component of membrane|neuron projection development|neuron migration|molecular_function
NR_045747.1	4.01285	2.72839	1.98037	42.3188	5.40323	0.0476615	0.646921	Up	0	0	0	0.169125	1.50147	2.97793	Chr15	76266787	76269839	-	971	Mirt2	XM_017316765.1	0	antisense	genic	exonic	overlapping	Spatc1	GeneID:74281,Genbank:XM_017316765.1,MGI:MGI:1921531	spermatogenesis and centriole associated 1, transcript variant X4	GO:0005813,GO:0005856,GO:0008150,GO:0043015,GO:0005515,GO:0005737	centrosome|cytoskeleton|biological_process|gamma-tubulin binding|protein binding|cytoplasm
NR_045753.1	26.1035	0.971993	-2.2117	0.22535	-2.14976	0.0269871	0.475541	Down	1.41622	7.70544	8.05815	0.553524	1.42147	1.66755	Chr12	108536402	108555618	-	1438	Gm16596	XM_017315168.1	0	antisense	genic	exonic	overlapping	Eml1	GeneID:68519,Genbank:XM_017315168.1,MGI:MGI:1915769	echinoderm microtubule associated protein like 1, transcript variant X1	GO:0015631,GO:0005737,GO:0097431,GO:0005829,GO:1990023,GO:0005856,GO:0005874,GO:0007052,GO:0007405,GO:0007420,GO:0008017,GO:0000226,GO:0015630,GO:0002244	tubulin binding|cytoplasm|mitotic spindle pole|cytosol|mitotic spindle midzone|cytoskeleton|microtubule|mitotic spindle organization|neuroblast proliferation|brain development|microtubule binding|microtubule cytoskeleton organization|microtubule cytoskeleton|hematopoietic progenitor cell differentiation
NR_045777.1	31.71	1.44021	-3.43748	0.0323363	-4.9507	0.000587155	0.031645	Down	5.46324	8.02545	16.8424	0.871599	0.00914606	0.0117227	Chr4	95959711	95967035	-	1197	9530080O11Rik	XM_006503488.3	160	antisense	intergenic	upstream	divergent	Hook1	GeneID:77963,Genbank:XM_006503488.3,MGI:MGI:1925213	hook microtubule tethering protein 1, transcript variant X6	GO:0015630,GO:0005813,GO:0030154,GO:0005856,GO:0030705,GO:0005874,GO:0007032,GO:0007040,GO:0007275,GO:0007283,GO:0030897,GO:0007286,GO:0031122,GO:0008017,GO:0042802,GO:0045022,GO:0003779,GO:0051959,GO:0008333,GO:0005515,GO:0070695,GO:0015031,GO:0005737	microtubule cytoskeleton|centrosome|cell differentiation|cytoskeleton|cytoskeleton-dependent intracellular transport|microtubule|endosome organization|lysosome organization|multicellular organism development|spermatogenesis|HOPS complex|spermatid development|cytoplasmic microtubule organization|microtubule binding|identical protein binding|early endosome to late endosome transport|actin binding|d…
NR_045778.1	587.445	0.435278	-2.38761	0.486572	-1.03927	0.0169583	0.359135	Down	60.5452	50.38	47.5928	34.5768	17.3509	18.9485	Chr19	20534527	20552330	-	2917	C730002L08Rik	NM_013467.3	49652	antisense	intergenic	upstream	divergent	Aldh1a1	GeneID:11668,Genbank:NM_013467.3,MGI:MGI:1353450	aldehyde dehydrogenase family 1, subfamily A1	GO:0043065,GO:0018479,GO:0002072,GO:0045471,GO:0042493,GO:0002138,GO:0048048,GO:0042572,GO:0004028,GO:0051287,GO:0004029,GO:0005634,GO:0042573,GO:0005737,GO:0051289,GO:0005829,GO:0055114,GO:0006979,GO:0042802,GO:0008152,GO:0001523,GO:0042904,GO:0016491,GO:0001758,GO:0042905	positive regulation of apoptotic process|benzaldehyde dehydrogenase (NAD+) activity|optic cup morphogenesis involved in camera-type eye development|response to ethanol|response to drug|retinoic acid biosynthetic process|embryonic eye morphogenesis|retinol metabolic process|3-chloroallyl aldehyde dehydrogenase activity|NAD binding|aldehyde dehydrogenase (NAD) activity|nucleus|retinoic acid metabol…	mmu00830	Retinol metabolism
NR_045781.1	4.79911	2.68066	2.11178	50.5963	5.66096	0.0347056	0.547847	Up	5.43256e-75	2.98685e-16	1.20682e-20	0.238757	1.06739	4.21449	Chr15	100730505	100732737	-	961	I730030J21Rik	NM_172451.3	1129	sense	intergenic	upstream	same_strand	Galnt6	GeneID:207839,Genbank:NM_172451.3,MGI:MGI:1891640	UDP-N-acetyl-alpha-D-galactosamine:polypeptide N-acetylgalactosaminyltransferase 6, transcript variant 2	GO:0005794,GO:0009312,GO:0016020,GO:0016021,GO:0016266,GO:0016740,GO:0016757,GO:0018242,GO:0018243,GO:0030246,GO:0004653,GO:0046872,GO:0048471	Golgi apparatus|oligosaccharide biosynthetic process|membrane|integral component of membrane|O-glycan processing|transferase activity|transferase activity, transferring glycosyl groups|protein O-linked glycosylation via serine|protein O-linked glycosylation via threonine|carbohydrate binding|polypeptide N-acetylgalactosaminyltransferase activity|metal ion binding|perinuclear region of cytoplasm	mmu00512	Mucin type O-glycan biosynthesis
NR_045838.1	72.2868	0.612318	2.63727	3.0628	1.61485	0.00835752	0.2366	Up	1.18542	1.96786	2.9593	6.87452	3.87269	6.34372	Chr2	129218969	129235606	+	3433	A730036I17Rik	NM_015747.2	7354	sense	intergenic	downstream	same_strand	Slc20a1	GeneID:20515,Genbank:NM_015747.2,MGI:MGI:108392	solute carrier family 20, member 1, transcript variant 1	GO:0005887,GO:0006814,GO:0006817,GO:0015293,GO:0015319,GO:0016020,GO:0016021,GO:0035435,GO:0005315,GO:0005316,GO:0005886	integral component of plasma membrane|sodium ion transport|phosphate ion transport|symporter activity|sodium:inorganic phosphate symporter activity|membrane|integral component of membrane|phosphate ion transmembrane transport|inorganic phosphate transmembrane transporter activity|high-affinity inorganic phosphate:sodium symporter activity|plasma membrane
NR_045869.1	173.005	0.410292	-3.26283	0.395373	-1.33871	0.00110307	0.0512948	Down	28.3593	32.6062	23.1296	8.23596	15.4317	8.53548	Chr12	27140796	27160516	-	1712	Gm9866
NR_045883.2	15.0189	1.23775	-2.06799	0.169616	-2.55965	0.038641	0.573047	Down	4.24711	4.54012	4.8752	0	1.47799	0.878046	Chr15	34675073	34679204	+	1096	4930413F20Rik	XM_006520055.3	0	antisense	genic	exonic	nested	Nipal2	GeneID:223473,Genbank:XM_006520055.3,MGI:MGI:1924488	NIPA-like domain containing 2, transcript variant X1	GO:0016020,GO:0016021,GO:0003674,GO:0015095,GO:0015693	membrane|integral component of membrane|molecular_function|magnesium ion transmembrane transporter activity|magnesium ion transport
NR_045980.1	42.4819	0.805884	2.23155	3.47827	1.79837	0.0256448	0.459836	Up	1.01927	4.49131	4.40949	10.0736	8.1389	13.9926	Chr6	91430460	91440854	-	1112	4930471M09Rik	NM_009527.3	19091	sense	intergenic	upstream	same_strand	Wnt7a	GeneID:22421,Genbank:NM_009527.3,MGI:MGI:98961	wingless-type MMTV integration site family, member 7A	GO:0005125,GO:0005515,GO:0005576,GO:0005578,GO:0005615,GO:0007165,GO:0007267,GO:0021846,GO:0007269,GO:0022009,GO:0007275,GO:0030010,GO:0008284,GO:0030182,GO:0030326,GO:0031133,GO:0032270,GO:0043589,GO:0035019,GO:0043627,GO:0035115,GO:0045165,GO:0045167,GO:0045893,GO:0045944,GO:0000578,GO:0051965,GO:0046330,GO:0001502,GO:0060021,GO:0001525,GO:0060054,GO:0048018,GO:0002062,GO:0060065,GO:0005102,GO:…	cytokine activity|protein binding|extracellular region|proteinaceous extracellular matrix|extracellular space|signal transduction|cell-cell signaling|cell proliferation in forebrain|neurotransmitter secretion|central nervous system vasculogenesis|multicellular organism development|establishment of cell polarity|positive regulation of cell proliferation|neuron differentiation|embryonic limb morpho…	mmu04310,mmu04390,mmu04150,mmu04550,mmu04916,mmu05200,mmu05205,mmu05225,mmu05226,mmu05217,mmu05224,mmu04934,mmu05166,mmu05165	Wnt signaling pathway|Hippo signaling pathway|mTOR signaling pathway|Signaling pathways regulating pluripotency of stem cells|Melanogenesis|Pathways in cancer|Proteoglycans in cancer|Hepatocellular carcinoma|Gastric cancer|Basal cell carcinoma|Breast cancer|Cushing's syndrome|HTLV-I infection|Human papillomavirus infection
NR_046004.1	27.1835	2.4682	3.30685	286.412	8.16195	0.00094352	0.0455186	Up	0	0	0	8.5222	0	20.2175	Chr7	82743346	82755644	-	985	4933406J10Rik	NM_001159672.1	0	antisense	genic	intronic	nested	Efl1	GeneID:101592,Genbank:NM_001159672.1,MGI:MGI:2141969	elongation factor like GPTase 1, transcript variant 2	GO:0005525,GO:0006412,GO:0006414,GO:0042254,GO:0042256,GO:0043022,GO:0046039,GO:0000166,GO:0003746,GO:0003924	GTP binding|translation|translational elongation|ribosome biogenesis|mature ribosome assembly|ribosome binding|GTP metabolic process|nucleotide binding|translation elongation factor activity|GTPase activity	mmu03008	Ribosome biogenesis in eukaryotes
NR_046046.1	61.3964	0.644079	4.07671	6.17193	2.62572	4.56772e-05	0.00374757	Up	4.15482	4.71501	3.078	22.0414	14.1097	32.4486	Chr2	84500748	84506873	-	830	Gm13710	XM_006499147.3	23915	sense	intergenic	upstream	same_strand	Tfpi	GeneID:21788,Genbank:XM_006499147.3,MGI:MGI:1095418	tissue factor pathway inhibitor, transcript variant X4	GO:0005615,GO:0005901,GO:0007596,GO:0007599,GO:0009986,GO:0010466,GO:0030195,GO:0030414,GO:0004867,GO:0005576	extracellular space|caveola|blood coagulation|hemostasis|cell surface|negative regulation of peptidase activity|negative regulation of blood coagulation|peptidase inhibitor activity|serine-type endopeptidase inhibitor activity|extracellular region	mmu04610	Complement and coagulation cascades
NR_046183.1	7.37079	1.54823	2.12101	9.73924	3.28381	0.0339212	0.541436	Up	0.228497	0.233851	0	1.65303	2.31915	0.593656	Chr17	34083843	34095309	-	1668	BC051537	NM_008206.2	0	antisense	genic	exonic	containing	H2-Oa	GeneID:15001,Genbank:NM_008206.2,MGI:MGI:95924	histocompatibility 2, O region alpha locus	GO:0023026,GO:0042613,GO:0045580,GO:0002587,GO:0019882,GO:0019886	MHC class II protein complex binding|MHC class II protein complex|regulation of T cell differentiation|negative regulation of antigen processing and presentation of peptide antigen via MHC class II|antigen processing and presentation|antigen processing and presentation of exogenous peptide antigen via MHC class II	mmu04514,mmu04145,mmu04640,mmu04612,mmu04658,mmu04659,mmu04672,mmu05310,mmu05322,mmu05323,mmu05320,mmu05321,mmu05330,mmu05332,mmu05416,mmu04940,mmu05150,mmu05152,mmu05166,mmu05164,mmu05168,mmu05145,mmu05140	Cell adhesion molecules (CAMs)|Phagosome|Hematopoietic cell lineage|Antigen processing and presentation|Th1 and Th2 cell differentiation|Th17 cell differentiation|Intestinal immune network for IgA production|Asthma|Systemic lupus erythematosus|Rheumatoid arthritis|Autoimmune thyroid disease|Inflammatiory bowel disease (IBD)|Allograft rejection|Graft-versus-host disease|Viral myocarditis|Type I di…
NR_077217.1	45.8071	0.796029	-2.17029	0.301951	-1.72761	0.029985	0.507539	Down	9.74839	22.5822	9.29142	6.14343	4.07251	1.81477	Chr17	12466844	12479578	+	963	C030013G03Rik	NM_011395.2	0	antisense	genic	intronic	nested	Slc22a3	GeneID:20519,Genbank:NM_011395.2,MGI:MGI:1333817	solute carrier family 22 (organic cation transporter), member 3	GO:0055085,GO:0016021,GO:0015695,GO:0005452,GO:0015697,GO:0005887,GO:0019534,GO:0022857,GO:0006811,GO:0008514,GO:0015101,GO:0015347,GO:0032098,GO:0015711,GO:0015651,GO:0043252,GO:0015844,GO:0051608,GO:0015872,GO:0005215,GO:0051615,GO:0005329,GO:0016020	transmembrane transport|integral component of membrane|organic cation transport|inorganic anion exchanger activity|quaternary ammonium group transport|integral component of plasma membrane|toxin transmembrane transporter activity|transmembrane transporter activity|ion transport|organic anion transmembrane transporter activity|organic cation transmembrane transporter activity|sodium-independent or…	mmu05231	Choline metabolism in cancer
NR_078345.1	44.4409	1.03265	2.45527	5.79748	2.53543	0.0140781	0.327184	Up	0.643871	0.505153	0.94148	0.36801	8.10596	3.44266	Chr6	83568039	83588126	+	3739	Gm21284	XM_006506585.1	0	antisense	genic	intronic	overlapping	Stambp	GeneID:70527,Genbank:XM_006506585.1,MGI:MGI:1917777	STAM binding protein, transcript variant X3	GO:0070536,GO:0016579,GO:0005634,GO:0016787,GO:0005654,GO:0019904,GO:0005737,GO:0005768,GO:0005829,GO:0005886,GO:0006508,GO:0032154,GO:0008233,GO:0008237,GO:0043524,GO:0014067,GO:0046580,GO:0016020,GO:0000281,GO:0046872,GO:0004843,GO:0061578	protein K63-linked deubiquitination|protein deubiquitination|nucleus|hydrolase activity|nucleoplasm|protein domain specific binding|cytoplasm|endosome|cytosol|plasma membrane|proteolysis|cleavage furrow|peptidase activity|metallopeptidase activity|negative regulation of neuron apoptotic process|negative regulation of phosphatidylinositol 3-kinase signaling|negative regulation of Ras protein signa…	mmu04144	Endocytosis
NR_102366.1	719.309	0.514554	5.02942	6.01226	2.58791	4.91974e-07	5.70912e-05	Up	53.3859	71.1575	27.4531	365.325	205.554	286.227	Chr19	11047612	11050566	-	775	AW112010	NM_022430.2	16905	sense	intergenic	downstream	same_strand	Ms4a8a	GeneID:64381,Genbank:NM_022430.2,MGI:MGI:1927657	membrane-spanning 4-domains, subfamily A, member 8A	GO:0016020,GO:0016021	membrane|integral component of membrane
NR_103550.1	4.39343	2.55662	2.1631	46.2132	5.53023	0.0305332	0.512699	Up	0	0	0	2.49	0.379797	0.72096	Chr13	80940403	80948597	+	1253	5430425K12Rik	NM_001042591.1	44361	sense	intergenic	downstream	same_strand	Arrdc3	GeneID:105171,Genbank:NM_001042591.1,MGI:MGI:2145242	arrestin domain containing 3	GO:0005768,GO:0005886,GO:0016020,GO:0031651,GO:0031699,GO:0043588,GO:0051443,GO:0060613,GO:0071878,GO:0090327,GO:0001659,GO:0005737,GO:0005764	endosome|plasma membrane|membrane|negative regulation of heat generation|beta-3 adrenergic receptor binding|skin development|positive regulation of ubiquitin-protein transferase activity|fat pad development|negative regulation of adenylate cyclase-activating adrenergic receptor signaling pathway|negative regulation of locomotion involved in locomotory behavior|temperature homeostasis|cytoplasm|ly…
NR_105031.1	36.0706	2.54753	3.36413	380.102	8.57024	0.00076784	0.0387864	Up	2.69528e-30	5.81405e-33	1.51896e-29	1.64629	1.16402e-27	28.2084	Chr4	59260051	59269144	+	1280	Gm12596	XM_006537785.3	37218	sense	intergenic	downstream	same_strand	Ugcg	GeneID:22234,Genbank:XM_006537785.3,MGI:MGI:1332243	UDP-glucose ceramide glucosyltransferase, transcript variant X1	GO:0006679,GO:0008120,GO:0016020,GO:0016021,GO:0016740,GO:0016757,GO:1903955,GO:0005794,GO:0006629,GO:0006665	glucosylceramide biosynthetic process|ceramide glucosyltransferase activity|membrane|integral component of membrane|transferase activity|transferase activity, transferring glycosyl groups|positive regulation of protein targeting to mitochondrion|Golgi apparatus|lipid metabolic process|sphingolipid metabolic process	mmu00600	Sphingolipid metabolism
NR_108103.1	15.0377	2.72749	-2.74091	0.00561768	-7.47581	0.00612685	0.189257	Down	34.0194	4.67952	0	0	0	0	Chr1	138977657	138979246	+	460	4930596I21Rik	NM_001166501.1	0	sense	genic	intronic	nested	Dennd1b	GeneID:329260,Genbank:NM_001166501.1,MGI:MGI:2447812	DENN/MADD domain containing 1B, transcript variant 1	GO:1901981,GO:0035745,GO:0005829,GO:0006897,GO:0015031,GO:0016607,GO:0017112,GO:0043231,GO:0043547,GO:0017137,GO:0050776,GO:0050852,GO:0031410,GO:0005085,GO:0032456,GO:0005737	phosphatidylinositol phosphate binding|T-helper 2 cell cytokine production|cytosol|endocytosis|protein transport|nuclear speck|Rab guanyl-nucleotide exchange factor activity|intracellular membrane-bounded organelle|positive regulation of GTPase activity|Rab GTPase binding|regulation of immune response|T cell receptor signaling pathway|cytoplasmic vesicle|guanyl-nucleotide exchange factor activity…
NR_110365.1	264.337	0.666343	3.53474	5.11718	2.35535	0.000408183	0.023791	Up	35.0052	20.5261	5.8276	118.695	83.0129	91.9727	Chr7	90029159	90049071	+	817	E230029C05Rik	XM_006507341.2	47740	antisense	intergenic	upstream	divergent	Eed	GeneID:13626,Genbank:XM_006507341.2,MGI:MGI:95286	embryonic ectoderm development, transcript variant X1	GO:0042802,GO:0006351,GO:0000978,GO:0045120,GO:0006355,GO:0001739,GO:0046976,GO:0016571,GO:0003682,GO:0005515,GO:0005634,GO:0031491,GO:0005654,GO:0061087,GO:0035098,GO:0005694,GO:1990830,GO:0005829,GO:2000011,GO:0006325,GO:0000122,GO:0042054,GO:0006342,GO:0006349	identical protein binding|transcription, DNA-templated|RNA polymerase II proximal promoter sequence-specific DNA binding|pronucleus|regulation of transcription, DNA-templated|sex chromatin|histone methyltransferase activity (H3-K27 specific)|histone methylation|chromatin binding|protein binding|nucleus|nucleosome binding|nucleoplasm|positive regulation of histone H3-K27 methylation|ESC/E(Z) compl…
NR_110425.1	13.7828	1.37784	2.83379	14.9751	3.9045	0.00459999	0.155518	Up	0.154269	0.106992	0.397446	4.04946	0.505112	4.03841	Chr11	16934709	16951282	-	1555	Eldr	XM_006514728.3	46	antisense	intergenic	upstream	divergent	Fbxo48	GeneID:319701,Genbank:XM_006514728.3,MGI:MGI:2442569	F-box protein 48, transcript variant X3	GO:0003674,GO:0005575,GO:0008150	molecular_function|cellular_component|biological_process
NR_110455.1	6.08355	2.25026	-2.7425	0.0138753	-6.17134	0.0060974	0.1888	Down	0.540701	1.97445	1.59638	0	0	0	Chr6	51379710	51392791	+	1694	Gm6559	NM_010903.1	39879	sense	intergenic	upstream	same_strand	Nfe2l3	GeneID:18025,Genbank:NM_010903.1,MGI:MGI:1339958	nuclear factor, erythroid derived 2, like 3	GO:0001078,GO:0003677,GO:0003700,GO:0005634,GO:0005737,GO:0006351,GO:0006355,GO:0006357,GO:0000122,GO:0045893,GO:0000976,GO:0000978	transcriptional repressor activity, RNA polymerase II proximal promoter sequence-specific DNA binding|DNA binding|DNA binding transcription factor activity|nucleus|cytoplasm|transcription, DNA-templated|regulation of transcription, DNA-templated|regulation of transcription by RNA polymerase II|negative regulation of transcription by RNA polymerase II|positive regulation of transcription, DNA-temp…
NR_110571.1	248.267	0.459988	2.48068	2.20546	1.14108	0.0131134	0.313965	Up	22.6911	33.4966	16.7665	35.0325	69.8026	52.0256	Chr2	45112260	45114087	+	1223	Zeb2os	NM_015753.4	0	antisense	genic	exonic	overlapping	Zeb2	GeneID:24136,Genbank:NM_015753.4,MGI:MGI:1344407	zinc finger E-box binding homeobox 2, transcript variant 2	GO:0070412,GO:0045944,GO:0007417,GO:0001205,GO:0097324,GO:0021540,GO:0001227,GO:1902748,GO:0046872,GO:0021766,GO:0001755,GO:1903056,GO:0048023,GO:0001756,GO:0001843,GO:0003676,GO:0003677,GO:0021846,GO:0005634,GO:0048066,GO:0021957,GO:0048598,GO:0030177,GO:0005730,GO:0048668,GO:0043507,GO:0005829,GO:0000122,GO:0050772,GO:0043565,GO:0006351,GO:0061373,GO:0045636,GO:0006355,GO:0000790	R-SMAD binding|positive regulation of transcription by RNA polymerase II|central nervous system development|transcriptional activator activity, RNA polymerase II distal enhancer sequence-specific DNA binding|melanocyte migration|corpus callosum morphogenesis|transcriptional repressor activity, RNA polymerase II transcription regulatory region sequence-specific DNA binding|positive regulation of l…	mmu05206	MicroRNAs in cancer
NR_126070.1	145.294	0.654534	2.82772	3.60709	1.85084	0.00468814	0.157026	Up	7.825	15.8397	18.7319	43.8502	22.1506	73.8152	Chr11	112792731	112799008	-	870	Gm11681	NM_011448.4	4974	antisense	intergenic	downstream	convergent	Sox9	GeneID:20682,Genbank:NM_011448.4,MGI:MGI:98371	SRY (sex determining region Y)-box 9	GO:0045732,GO:0045892,GO:0001502,GO:0045893,GO:0001503,GO:0001658,GO:0001708,GO:0060018,GO:0045944,GO:0001837,GO:0060041,GO:0001894,GO:0060174,GO:0001934,GO:0060221,GO:0003682,GO:0060350,GO:0003700,GO:0001942,GO:0060441,GO:0002053,GO:0065003,GO:0060487,GO:0003705,GO:0070168,GO:0060512,GO:0070371,GO:0060517,GO:0004672,GO:0070384,GO:0007173,GO:0005515,GO:0071260,GO:0007219,GO:0005634,GO:0071300,GO:…	positive regulation of protein catabolic process|negative regulation of transcription, DNA-templated|cartilage condensation|positive regulation of transcription, DNA-templated|ossification|branching involved in ureteric bud morphogenesis|cell fate specification|astrocyte fate commitment|positive regulation of transcription by RNA polymerase II|epithelial to mesenchymal transition|retina developme…	mmu04024	cAMP signaling pathway
NR_130345.1	34.4783	1.20697	2.1101	5.8435	2.54683	0.0348494	0.549443	Up	0	2.27261	1.87366	3.42381	11.7928	8.33522	Chr13	111867936	111871937	+	1422	Gm15326	XM_017315516.1	49667	antisense	intergenic	upstream	divergent	Map3k1	GeneID:26401,Genbank:XM_017315516.1,MGI:MGI:1346872	mitogen-activated protein kinase kinase kinase 1, transcript variant X1	GO:0004709,GO:0004842,GO:0005515,GO:0005524,GO:0005737,GO:0005856,GO:0019901,GO:0006468,GO:0023014,GO:0007179,GO:0030054,GO:0007254,GO:0030334,GO:0030838,GO:0031098,GO:0031434,GO:0031941,GO:0032147,GO:0042060,GO:0000166,GO:0002011,GO:0003382,GO:0004672,GO:0004674,GO:0004706,GO:0007257,GO:0007346,GO:0008092,GO:0008270,GO:0008432,GO:0008637,GO:0016020,GO:0042981,GO:0016301,GO:0043010,GO:0016310,GO:…	MAP kinase kinase kinase activity|ubiquitin-protein transferase activity|protein binding|ATP binding|cytoplasm|cytoskeleton|protein kinase binding|protein phosphorylation|signal transduction by protein phosphorylation|transforming growth factor beta receptor signaling pathway|cell junction|JNK cascade|regulation of cell migration|positive regulation of actin filament polymerization|stress-activat…	mmu04120,mmu04010,mmu04530,mmu04622,mmu04912,mmu04722,mmu05166,mmu05161	Ubiquitin mediated proteolysis|MAPK signaling pathway|Tight junction|RIG-I-like receptor signaling pathway|GnRH signaling pathway|Neurotrophin signaling pathway|HTLV-I infection|Hepatitis B
NR_130904.1	62.4875	0.650407	-2.67723	0.299102	-1.74129	0.0074233	0.220108	Down	13.6216	5.87592	6.56494	1.96402	4.06077	1.46595	Chr1	42750712	42752886	+	2175	Dalir	NM_008900.2	50502	sense	intergenic	downstream	same_strand	Pou3f3	GeneID:18993,Genbank:NM_008900.2,MGI:MGI:102564	POU domain, class 3, transcription factor 3	GO:0045944,GO:0010628,GO:0003700,GO:0048878,GO:0021799,GO:0003705,GO:0071837,GO:0021869,GO:0005515,GO:0072218,GO:0005634,GO:0006351,GO:0006355,GO:0043066,GO:0006357,GO:0072227,GO:0043565,GO:0007275,GO:0072233,GO:0045892,GO:0007399,GO:0072236,GO:0045893,GO:0007420,GO:0000122,GO:0072240,GO:0007588,GO:0001822,GO:0008284,GO:0003677	positive regulation of transcription by RNA polymerase II|positive regulation of gene expression|DNA binding transcription factor activity|chemical homeostasis|cerebral cortex radially oriented cell migration|transcription factor activity, RNA polymerase II distal enhancer sequence-specific binding|HMG box domain binding|forebrain ventricular zone progenitor cell division|protein binding|metaneph…
NR_130959.1	9.89284	2.8357	2.36441	104.311	6.70475	0.0180587	0.373676	Up	1.50831e-15	1.40623e-16	1.95078e-16	4.68765e-15	2.88981	1.56305	Chr11	86201360	86304443	+	2627	Brip1os	NM_001080931.1	0	antisense	genic	exonic	overlapping	Med13	GeneID:327987,Genbank:NM_001080931.1,MGI:MGI:3029632	mediator complex subunit 13	GO:0042632,GO:0003713,GO:0045893,GO:0005634,GO:0045944,GO:0006351,GO:0006355,GO:0006357,GO:0006367,GO:0046966,GO:0016592,GO:0070328,GO:1904168,GO:0030518,GO:0001104,GO:0030521,GO:0038023,GO:0003712	cholesterol homeostasis|transcription coactivator activity|positive regulation of transcription, DNA-templated|nucleus|positive regulation of transcription by RNA polymerase II|transcription, DNA-templated|regulation of transcription, DNA-templated|regulation of transcription by RNA polymerase II|transcription initiation from RNA polymerase II promoter|thyroid hormone receptor binding|mediator co…	mmu04919	Thyroid hormone signaling pathway
NR_130973.1	1953.38	0.43908	15.3112	105.627	6.72283	6.4402e-53	8.29562e-49	Up	1.78795	2.87823	4.7703	365.154	345.094	220.607	Chr7	142575530	142578146	-	2288	H19	XM_006508516.3	34783	antisense	intergenic	downstream	convergent	Mrpl23	GeneID:19935,Genbank:XM_006508516.3,MGI:MGI:1196612	mitochondrial ribosomal protein L23, transcript variant X2	GO:0003735,GO:0005622,GO:0005739,GO:0005761,GO:0005762,GO:0005840,GO:0006412,GO:0032543,GO:0001650,GO:0003723	structural constituent of ribosome|intracellular|mitochondrion|mitochondrial ribosome|mitochondrial large ribosomal subunit|ribosome|translation|mitochondrial translation|fibrillar center|RNA binding	mmu03010	Ribosome
NR_131021.1	32.3222	1.6703	1.98695	9.9783	3.31879	0.0469281	0.644119	Up	0	0	1.94776	9.34374	4.09984	3.46187	Chr6	89269511	89285725	-	1859	4930512J16Rik	NM_008881.2	30588	sense	intergenic	downstream	same_strand	Plxna1	GeneID:18844,Genbank:NM_008881.2,MGI:MGI:107685	plexin A1	GO:0050772,GO:0005887,GO:0060666,GO:0007162,GO:0071526,GO:0007165,GO:0008360,GO:0014910,GO:0016020,GO:0016021,GO:0097485,GO:0017154,GO:1902287,GO:1990138,GO:0021785,GO:0030334,GO:0002116,GO:0043087,GO:0005515,GO:0048841,GO:0005886	positive regulation of axonogenesis|integral component of plasma membrane|dichotomous subdivision of terminal units involved in salivary gland branching|negative regulation of cell adhesion|semaphorin-plexin signaling pathway|signal transduction|regulation of cell shape|regulation of smooth muscle cell migration|membrane|integral component of membrane|neuron projection guidance|semaphorin recepto…	mmu04360	Axon guidance
NR_131930.1	37.0828	1.27627	-2.40152	0.119494	-3.065	0.0163272	0.354656	Down	7.43251	3.78568	1.49141	0.891424	0.529089	2.47206e-06	Chr9	41474893	41615185	+	3040	3110039I08Rik
NR_132128.1	51.6614	0.794965	1.97766	2.97351	1.57217	0.0479674	0.649703	Up	4.50626	2.02056	2.24334	2.61377	15.5436	7.32705	Chr1	155520173	155527111	-	1751	Gm5532	NM_001145781.1	31009	antisense	intergenic	upstream	divergent	Acbd6	GeneID:72482,Genbank:NM_001145781.1,MGI:MGI:1919732	acyl-Coenzyme A binding domain containing 6, transcript variant 2	GO:0008150,GO:0008289,GO:0000062,GO:0003674,GO:0005737	biological_process|lipid binding|fatty-acyl-CoA binding|molecular_function|cytoplasm
NR_132309.1	788.862	0.241631	5.84304	2.6608	1.41186	5.12564e-09	8.46454e-07	Up	91.2522	97.0579	96.3082	192.333	286.363	241.004	Chr19	4214238	4233634	+	886	Clcf1-pold4	NM_027196.4	0	sense	genic	exonic	containing	Pold4	GeneID:69745,Genbank:NM_027196.4,MGI:MGI:1916995	polymerase (DNA-directed), delta 4, transcript variant 1	GO:0003887,GO:0005634,GO:0005730,GO:0005739,GO:0005829,GO:0006260,GO:0006261,GO:0006281,GO:0006974,GO:0000731,GO:0043625,GO:0001938	DNA-directed DNA polymerase activity|nucleus|nucleolus|mitochondrion|cytosol|DNA replication|DNA-dependent DNA replication|DNA repair|cellular response to DNA damage stimulus|DNA synthesis involved in DNA repair|delta DNA polymerase complex|positive regulation of endothelial cell proliferation	mmu00230,mmu00240,mmu03030,mmu03410,mmu03420,mmu03430,mmu03440,mmu05166	Purine metabolism|Pyrimidine metabolism|DNA replication|Base excision repair|Nucleotide excision repair|Mismatch repair|Homologous recombination|HTLV-I infection
NR_136933.1	7.06852	2.14244	2.90295	74.5113	6.21939	0.00369663	0.130455	Up	1.3189e-18	2.69888e-05	0	2.77132	4.72873	1.07713	Chr11	75795809	75853912	+	936	Gm12339	NM_007873.3	0	antisense	genic	exonic	overlapping	Doc2b	GeneID:13447,Genbank:NM_007873.3,MGI:MGI:1100497	double C2, beta	GO:0032024,GO:0005544,GO:0045956,GO:0005737,GO:0048791,GO:0005886,GO:0006906,GO:0008104,GO:0016020,GO:0070382,GO:0017158,GO:0019905,GO:0030276,GO:0005509,GO:0031201,GO:0005515,GO:0031340	positive regulation of insulin secretion|calcium-dependent phospholipid binding|positive regulation of calcium ion-dependent exocytosis|cytoplasm|calcium ion-regulated exocytosis of neurotransmitter|plasma membrane|vesicle fusion|protein localization|membrane|exocytic vesicle|regulation of calcium ion-dependent exocytosis|syntaxin binding|clathrin binding|calcium ion binding|SNARE complex|protein…
TCONS_00000170	17.2623	2.64516	-2.90145	0.00489384	-7.67482	0.00371438	0.130724	Down	52.1729	0	12.2536	0	0	0	Chr1	52752963	52789833	+	322	XLOC_000085	XM_011238442.2	0	antisense	genic	exonic	overlapping	Inpp1	GeneID:16329,Genbank:XM_011238442.2,MGI:MGI:104848	inositol polyphosphate-1-phosphatase, transcript variant X2	GO:0046854,GO:0046855,GO:0046872,GO:0004441,GO:0016787	phosphatidylinositol phosphorylation|inositol phosphate dephosphorylation|metal ion binding|inositol-1,4-bisphosphate 1-phosphatase activity|hydrolase activity	mmu00562,mmu04070	Inositol phosphate metabolism|Phosphatidylinositol signaling system
TCONS_00003884	126.529	0.40789	-4.58536	0.273513	-1.87032	4.53213e-06	0.000442323	Down	21.4551	14.8229	14.0976	3.71215	4.3754	4.80862	Chr11	75172514	75177659	+	2315	XLOC_001837	NM_027136.3	0	antisense	genic	exonic	overlapping	Ovca2	GeneID:246257,Genbank:NM_027136.3,MGI:MGI:2179725	candidate tumor suppressor in ovarian cancer 2	GO:0005634,GO:0005737,GO:0016787,GO:0032526,GO:0046452,GO:0046654,GO:0046655,GO:0050661,GO:0003674,GO:0004146	nucleus|cytoplasm|hydrolase activity|response to retinoic acid|dihydrofolate metabolic process|tetrahydrofolate biosynthetic process|folic acid metabolic process|NADP binding|molecular_function|dihydrofolate reductase activity
TCONS_00004744	377.991	0.414609	-2.52879	0.483485	-1.04846	0.0114458	0.286278	Down	117.202	51.9151	125.037	43.0422	53.9327	35.4336	Chr11	46195253	46293873	-	1033	XLOC_002248	NM_001252460.1	0	sense	genic	exonic	nested	Cyfip2	GeneID:76884,Genbank:NM_001252460.1,MGI:MGI:1924134	cytoplasmic FMR1 interacting protein 2, transcript variant 3	GO:0097484,GO:0043005,GO:0005515,GO:0098609,GO:0005634,GO:0045202,GO:0005737,GO:0006417,GO:0006915,GO:0007155,GO:0007411,GO:0045862,GO:0030031,GO:0048471,GO:0030054,GO:0051388,GO:0031175,GO:0000340,GO:0097202,GO:0031209,GO:0000902	dendrite extension|neuron projection|protein binding|cell-cell adhesion|nucleus|synapse|cytoplasm|regulation of translation|apoptotic process|cell adhesion|axon guidance|positive regulation of proteolysis|cell projection assembly|perinuclear region of cytoplasm|cell junction|positive regulation of neurotrophin TRK receptor signaling pathway|neuron projection development|RNA 7-methylguanosine cap …	mmu03013,mmu04810	RNA transport|Regulation of actin cytoskeleton
TCONS_00005074	822.365	0.318003	-3.40622	0.471985	-1.08319	0.000658699	0.0342125	Down	53.9047	43.5113	66.8029	26.7283	20.1706	24.3783	Chr11	74581415	74585654	-	4021	XLOC_002399	XM_006533622.3	0	sense	genic	intronic	nested	Rap1gap2	GeneID:380711,Genbank:XM_006533622.3,MGI:MGI:3028623	RAP1 GTPase activating protein 2, transcript variant X3	GO:0005813,GO:0005829,GO:0005886,GO:0008361,GO:0010977,GO:0031965,GO:0043005,GO:0051056,GO:0005096,GO:0005737	centrosome|cytosol|plasma membrane|regulation of cell size|negative regulation of neuron projection development|nuclear membrane|neuron projection|regulation of small GTPase mediated signal transduction|GTPase activator activity|cytoplasm
TCONS_00006945	491.517	3.90684	6.53234	4.81426e+07	25.5208	6.47515e-11	2.78022e-08	Up	0	0	0	0	2419.85	111.82	Chr12	114094076	114141168	-	240
TCONS_00007471	27694.1	0.587631	2.97189	3.35514	1.74637	0.00295974	0.109868	Up	7855.71	10517.5	7918.22	16230.6	13289.2	52191.7	Chr13	119598256	119602170	+	281	XLOC_003510	NM_001039244.3	0	sense	genic	intronic	nested	Gm7120	GeneID:633640,Genbank:NM_001039244.3,MGI:MGI:3648543	predicted gene 7120, transcript variant 1	GO:0016020,GO:0016021,GO:0003674,GO:0005575,GO:0008150	membrane|integral component of membrane|molecular_function|cellular_component|biological_process
TCONS_00008012	119.379	1.09323	-2.10777	0.202461	-2.30428	0.0350508	0.549779	Down	15.688	0.583394	8.18254	1.05381	3.37753	0.369085	Chr13	95954567	95959486	-	4893	XLOC_003752	NM_029210.1	0	sense	genic	exonic	overlapping	Sv2c	GeneID:75209,Genbank:NM_029210.1,MGI:MGI:1922459	synaptic vesicle glycoprotein 2c	GO:0008021,GO:0016020,GO:0016021,GO:0022857,GO:0030054,GO:0030672,GO:0031410,GO:0043005,GO:0045202,GO:0005215,GO:0055085,GO:0006836,GO:0007268	synaptic vesicle|membrane|integral component of membrane|transmembrane transporter activity|cell junction|synaptic vesicle membrane|cytoplasmic vesicle|neuron projection|synapse|transporter activity|transmembrane transport|neurotransmitter transport|chemical synaptic transmission	mmu04512	ECM-receptor interaction
TCONS_00010051	293.98	0.871528	-2.22198	0.261247	-1.93652	0.0262848	0.467217	Down	44.1163	4.18449	32.889	4.24828	13.9671	2.34478	Chr15	72501762	72505502	-	3462	XLOC_004702	XM_006520768.3	0	sense	genic	exonic	overlapping	Kcnk9	GeneID:223604,Genbank:XM_006520768.3,MGI:MGI:3521816	potassium channel, subfamily K, member 9, transcript variant X1	GO:0005887,GO:0006811,GO:0006813,GO:0008021,GO:0016020,GO:0016021,GO:0022841,GO:0030322,GO:0042803,GO:0046982,GO:0071804,GO:0005249,GO:0071805,GO:0005267,GO:0005886	integral component of plasma membrane|ion transport|potassium ion transport|synaptic vesicle|membrane|integral component of membrane|potassium ion leak channel activity|stabilization of membrane potential|protein homodimerization activity|protein heterodimerization activity|cellular potassium ion transport|voltage-gated potassium channel activity|potassium ion transmembrane transport|potassium ch…	mmu04925	Aldosterone synthesis and secretion
TCONS_00010150	27.2194	3.33025	-6.72508	1.8116e-07	-22.3962	1.75495e-11	1.02753e-08	Down	0	134.997	0	0	0	0	Chr15	76901336	76903553	-	220	XLOC_004738	NM_025536.2	39	antisense	intergenic	downstream	convergent	Commd5	GeneID:66398,Genbank:NM_025536.2,MGI:MGI:1913648	COMM domain containing 5	GO:0005737,GO:0005829,GO:0006351,GO:0006355,GO:0003674,GO:0005634,GO:0005654	cytoplasm|cytosol|transcription, DNA-templated|regulation of transcription, DNA-templated|molecular_function|nucleus|nucleoplasm
TCONS_00011435	565.649	0.761285	-2.3279	0.292763	-1.7722	0.0199174	0.397145	Down	57.4083	7.32174	37.9046	6.02523	18.6456	4.32416	Chr16	59641442	59646726	-	5122	XLOC_005300	XM_006521787.2	0	sense	genic	exonic	nested	Epha6	GeneID:13840,Genbank:XM_006521787.2,MGI:MGI:108034	Eph receptor A6, transcript variant X1	GO:0030154,GO:0006468,GO:0004713,GO:0031434,GO:0007169,GO:0033674,GO:0007275,GO:0004714,GO:0043005,GO:0004871,GO:0004888,GO:0005003,GO:0009968,GO:0005005,GO:0043066,GO:0016020,GO:0005524,GO:0043235,GO:0016021,GO:0005654,GO:0043410,GO:0016301,GO:0005737,GO:0000166,GO:0070374,GO:0016310,GO:0005887,GO:0004672,GO:0016740,GO:0004709	cell differentiation|protein phosphorylation|protein tyrosine kinase activity|mitogen-activated protein kinase kinase binding|transmembrane receptor protein tyrosine kinase signaling pathway|positive regulation of kinase activity|multicellular organism development|transmembrane receptor protein tyrosine kinase activity|neuron projection|signal transducer activity|transmembrane signaling receptor …	mmu04360	Axon guidance
TCONS_00012019	221.263	0.67767	2.93042	3.96098	1.98586	0.00338508	0.12335	Up	71.7138	9.25547	44.9219	146.081	179.604	135.045	Chr17	35397996	35398559	+	425	XLOC_005542	NM_001143689.1	13322	sense	intergenic	downstream	same_strand	H2-Q4	GeneID:15015,Genbank:NM_001143689.1,MGI:MGI:95933	histocompatibility 2, Q region locus 4	GO:0070971,GO:0005783,GO:0005794,GO:0005797,GO:0005886,GO:0009986,GO:0030881,GO:0042277,GO:0042605,GO:0042608,GO:0042612,GO:0002474,GO:0046977,GO:0005102,GO:0046982	endoplasmic reticulum exit site|endoplasmic reticulum|Golgi apparatus|Golgi medial cisterna|plasma membrane|cell surface|beta-2-microglobulin binding|peptide binding|peptide antigen binding|T cell receptor binding|MHC class I protein complex|antigen processing and presentation of peptide antigen via MHC class I|TAP binding|signaling receptor binding|protein heterodimerization activity	mmu04514,mmu04144,mmu04145,mmu04218,mmu04650,mmu04612,mmu05203,mmu05320,mmu05330,mmu05332,mmu05416,mmu04940,mmu05166,mmu05168,mmu05167,mmu05169,mmu05165	Cell adhesion molecules (CAMs)|Endocytosis|Phagosome|Cellular senescence|Natural killer cell mediated cytotoxicity|Antigen processing and presentation|Viral carcinogenesis|Autoimmune thyroid disease|Allograft rejection|Graft-versus-host disease|Viral myocarditis|Type I diabetes mellitus|HTLV-I infection|Herpes simplex infection|Kaposi's sarcoma-associated herpesvirus infection|Epstein-Barr virus …
TCONS_00012089	19.9318	3.50763	6.00293	2.18025e+06	21.0561	1.93791e-09	3.89821e-07	Up	0	0	0	88.7269	0	0	Chr17	46031711	46051112	+	228	XLOC_005575	NM_009505.4	0	antisense	genic	exonic	overlapping	Vegfa	GeneID:22339,Genbank:NM_009505.4,MGI:MGI:103178	vascular endothelial growth factor A, transcript variant 2	GO:1900745,GO:1901215,GO:1901492,GO:1901532,GO:1901727,GO:1902336,GO:1902966,GO:1903572,GO:1903589,GO:1903672,GO:0043066,GO:0043069,GO:0043117,GO:0001666,GO:0043129,GO:0043154,GO:0001701,GO:0043183,GO:0001822,GO:0045766,GO:0001934,GO:0001938,GO:0043184,GO:0045779,GO:0003151,GO:0045785,GO:0003169,GO:0001944,GO:0045944,GO:0005102,GO:0001946,GO:0046982,GO:0005125,GO:0048739,GO:0048010,GO:0005161,GO:…	positive regulation of p38MAPK cascade|negative regulation of neuron death|positive regulation of lymphangiogenesis|regulation of hematopoietic progenitor cell differentiation|positive regulation of histone deacetylase activity|positive regulation of retinal ganglion cell axon guidance|positive regulation of protein localization to early endosome|positive regulation of protein kinase D signaling|…	mmu04014,mmu04015,mmu04010,mmu04370,mmu04066,mmu04151,mmu04060,mmu04510,mmu04926,mmu05200,mmu05206,mmu05205,mmu05212,mmu05211,mmu05219,mmu05323,mmu05418,mmu04933,mmu05167,mmu05165,mmu01521	Ras signaling pathway|Rap1 signaling pathway|MAPK signaling pathway|VEGF signaling pathway|HIF-1 signaling pathway|PI3K-Akt signaling pathway|Cytokine-cytokine receptor interaction|Focal adhesion|Relaxin signaling pathway|Pathways in cancer|MicroRNAs in cancer|Proteoglycans in cancer|Pancreatic cancer|Renal cell carcinoma|Bladder cancer|Rheumatoid arthritis|Fluid shear stress and atherosclerosis|…
TCONS_00012090	10.0982	2.81821	2.38958	106.471	6.73432	0.0168678	0.358539	Up	0	0	0	0	23.6761	16.7325	Chr17	46031730	46046598	+	292	XLOC_005575	NM_001025257.3	0	antisense	genic	exonic	overlapping	Vegfa	GeneID:22339,Genbank:NM_001025257.3,MGI:MGI:103178	vascular endothelial growth factor A, transcript variant 3	GO:1900745,GO:1901215,GO:1901492,GO:1901532,GO:1901727,GO:1902336,GO:1902966,GO:1903572,GO:1903589,GO:1903672,GO:0043066,GO:0043069,GO:0043117,GO:0001666,GO:0043129,GO:0043154,GO:0001701,GO:0043183,GO:0001822,GO:0045766,GO:0001934,GO:0001938,GO:0043184,GO:0045779,GO:0003151,GO:0045785,GO:0003169,GO:0001944,GO:0045944,GO:0005102,GO:0001946,GO:0046982,GO:0005125,GO:0048739,GO:0048010,GO:0005161,GO:…	positive regulation of p38MAPK cascade|negative regulation of neuron death|positive regulation of lymphangiogenesis|regulation of hematopoietic progenitor cell differentiation|positive regulation of histone deacetylase activity|positive regulation of retinal ganglion cell axon guidance|positive regulation of protein localization to early endosome|positive regulation of protein kinase D signaling|…	mmu04014,mmu04015,mmu04010,mmu04370,mmu04066,mmu04151,mmu04060,mmu04510,mmu04926,mmu05200,mmu05206,mmu05205,mmu05212,mmu05211,mmu05219,mmu05323,mmu05418,mmu04933,mmu05167,mmu05165,mmu01521	Ras signaling pathway|Rap1 signaling pathway|MAPK signaling pathway|VEGF signaling pathway|HIF-1 signaling pathway|PI3K-Akt signaling pathway|Cytokine-cytokine receptor interaction|Focal adhesion|Relaxin signaling pathway|Pathways in cancer|MicroRNAs in cancer|Proteoglycans in cancer|Pancreatic cancer|Renal cell carcinoma|Bladder cancer|Rheumatoid arthritis|Fluid shear stress and atherosclerosis|…
TCONS_00012154	577.336	0.823081	-2.33157	0.264424	-1.91907	0.0197231	0.393881	Down	56.4164	5.54391	42.688	5.63	17.6264	3.41537	Chr17	55454288	55514627	+	5262	XLOC_005611	XM_006524266.2	0	sense	genic	exonic	overlapping	St6gal2	GeneID:240119,Genbank:XM_006524266.2,MGI:MGI:2445190	beta galactoside alpha 2,6 sialyltransferase 2, transcript variant X1	GO:0018279,GO:0003835,GO:0097503,GO:0005794,GO:0005975,GO:0006054,GO:0006486,GO:0008373,GO:0009311,GO:0016020,GO:0016021,GO:0000139,GO:0016740,GO:0003824,GO:0016757	protein N-linked glycosylation via asparagine|beta-galactoside alpha-2,6-sialyltransferase activity|sialylation|Golgi apparatus|carbohydrate metabolic process|N-acetylneuraminate metabolic process|protein glycosylation|sialyltransferase activity|oligosaccharide metabolic process|membrane|integral component of membrane|Golgi membrane|transferase activity|catalytic activity|transferase activity, tr…	mmu00510,mmu00514	N-Glycan biosynthesis|Other types of O-glycan biosynthesis
TCONS_00012810	3938.98	0.423737	4.93848	4.26521	2.09262	7.87335e-07	9.05506e-05	Up	427.506	864.797	698.861	2385.8	2102.66	3471.48	Chr17	36117188	36118952	-	436	XLOC_005902	XM_006524800.3	5459	sense	intergenic	upstream	same_strand	H2-T-ps	GeneID:667803,Genbank:XM_006524800.3,MGI:MGI:2442805	histocompatibility 2, T region locus, pseudogene, transcript variant X1			mmu04514,mmu04144,mmu04145,mmu04218,mmu04650,mmu04612,mmu05203,mmu05320,mmu05330,mmu05332,mmu05416,mmu04940,mmu05166,mmu05168,mmu05167,mmu05169,mmu05165	Cell adhesion molecules (CAMs)|Endocytosis|Phagosome|Cellular senescence|Natural killer cell mediated cytotoxicity|Antigen processing and presentation|Viral carcinogenesis|Autoimmune thyroid disease|Allograft rejection|Graft-versus-host disease|Viral myocarditis|Type I diabetes mellitus|HTLV-I infection|Herpes simplex infection|Kaposi's sarcoma-associated herpesvirus infection|Epstein-Barr virus …
TCONS_00012814	959.721	0.381521	4.28321	3.10402	1.63414	1.84216e-05	0.00157145	Up	266.647	146.731	196.766	451.876	526.871	781.037	Chr17	36120705	36121440	-	452	XLOC_005901	NM_001177467.1	6169	sense	intergenic	downstream	same_strand	Gm7030	GeneID:630294,Genbank:NM_001177467.1,MGI:MGI:3647514	predicted gene 7030	GO:0042605,GO:0002474,GO:0005102,GO:0005886	peptide antigen binding|antigen processing and presentation of peptide antigen via MHC class I|signaling receptor binding|plasma membrane	mmu04514,mmu04144,mmu04145,mmu04218,mmu04650,mmu04612,mmu05203,mmu05320,mmu05330,mmu05332,mmu05416,mmu04940,mmu05166,mmu05168,mmu05167,mmu05169,mmu05165	Cell adhesion molecules (CAMs)|Endocytosis|Phagosome|Cellular senescence|Natural killer cell mediated cytotoxicity|Antigen processing and presentation|Viral carcinogenesis|Autoimmune thyroid disease|Allograft rejection|Graft-versus-host disease|Viral myocarditis|Type I diabetes mellitus|HTLV-I infection|Herpes simplex infection|Kaposi's sarcoma-associated herpesvirus infection|Epstein-Barr virus …
TCONS_00012988	714.449	0.581888	-4.80464	0.14401	-2.79576	1.55033e-06	0.000169236	Down	381.722	1343.18	621.307	100.9	80.2278	139.857	Chr17	66260922	66266919	-	304	XLOC_005995	XM_006524849.2	70061	sense	intergenic	downstream	same_strand	Mtcl1	GeneID:68617,Genbank:XM_006524849.2,MGI:MGI:1915867	microtubule crosslinking factor 1, transcript variant X1	GO:0045197,GO:0016327,GO:0001578,GO:0090314,GO:0097427,GO:0016328,GO:0005515,GO:0005615,GO:0005737,GO:0005856,GO:0005886,GO:2000576,GO:0030496,GO:0008017,GO:0000922,GO:0042803,GO:0010506,GO:0016020	establishment or maintenance of epithelial cell apical/basal polarity|apicolateral plasma membrane|microtubule bundle formation|positive regulation of protein targeting to membrane|microtubule bundle|lateral plasma membrane|protein binding|extracellular space|cytoplasm|cytoskeleton|plasma membrane|positive regulation of microtubule motor activity|midbody|microtubule binding|spindle pole|protein h…
TCONS_00013073	115.108	3.90711	2.62195	1212.9	10.2442	0.00874294	0.241669	Up	0	0	0	0	485.485	114.759	Chr17	85623966	85625129	-	231	XLOC_006039	NM_011381.4	0	antisense	genic	exonic	nested	Six3	GeneID:20473,Genbank:NM_011381.4,MGI:MGI:102764	sine oculis-related homeobox 3	GO:0002088,GO:0003404,GO:0003677,GO:0003700,GO:0003705,GO:0003713,GO:0005102,GO:0021798,GO:0005515,GO:0021846,GO:0005634,GO:0021978,GO:0006351,GO:0021983,GO:0030178,GO:0042127,GO:0042826,GO:1902742,GO:0043010,GO:1990086,GO:0043565,GO:2000177,GO:0045665,GO:0000060,GO:0000980,GO:0000981,GO:0001205,GO:0001222,GO:0001654,GO:0002070,GO:0006355,GO:0006606,GO:0007275,GO:0007420,GO:0009946,GO:0014016,GO:…	lens development in camera-type eye|optic vesicle morphogenesis|DNA binding|DNA binding transcription factor activity|transcription factor activity, RNA polymerase II distal enhancer sequence-specific binding|transcription coactivator activity|signaling receptor binding|forebrain dorsal/ventral pattern formation|protein binding|cell proliferation in forebrain|nucleus|telencephalon regionalization…
TCONS_00013098	351.552	0.866854	-2.18962	0.268301	-1.89808	0.028552	0.491025	Down	89.8776	7.08998	62.1309	7.92686	27.4333	5.80116	Chr17	90033991	90047678	-	2101	XLOC_006049	NM_177284.2	0	sense	genic	exonic	nested	Nrxn1	GeneID:18189,Genbank:NM_177284.2,MGI:MGI:1096391	neurexin I, transcript variant 2	GO:0005783,GO:0005886,GO:0006904,GO:0007155,GO:0007157,GO:0010739,GO:0007158,GO:0016020,GO:0007165,GO:0016021,GO:0016339,GO:0021707,GO:0030054,GO:0030139,GO:0042734,GO:0030534,GO:0043025,GO:0044295,GO:0031175,GO:0045184,GO:0045202,GO:0045743,GO:0046847,GO:0001525,GO:0061178,GO:0046872,GO:0004888,GO:0070374,GO:0048306,GO:0071277,GO:0050839,GO:0005102,GO:0071625,GO:0005105,GO:0090126,GO:0005246,GO:…	endoplasmic reticulum|plasma membrane|vesicle docking involved in exocytosis|cell adhesion|heterophilic cell-cell adhesion via plasma membrane cell adhesion molecules|positive regulation of protein kinase A signaling|neuron cell-cell adhesion|membrane|signal transduction|integral component of membrane|calcium-dependent cell-cell adhesion via plasma membrane cell adhesion molecules|cerebellar gran…	mmu04514	Cell adhesion molecules (CAMs)
TCONS_00013569	17.7141	1.19547	-3.50545	0.0547625	-4.19067	0.000455834	0.0259805	Down	3.35	0.983288	0.605522	0.0717756	0.0753333	0.0947425	Chr18	77258024	77262101	+	4028	XLOC_006228	NM_153124.2	2574	sense	intergenic	downstream	same_strand	St8sia5	GeneID:225742,Genbank:NM_153124.2,MGI:MGI:109243	ST8 alpha-N-acetyl-neuraminide alpha-2,8-sialyltransferase 5, transcript variant 2	GO:0008373,GO:0016020,GO:0016021,GO:0016740,GO:0016757,GO:0003828,GO:0005794,GO:0006486	sialyltransferase activity|membrane|integral component of membrane|transferase activity|transferase activity, transferring glycosyl groups|alpha-N-acetylneuraminate alpha-2,8-sialyltransferase activity|Golgi apparatus|protein glycosylation	mmu00604	Glycosphingolipid biosynthesis - ganglio series
TCONS_00013571	550.9	0.41813	-4.71357	0.255096	-1.97089	2.43415e-06	0.000257319	Down	36.2847	32.6708	61.2724	8.97442	7.84833	13.6132	Chr18	77258053	77262101	+	3999	XLOC_006228	NM_153124.2	2603	sense	intergenic	downstream	same_strand	St8sia5	GeneID:225742,Genbank:NM_153124.2,MGI:MGI:109243	ST8 alpha-N-acetyl-neuraminide alpha-2,8-sialyltransferase 5, transcript variant 2	GO:0008373,GO:0016020,GO:0016021,GO:0016740,GO:0016757,GO:0003828,GO:0005794,GO:0006486	sialyltransferase activity|membrane|integral component of membrane|transferase activity|transferase activity, transferring glycosyl groups|alpha-N-acetylneuraminate alpha-2,8-sialyltransferase activity|Golgi apparatus|protein glycosylation	mmu00604	Glycosphingolipid biosynthesis - ganglio series
TCONS_00013949	19.6711	3.49554	6.01785	2.14961e+06	21.0356	1.76748e-09	3.73228e-07	Up	0	0	0	0	78.898	0	Chr18	82567953	82568695	-	311	XLOC_006416	NM_001025254.2	0	antisense	genic	intronic	nested	Mbp	GeneID:17196,Genbank:NM_001025254.2,MGI:MGI:96925	myelin basic protein, transcript variant 2	GO:0043209,GO:0033269,GO:0005516,GO:0043218,GO:0034115,GO:0005622,GO:0035633,GO:0005634,GO:0061024,GO:0005737,GO:0005886,GO:0007417,GO:0007605,GO:0042552,GO:0009636,GO:0071944,GO:0016020,GO:0042995,GO:0019911,GO:1904209,GO:0043025,GO:0032991,GO:0000165,GO:1904685,GO:0002020,GO:2000778	myelin sheath|internode region of axon|calmodulin binding|compact myelin|negative regulation of heterotypic cell-cell adhesion|intracellular|maintenance of permeability of blood-brain barrier|nucleus|membrane organization|cytoplasm|plasma membrane|central nervous system development|sensory perception of sound|myelination|response to toxic substance|cell periphery|membrane|cell projection|structur…
TCONS_00014313	327.202	0.512557	4.70279	5.3164	2.41045	2.56631e-06	0.000266586	Up	25.4068	24.8927	59.8641	112.544	180.447	249.964	Chr19	34649588	34658141	+	560	XLOC_006585	NM_008331.3	0	sense	genic	exonic	overlapping	Ifit1	GeneID:15957,Genbank:NM_008331.3,MGI:MGI:99450	interferon-induced protein with tetratricopeptide repeats 1	GO:0005515,GO:0005737,GO:0005829,GO:0009615,GO:0035457,GO:0035458,GO:0045087,GO:0051607,GO:0002376,GO:0003723	protein binding|cytoplasm|cytosol|response to virus|cellular response to interferon-alpha|cellular response to interferon-beta|innate immune response|defense response to virus|immune system process|RNA binding	mmu05160,mmu05168	Hepatitis C|Herpes simplex infection
TCONS_00014702	129.496	1.3863	7.51199	1364.23	10.4139	5.82366e-14	6.25121e-11	Up	0	0	0	94.4165	60.58	27.8829	Chr19	11364475	11372375	-	770	XLOC_006789	NM_001310331.1	3113	antisense	intergenic	upstream	divergent	Ms4a4a	GeneID:666907,Genbank:NM_001310331.1,MGI:MGI:3643932	membrane-spanning 4-domains, subfamily A, member 4A	GO:0003674,GO:0005575,GO:0008150	molecular_function|cellular_component|biological_process
TCONS_00015376	151.423	0.481977	2.35935	2.19947	1.13715	0.018307	0.376096	Up	36.417	32.0216	58.5215	67.326	141.308	58.7408	Chr2	52425025	52434574	+	442	XLOC_007098	NM_001285427.1	0	antisense	genic	exonic	overlapping	Cacnb4	GeneID:12298,Genbank:NM_001285427.1,MGI:MGI:103301	calcium channel, voltage-dependent, beta 4 subunit, transcript variant 4	GO:0005891,GO:0006811,GO:0006816,GO:0006874,GO:0007214,GO:0042391,GO:0007268,GO:0045202,GO:0007528,GO:0046058,GO:0048536,GO:0048538,GO:0048541,GO:0048747,GO:0050852,GO:0050877,GO:0050908,GO:0005244,GO:0005245,GO:0005262,GO:0005515,GO:0005886,GO:0007628,GO:0008331,GO:0014051,GO:0019227,GO:0019901,GO:0051932,GO:0030217,GO:0070588,GO:0034765,GO:1901385,GO:0035249,GO:1990830	voltage-gated calcium channel complex|ion transport|calcium ion transport|cellular calcium ion homeostasis|gamma-aminobutyric acid signaling pathway|regulation of membrane potential|chemical synaptic transmission|synapse|neuromuscular junction development|cAMP metabolic process|spleen development|thymus development|Peyer's patch development|muscle fiber development|T cell receptor signaling pathw…	mmu04010,mmu04921,mmu04260,mmu04261,mmu05410,mmu05412,mmu05414	MAPK signaling pathway|Oxytocin signaling pathway|Cardiac muscle contraction|Adrenergic signaling in cardiomyocytes|Hypertrophic cardiomyopathy (HCM)|Arrhythmogenic right ventricular cardiomyopathy (ARVC)|Dilated cardiomyopathy (DCM)
TCONS_00015975	22.6282	3.4121	-6.48904	2.16184e-07	-22.1412	8.63827e-11	3.47717e-08	Down	0	105.574	0	0	0	0	Chr2	151603164	151612354	+	234	XLOC_007382	XM_011239538.1	0	antisense	genic	intronic	nested	Snph	GeneID:241727,Genbank:XM_011239538.1,MGI:MGI:2139270	syntaphilin, transcript variant X4	GO:0005886,GO:0006906,GO:0016020,GO:0016021,GO:0017075,GO:0030054,GO:0031966,GO:0042734,GO:0043005,GO:0043025,GO:0045202,GO:0005737,GO:0045806,GO:0005739,GO:0005881	plasma membrane|vesicle fusion|membrane|integral component of membrane|syntaxin-1 binding|cell junction|mitochondrial membrane|presynaptic membrane|neuron projection|neuronal cell body|synapse|cytoplasm|negative regulation of endocytosis|mitochondrion|cytoplasmic microtubule
TCONS_00017664	377.899	0.53693	-2.45972	0.400341	-1.3207	0.0139044	0.323875	Down	23.3054	6.36374	17.998	5.77035	8.21222	3.90645	Chr3	30823864	30830653	+	6762	XLOC_008131	NM_027016.2	2601	sense	intergenic	downstream	same_strand	Sec62	GeneID:69276,Genbank:NM_027016.2,MGI:MGI:1916526	SEC62 homolog (S. cerevisiae)	GO:0015031,GO:0016020,GO:0016021,GO:0030176,GO:0003674,GO:0005783,GO:0006620	protein transport|membrane|integral component of membrane|integral component of endoplasmic reticulum membrane|molecular_function|endoplasmic reticulum|posttranslational protein targeting to endoplasmic reticulum membrane	mmu03060,mmu04141	Protein export|Protein processing in endoplasmic reticulum
TCONS_00019147	48.5184	0.834432	-2.17647	0.283984	-1.81612	0.0295201	0.50231	Down	10.272	1.81521	3.57505	1.83038	1.29521	0.927737	Chr4	12235023	12238024	+	2869	XLOC_008853	XM_006538210.3	62999	antisense	intergenic	upstream	divergent	Fam92a	GeneID:68099,Genbank:XM_006538210.3,MGI:MGI:1915349	family with sequence similarity 92, member A, transcript variant X2	GO:0005814,GO:0005856,GO:0030030,GO:0036064,GO:0042995,GO:0060271,GO:0097546,GO:0005515,GO:0005634,GO:0005737	centriole|cytoskeleton|cell projection organization|ciliary basal body|cell projection|cilium assembly|ciliary base|protein binding|nucleus|cytoplasm
TCONS_00019149	605.788	0.615967	-2.05335	0.416158	-1.2648	0.0400387	0.588071	Down	112.309	22.3327	37.1193	20.5557	30.4644	16.4146	Chr4	12235023	12238024	+	2956	XLOC_008853	XM_006538210.3	62999	antisense	intergenic	upstream	divergent	Fam92a	GeneID:68099,Genbank:XM_006538210.3,MGI:MGI:1915349	family with sequence similarity 92, member A, transcript variant X2	GO:0005814,GO:0005856,GO:0030030,GO:0036064,GO:0042995,GO:0060271,GO:0097546,GO:0005515,GO:0005634,GO:0005737	centriole|cytoskeleton|cell projection organization|ciliary basal body|cell projection|cilium assembly|ciliary base|protein binding|nucleus|cytoplasm
TCONS_00019151	443.191	0.532207	-1.99235	0.479518	-1.06034	0.0463325	0.642421	Down	48.7032	15.9424	60.7384	18.065	25.3242	12.5887	Chr4	12235023	12238024	+	2869	XLOC_008853	XM_011250091.2	62999	antisense	intergenic	upstream	divergent	Fam92a	GeneID:68099,Genbank:XM_011250091.2,MGI:MGI:1915349	family with sequence similarity 92, member A, transcript variant X5	GO:0005814,GO:0005856,GO:0030030,GO:0036064,GO:0042995,GO:0060271,GO:0097546,GO:0005515,GO:0005634,GO:0005737	centriole|cytoskeleton|cell projection organization|ciliary basal body|cell projection|cilium assembly|ciliary base|protein binding|nucleus|cytoplasm
TCONS_00022497	146.243	0.590629	2.13118	2.39287	1.25874	0.0330739	0.533866	Up	61.4311	59.6911	55.5848	219.643	89.0243	78.1178	Chr5	104051062	104053321	-	285	XLOC_010423	XM_006535257.3	0	antisense	genic	intronic	nested	Nudt9	GeneID:74167,Genbank:XM_006535257.3,MGI:MGI:1921417	nudix (nucleoside diphosphate linked moiety X)-type motif 9, transcript variant X2	GO:0016787,GO:0043262,GO:0046032,GO:0046709,GO:0047631,GO:0005739	hydrolase activity|adenosine-diphosphatase activity|ADP catabolic process|IDP catabolic process|ADP-ribose diphosphatase activity|mitochondrion	mmu00230	Purine metabolism
TCONS_00023165	153.47	0.737102	-2.59799	0.265175	-1.91498	0.00937721	0.249047	Down	34.8147	8.98146	18.2188	1.47117	8.37168	5.94922	Chr6	30802812	30806611	+	2327	XLOC_010716	NM_017478.3	0	antisense	genic	intronic	nested	Copg2	GeneID:54160,Genbank:NM_017478.3,MGI:MGI:1858683	coatomer protein complex, subunit gamma 2	GO:0030117,GO:0005783,GO:0030126,GO:0005793,GO:0005794,GO:0006886,GO:0006888,GO:0006891,GO:0031410,GO:0072384,GO:0009306,GO:0015031,GO:0016020,GO:0000139,GO:0005198,GO:0016192,GO:0005737	membrane coat|endoplasmic reticulum|COPI vesicle coat|endoplasmic reticulum-Golgi intermediate compartment|Golgi apparatus|intracellular protein transport|ER to Golgi vesicle-mediated transport|intra-Golgi vesicle-mediated transport|cytoplasmic vesicle|organelle transport along microtubule|protein secretion|protein transport|membrane|Golgi membrane|structural molecule activity|vesicle-mediated tr…
TCONS_00023690	64.1222	1.10872	3.14934	11.2491	3.49174	0.0016364	0.0691097	Up	5.89911	0	15.7537	67.8023	102.654	47.6167	Chr6	124916781	124917182	+	303	XLOC_010966	NM_026988.2	0	antisense	genic	intronic	nested	Ptms	GeneID:69202,Genbank:NM_026988.2,MGI:MGI:1916452	parathymosin	GO:0002376,GO:0008150	immune system process|biological_process
TCONS_00024272	6.75743	1.88014	-2.28944	0.0506093	-4.30445	0.022054	0.425248	Down	2.05162	1.00898	2.26791	0.181283	0	0.0211047	Chr6	103732120	103749353	-	1438	XLOC_011276	XM_017321377.1	0	antisense	genic	exonic	overlapping	Chl1	GeneID:12661,Genbank:XM_017321377.1,MGI:MGI:1098266	cell adhesion molecule L1-like, transcript variant X11	GO:0031175,GO:0005576,GO:0035640,GO:0005578,GO:0043524,GO:0005886,GO:0007155,GO:0007156,GO:0007275,GO:0007399,GO:0045177,GO:0007411,GO:0050890,GO:0008344,GO:0016020,GO:0016021,GO:0001764,GO:0030154,GO:0002020,GO:0030425,GO:0005515	neuron projection development|extracellular region|exploration behavior|proteinaceous extracellular matrix|negative regulation of neuron apoptotic process|plasma membrane|cell adhesion|homophilic cell adhesion via plasma membrane adhesion molecules|multicellular organism development|nervous system development|apical part of cell|axon guidance|cognition|adult locomotory behavior|membrane|integral …
TCONS_00025352	19.9481	3.48829	5.69639	958651	19.8706	1.22372e-08	1.77848e-06	Up	0	0	0	0	86.6765	0	Chr7	109451536	109451933	+	287	XLOC_011777	NM_001170913.1	0	antisense	genic	exonic	nested	Trim66	GeneID:330627,Genbank:NM_001170913.1,MGI:MGI:2152406	tripartite motif-containing 66, transcript variant 3	GO:0005634,GO:0005654,GO:0008270,GO:0010369,GO:0016235,GO:0042803,GO:0045892,GO:0046872,GO:0003682,GO:0005515,GO:0005622	nucleus|nucleoplasm|zinc ion binding|chromocenter|aggresome|protein homodimerization activity|negative regulation of transcription, DNA-templated|metal ion binding|chromatin binding|protein binding|intracellular
TCONS_00025804	225.549	0.405084	2.5016	2.0186	1.01336	0.0123633	0.302817	Up	6.27091	6.1328	8.83545	10.8877	20.7925	9.42881	Chr7	17031264	17035633	-	4151	XLOC_011986	NM_001162950.1	0	sense	genic	exonic	nested	Hif3a	GeneID:53417,Genbank:NM_001162950.1,MGI:MGI:1859778	hypoxia inducible factor 3, alpha subunit, transcript variant 1	GO:0007275,GO:0005739,GO:0003677,GO:0016607,GO:0005829,GO:0003700,GO:0045944,GO:0005886,GO:0003713,GO:0003714,GO:0005515,GO:0005634,GO:0006351,GO:0046983,GO:0006355,GO:0006357,GO:0005654,GO:0000981,GO:0006366,GO:0005737,GO:0001525,GO:0006915,GO:0001666	multicellular organism development|mitochondrion|DNA binding|nuclear speck|cytosol|DNA binding transcription factor activity|positive regulation of transcription by RNA polymerase II|plasma membrane|transcription coactivator activity|transcription corepressor activity|protein binding|nucleus|transcription, DNA-templated|protein dimerization activity|regulation of transcription, DNA-templated|regu…
TCONS_00026741	54.4604	0.512964	2.96498	2.86975	1.52093	0.00302701	0.112043	Up	3.64386	4.0469	6.36681	10.8209	13.4779	13.589	Chr7	104338748	104339977	-	1172	XLOC_012315	NM_175677.4	0	sense	genic	exonic	overlapping	Trim12c	GeneID:319236,Genbank:NM_175677.4,MGI:MGI:4821183	tripartite motif-containing 12C, transcript variant 2	GO:0008329,GO:0019901,GO:0030674,GO:0042802,GO:0042803,GO:1990462,GO:0000932,GO:0004842,GO:0005737	signaling pattern recognition receptor activity|protein kinase binding|protein binding, bridging|identical protein binding|protein homodimerization activity|omegasome|P-body|ubiquitin-protein transferase activity|cytoplasm
TCONS_00026919	19.4014	1.59461	-4.91869	0.0043541	-7.84341	8.71267e-07	9.84455e-05	Down	36.1613	19.2917	35.805	0	0	0	Chr7	126975035	126976319	-	252	XLOC_012410	NM_026638.3	0	antisense	genic	exonic	overlapping	Cdipt	GeneID:52858,Genbank:NM_026638.3,MGI:MGI:105491	CDP-diacylglycerol--inositol 3-phosphatidyltransferase (phosphatidylinositol synthase)	GO:0043178,GO:0005794,GO:0046341,GO:0005886,GO:0006629,GO:0006661,GO:0008654,GO:0016020,GO:0016021,GO:0016740,GO:0016780,GO:0019992,GO:0003881,GO:0030145,GO:0030246,GO:0005783	alcohol binding|Golgi apparatus|CDP-diacylglycerol metabolic process|plasma membrane|lipid metabolic process|phosphatidylinositol biosynthetic process|phospholipid biosynthetic process|membrane|integral component of membrane|transferase activity|phosphotransferase activity, for other substituted phosphate groups|diacylglycerol binding|CDP-diacylglycerol-inositol 3-phosphatidyltransferase activity…	mmu00562,mmu00564,mmu04070	Inositol phosphate metabolism|Glycerophospholipid metabolism|Phosphatidylinositol signaling system
TCONS_00026948	124.572	1.25466	-3.30286	0.0565649	-4.14395	0.000957054	0.0458283	Down	39.3157	0.414162	18.6607	0.505088	2.49724	0.251209	Chr7	127803899	127819288	-	2434	XLOC_012428	XM_011241866.1	0	sense	genic	exonic	overlapping	Stx1b	GeneID:56216,Genbank:XM_011241866.1,MGI:MGI:1930705	syntaxin 1B, transcript variant X2	GO:0005737,GO:0005813,GO:0005886,GO:0006836,GO:0006886,GO:0006887,GO:0019901,GO:0006904,GO:0019904,GO:0006906,GO:0030424,GO:0008021,GO:0031201,GO:0031629,GO:0042734,GO:0048278,GO:0048787,GO:0048791,GO:0000149,GO:0001956,GO:0005102,GO:0005484,GO:0005515,GO:0005634,GO:0005652,GO:0005654,GO:0010468,GO:0010807,GO:0012505,GO:0015031,GO:0016020,GO:0016021,GO:0016081,GO:0061669,GO:0016192,GO:0072657,GO:…	cytoplasm|centrosome|plasma membrane|neurotransmitter transport|intracellular protein transport|exocytosis|protein kinase binding|vesicle docking involved in exocytosis|protein domain specific binding|vesicle fusion|axon|synaptic vesicle|SNARE complex|synaptic vesicle fusion to presynaptic active zone membrane|presynaptic membrane|vesicle docking|presynaptic active zone membrane|calcium ion-regul…	mmu04130,mmu04721	SNARE interactions in vesicular transport|Synaptic vesicle cycle
TCONS_00026951	123.707	1.12179	-2.81055	0.112433	-3.15286	0.00494568	0.162514	Down	33.3289	0.979695	20.8501	0.980007	4.44068	0.614084	Chr7	127803900	127819288	-	2435	XLOC_012428	XM_006508044.3	0	sense	genic	exonic	containing	Stx1b	GeneID:56216,Genbank:XM_006508044.3,MGI:MGI:1930705	syntaxin 1B, transcript variant X1	GO:0005737,GO:0005813,GO:0005886,GO:0006836,GO:0006886,GO:0006887,GO:0019901,GO:0006904,GO:0019904,GO:0006906,GO:0030424,GO:0008021,GO:0031201,GO:0031629,GO:0042734,GO:0048278,GO:0048787,GO:0048791,GO:0000149,GO:0001956,GO:0005102,GO:0005484,GO:0005515,GO:0005634,GO:0005652,GO:0005654,GO:0010468,GO:0010807,GO:0012505,GO:0015031,GO:0016020,GO:0016021,GO:0016081,GO:0061669,GO:0016192,GO:0072657,GO:…	cytoplasm|centrosome|plasma membrane|neurotransmitter transport|intracellular protein transport|exocytosis|protein kinase binding|vesicle docking involved in exocytosis|protein domain specific binding|vesicle fusion|axon|synaptic vesicle|SNARE complex|synaptic vesicle fusion to presynaptic active zone membrane|presynaptic membrane|vesicle docking|presynaptic active zone membrane|calcium ion-regul…	mmu04130,mmu04721	SNARE interactions in vesicular transport|Synaptic vesicle cycle
TCONS_00026952	19.3171	1.45544	-2.12222	0.117542	-3.08876	0.0338196	0.540493	Down	5.16586	0.116299	3.29254	0.108597	0.745553	0.060067	Chr7	127803900	127819288	-	2437	XLOC_012428	XM_011241866.1	0	sense	genic	exonic	nested	Stx1b	GeneID:56216,Genbank:XM_011241866.1,MGI:MGI:1930705	syntaxin 1B, transcript variant X2	GO:0005737,GO:0005813,GO:0005886,GO:0006836,GO:0006886,GO:0006887,GO:0019901,GO:0006904,GO:0019904,GO:0006906,GO:0030424,GO:0008021,GO:0031201,GO:0031629,GO:0042734,GO:0048278,GO:0048787,GO:0048791,GO:0000149,GO:0001956,GO:0005102,GO:0005484,GO:0005515,GO:0005634,GO:0005652,GO:0005654,GO:0010468,GO:0010807,GO:0012505,GO:0015031,GO:0016020,GO:0016021,GO:0016081,GO:0061669,GO:0016192,GO:0072657,GO:…	cytoplasm|centrosome|plasma membrane|neurotransmitter transport|intracellular protein transport|exocytosis|protein kinase binding|vesicle docking involved in exocytosis|protein domain specific binding|vesicle fusion|axon|synaptic vesicle|SNARE complex|synaptic vesicle fusion to presynaptic active zone membrane|presynaptic membrane|vesicle docking|presynaptic active zone membrane|calcium ion-regul…	mmu04130,mmu04721	SNARE interactions in vesicular transport|Synaptic vesicle cycle
TCONS_00026953	1332.64	0.754158	-2.10597	0.332579	-1.58823	0.0352072	0.550882	Down	233.187	34.5898	226.86	30.4112	106.113	22.4262	Chr7	127803900	127819288	-	2439	XLOC_012428	XM_006508044.3	0	sense	genic	exonic	containing	Stx1b	GeneID:56216,Genbank:XM_006508044.3,MGI:MGI:1930705	syntaxin 1B, transcript variant X1	GO:0005737,GO:0005813,GO:0005886,GO:0006836,GO:0006886,GO:0006887,GO:0019901,GO:0006904,GO:0019904,GO:0006906,GO:0030424,GO:0008021,GO:0031201,GO:0031629,GO:0042734,GO:0048278,GO:0048787,GO:0048791,GO:0000149,GO:0001956,GO:0005102,GO:0005484,GO:0005515,GO:0005634,GO:0005652,GO:0005654,GO:0010468,GO:0010807,GO:0012505,GO:0015031,GO:0016020,GO:0016021,GO:0016081,GO:0061669,GO:0016192,GO:0072657,GO:…	cytoplasm|centrosome|plasma membrane|neurotransmitter transport|intracellular protein transport|exocytosis|protein kinase binding|vesicle docking involved in exocytosis|protein domain specific binding|vesicle fusion|axon|synaptic vesicle|SNARE complex|synaptic vesicle fusion to presynaptic active zone membrane|presynaptic membrane|vesicle docking|presynaptic active zone membrane|calcium ion-regul…	mmu04130,mmu04721	SNARE interactions in vesicular transport|Synaptic vesicle cycle
TCONS_00029378	239.58	0.563093	3.84288	4.48124	2.1639	0.000121599	0.00862591	Up	15.5232	3.44187	10.0753	31.1018	48.1758	42.301	Chr9	106226934	106228747	+	1792	XLOC_013593	NM_031178.2	58	sense	intergenic	downstream	same_strand	Tlr9	GeneID:81897,Genbank:NM_031178.2,MGI:MGI:1932389	toll-like receptor 9	GO:0002639,GO:0002730,GO:0002755,GO:0004888,GO:0005149,GO:0005515,GO:0007249,GO:0005578,GO:0007252,GO:0005615,GO:0007409,GO:0005737,GO:0009615,GO:0010508,GO:0010628,GO:0016020,GO:0032725,GO:0016021,GO:0032728,GO:0016323,GO:0032733,GO:0016324,GO:0032735,GO:0032741,GO:0032755,GO:0001774,GO:0045078,GO:0032757,GO:0001816,GO:0045087,GO:0032760,GO:0001932,GO:0045322,GO:0034122,GO:0002218,GO:0045335,GO:…	positive regulation of immunoglobulin production|regulation of dendritic cell cytokine production|MyD88-dependent toll-like receptor signaling pathway|transmembrane signaling receptor activity|interleukin-1 receptor binding|protein binding|I-kappaB kinase/NF-kappaB signaling|proteinaceous extracellular matrix|I-kappaB phosphorylation|extracellular space|axonogenesis|cytoplasm|response to virus|po…	mmu04620,mmu05152,mmu05162,mmu05168,mmu05144,mmu05142,mmu05143	Toll-like receptor signaling pathway|Tuberculosis|Measles|Herpes simplex infection|Malaria|Chagas disease (American trypanosomiasis)|African trypanosomiasis
XR_001778024.1	12.764	2.0427	3.46264	134.655	7.07313	0.000534906	0.0293197	Up	0	0	0	1.57586	21.8643	7.69989	Chr7	3471938	3474788	-	491	LOC105242840	XM_006539983.2	11711	sense	intergenic	downstream	same_strand	Tarm1	GeneID:245126,Genbank:XM_006539983.2,MGI:MGI:2442280	T cell-interacting, activating receptor on myeloid cells 1, transcript variant X3	GO:0005886,GO:0016020,GO:0016021,GO:0034987,GO:0045087,GO:1900017,GO:2000515,GO:2000562,GO:0002250,GO:0002376	plasma membrane|membrane|integral component of membrane|immunoglobulin receptor binding|innate immune response|positive regulation of cytokine production involved in inflammatory response|negative regulation of CD4-positive, alpha-beta T cell activation|negative regulation of CD4-positive, alpha-beta T cell proliferation|adaptive immune response|immune system process
XR_001778042.1	12.5816	2.75699	2.20121	67.1221	6.06872	0.0277212	0.485634	Up	6.12307e-07	0.0484749	3.05423e-07	3.78172	2.04217e-08	0.0677085	Chr7	12864984	12869804	-	3268	Gm31152	NM_153802.4	11374	antisense	intergenic	upstream	divergent	Zfp128	GeneID:243833,Genbank:NM_153802.4,MGI:MGI:2389445	zinc finger protein 128	GO:0003700,GO:0005515,GO:0005622,GO:0005634,GO:0006351,GO:0006355,GO:0030509,GO:0046872,GO:0000122,GO:0003676	DNA binding transcription factor activity|protein binding|intracellular|nucleus|transcription, DNA-templated|regulation of transcription, DNA-templated|BMP signaling pathway|metal ion binding|negative regulation of transcription by RNA polymerase II|nucleic acid binding
XR_001778075.1	12.2226	1.86885	-3.84036	0.00691018	-7.17706	0.000122853	0.00864614	Down	11.3938	8.42622	3.02348	0	0	0	Chr7	30280393	30282187	+	611	LOC108167416	NM_146186.3	0	antisense	genic	exonic	overlapping	Wdr62	GeneID:233064,Genbank:NM_146186.3,MGI:MGI:1923696	WD repeat domain 62	GO:0022008,GO:0005634,GO:0071011,GO:0005682,GO:0071013,GO:0005737,GO:0005813,GO:0005815,GO:0005829,GO:0005856,GO:0097150,GO:0007052,GO:0007099,GO:0008380,GO:0000922,GO:0021987,GO:0003723	neurogenesis|nucleus|precatalytic spliceosome|U5 snRNP|catalytic step 2 spliceosome|cytoplasm|centrosome|microtubule organizing center|cytosol|cytoskeleton|neuronal stem cell population maintenance|mitotic spindle organization|centriole replication|RNA splicing|spindle pole|cerebral cortex development|RNA binding
XR_001778122.1	9.11068	2.88916	-2.33752	0.00926835	-6.75347	0.019412	0.390697	Down	6.22948	11.1161	0	0	0	0	Chr7	48720147	48741863	-	593	LOC108167426	NM_028031.3	47140	antisense	intergenic	upstream	divergent	Zdhhc13	GeneID:243983,Genbank:NM_028031.3,MGI:MGI:1919227	zinc finger, DHHC domain containing 13	GO:0005794,GO:0015095,GO:0016020,GO:0016021,GO:0016409,GO:0016740,GO:0016746,GO:0019706,GO:0030660,GO:0031410,GO:0000139,GO:0005515,GO:0005783	Golgi apparatus|magnesium ion transmembrane transporter activity|membrane|integral component of membrane|palmitoyltransferase activity|transferase activity|transferase activity, transferring acyl groups|protein-cysteine S-palmitoyltransferase activity|Golgi-associated vesicle membrane|cytoplasmic vesicle|Golgi membrane|protein binding|endoplasmic reticulum
XR_001778202.1	6.25951	2.3506	2.1448	32.9352	5.04156	0.0319691	0.522936	Up	0	0	0.128408	0.176874	0.162753	3.33433	Chr7	82836838	82867074	-	1725	Gm36584	NM_175366.3	259	antisense	intergenic	upstream	divergent	Mex3b	GeneID:108797,Genbank:NM_175366.3,MGI:MGI:1918252	mex3 RNA binding family member B	GO:0005634,GO:0005654,GO:0005737,GO:0005829,GO:0017148,GO:0022409,GO:0032794,GO:0043547,GO:0046872,GO:0050766,GO:0003676,GO:0072697,GO:0003723,GO:0003727	nucleus|nucleoplasm|cytoplasm|cytosol|negative regulation of translation|positive regulation of cell-cell adhesion|GTPase activating protein binding|positive regulation of GTPase activity|metal ion binding|positive regulation of phagocytosis|nucleic acid binding|protein localization to cell cortex|RNA binding|single-stranded RNA binding
XR_001778261.1	9.03673	1.89435	2.94871	48.0312	5.5859	0.00319104	0.117439	Up	1.28056e-08	3.97087e-06	0.1468	0.419031	3.13312	1.53825	Chr7	112459572	112465909	+	2035	LOC108167456	NM_020606.5	0	sense	genic	intronic	nested	Parva	GeneID:57342,Genbank:NM_020606.5,MGI:MGI:1931144	parvin, alpha	GO:0005829,GO:0005856,GO:0005886,GO:0005925,GO:0006935,GO:0031532,GO:0007155,GO:0032991,GO:0007163,GO:0034113,GO:0034446,GO:0045296,GO:0051291,GO:0060271,GO:0001525,GO:0002040,GO:0003148,GO:0003779,GO:0005515,GO:0005634,GO:0005737,GO:0008360,GO:0015629,GO:0016020,GO:0030027,GO:0030030,GO:0030031,GO:0070252,GO:0030036,GO:0071670,GO:0030054	cytosol|cytoskeleton|plasma membrane|focal adhesion|chemotaxis|actin cytoskeleton reorganization|cell adhesion|protein-containing complex|establishment or maintenance of cell polarity|heterotypic cell-cell adhesion|substrate adhesion-dependent cell spreading|cadherin binding|protein heterooligomerization|cilium assembly|angiogenesis|sprouting angiogenesis|outflow tract septum morphogenesis|actin …	mmu04510	Focal adhesion
XR_001778267.1	20.0827	0.985407	2.30149	4.81624	2.26791	0.0213638	0.41695	Up	0.160413	0.129417	0.691279	1.42971	1.3017	1.46032	Chr7	116281505	116286696	-	4318	LOC108167458	XM_017322186.1	0	sense	genic	intronic	nested	Plekha7	GeneID:233765,Genbank:XM_017322186.1,MGI:MGI:2445094	pleckstrin homology domain containing, family A member 7, transcript variant X2	GO:0005829,GO:0005856,GO:0005915,GO:0030054,GO:0045218,GO:0070097,GO:0090136,GO:0005634,GO:0005737,GO:0005813	cytosol|cytoskeleton|zonula adherens|cell junction|zonula adherens maintenance|delta-catenin binding|epithelial cell-cell adhesion|nucleus|cytoplasm|centrosome
XR_001778316.1	107.366	0.550774	-2.28286	0.418314	-1.25734	0.0224385	0.426298	Down	3.79515	8.40286	9.13764	1.81166	3.27404	3.36418	Chr7	141945329	141949712	-	4149	Gm20501	NM_029426.2	39	antisense	intergenic	upstream	divergent	Brsk2	GeneID:75770,Genbank:NM_029426.2,MGI:MGI:1923020	BR serine/threonine kinase 2, transcript variant 1	GO:0005524,GO:0005622,GO:0005634,GO:0005737,GO:0005783,GO:0005813,GO:0016740,GO:0018105,GO:0005856,GO:0019901,GO:0006468,GO:0030010,GO:0030182,GO:0070059,GO:0031532,GO:0035556,GO:0036503,GO:0000086,GO:0000166,GO:0000287,GO:0004672,GO:0004674,GO:0005515,GO:0006887,GO:0006915,GO:0007049,GO:0007399,GO:0007409,GO:0046872,GO:0048812,GO:0016301,GO:0050321,GO:0016310,GO:0051117,GO:0051301,GO:0061178	ATP binding|intracellular|nucleus|cytoplasm|endoplasmic reticulum|centrosome|transferase activity|peptidyl-serine phosphorylation|cytoskeleton|protein kinase binding|protein phosphorylation|establishment of cell polarity|neuron differentiation|intrinsic apoptotic signaling pathway in response to endoplasmic reticulum stress|actin cytoskeleton reorganization|intracellular signal transduction|ERAD …
XR_001778610.1	19.5955	3.50548	6.0005	2.14808e+06	21.0346	1.96711e-09	3.89821e-07	Up	0	0	0	0	0	67.4386	Chr8	87111436	87135397	+	309	LOC102637021
XR_001778652.1	17.4099	0.890199	2.39925	4.39485	2.13581	0.0164285	0.35506	Up	0.566039	1.1637	0.686725	1.93851	4.58354	3.38188	Chr8	109710048	109713503	-	1609	Gm39248	XM_011248534.2	0	antisense	genic	intronic	nested	Zfp821	GeneID:75871,Genbank:XM_011248534.2,MGI:MGI:1923121	zinc finger protein 821, transcript variant X2	GO:0005634,GO:0005654,GO:0006351,GO:0006355,GO:0044212,GO:0045944,GO:0046872,GO:0003676,GO:0003677,GO:0003700	nucleus|nucleoplasm|transcription, DNA-templated|regulation of transcription, DNA-templated|transcription regulatory region DNA binding|positive regulation of transcription by RNA polymerase II|metal ion binding|nucleic acid binding|DNA binding|DNA binding transcription factor activity
XR_001778709.1	62.7735	0.703879	3.38475	5.21423	2.38245	0.000712434	0.0365398	Up	5.67334	1.95341	3.08757	23.2384	10.2305	16.1094	Chr8	123651026	123652736	-	1137	Gm35874	NM_133955.4	1193	antisense	intergenic	upstream	divergent	Rhou	GeneID:69581,Genbank:NM_133955.4,MGI:MGI:1916831	ras homolog family member U	GO:0005794,GO:0005856,GO:0005886,GO:0005938,GO:0006897,GO:0007010,GO:0030036,GO:0007015,GO:0030054,GO:0007163,GO:0030865,GO:0007264,GO:0031410,GO:0031982,GO:0032488,GO:0032956,GO:0042995,GO:0043231,GO:0000082,GO:0000166,GO:0003924,GO:0004871,GO:0005525,GO:0005622,GO:0005737,GO:0007266,GO:0008360,GO:0016020,GO:0016477,GO:0016601,GO:0046872,GO:0019901,GO:1903955,GO:0030031	Golgi apparatus|cytoskeleton|plasma membrane|cell cortex|endocytosis|cytoskeleton organization|actin cytoskeleton organization|actin filament organization|cell junction|establishment or maintenance of cell polarity|cortical cytoskeleton organization|small GTPase mediated signal transduction|cytoplasmic vesicle|vesicle|Cdc42 protein signal transduction|regulation of actin cytoskeleton organization…
XR_001778724.1	8.78497	1.77769	2.61882	25.2016	4.65544	0.00882343	0.243372	Up	0	0.0802238	0	0.519534	1.35571	0.411175	Chr8	126812631	126823355	-	4218	Gm31718
XR_001778792.1	116.734	0.474217	4.39616	4.24197	2.08473	1.10182e-05	0.000990867	Up	4.89272	3.38692	7.29624	18.45	17.6569	24.242	Chr1	85106661	85285901	+	1706	A530040E14Rik	XM_006496522.3	0	sense	genic	intronic	containing	Gm7609	GeneID:665378,Genbank:XM_006496522.3,MGI:MGI:3644536	predicted pseudogene 7609, transcript variant X2
XR_001778901.1	8.73753	2.92495	-2.28832	0.0096637	-6.69321	0.0221191	0.425248	Down	13.1924	29.0589	0	0	0	0	Chr1	42331816	42350940	-	234	LOC108167620
XR_001778911.1	14.6325	1.08122	-1.96164	0.229892	-2.12097	0.0498041	0.664795	Down	0.72456	0.71309	3.45686	0.268669	0.404882	0.349533	Chr1	42738847	42744791	+	2930	LOC108167622	NM_008900.2	38637	sense	intergenic	downstream	same_strand	Pou3f3	GeneID:18993,Genbank:NM_008900.2,MGI:MGI:102564	POU domain, class 3, transcription factor 3	GO:0045944,GO:0010628,GO:0003700,GO:0048878,GO:0021799,GO:0003705,GO:0071837,GO:0021869,GO:0005515,GO:0072218,GO:0005634,GO:0006351,GO:0006355,GO:0043066,GO:0006357,GO:0072227,GO:0043565,GO:0007275,GO:0072233,GO:0045892,GO:0007399,GO:0072236,GO:0045893,GO:0007420,GO:0000122,GO:0072240,GO:0007588,GO:0001822,GO:0008284,GO:0003677	positive regulation of transcription by RNA polymerase II|positive regulation of gene expression|DNA binding transcription factor activity|chemical homeostasis|cerebral cortex radially oriented cell migration|transcription factor activity, RNA polymerase II distal enhancer sequence-specific binding|HMG box domain binding|forebrain ventricular zone progenitor cell division|protein binding|metaneph…
XR_001779166.1	33.4187	3.27283	6.65327	3.58873e+06	21.775	2.86658e-11	1.53852e-08	Up	2.61537e-15	1.24716e-13	0.000106496	9.07126e-13	1.24966e-06	51.7711	Chr9	47260688	47308000	-	685	Gm31816
XR_001779282.1	10.2052	1.7443	-2.08292	0.080591	-3.63324	0.0372588	0.565289	Down	0.614231	0.68357	1.17796	0.000130133	2.5153e-05	0.165608	Chr9	106147974	106158905	+	4538	D030055H07Rik	NM_001039586.1	0	antisense	genic	exonic	containing	Glyctk	GeneID:235582,Genbank:NM_001039586.1,MGI:MGI:2444085	glycerate kinase, transcript variant 2	GO:0005737,GO:0005739,GO:0005794,GO:0005829,GO:0006468,GO:0008887,GO:0016301,GO:0016310,GO:0016740,GO:0000166,GO:0005524	cytoplasm|mitochondrion|Golgi apparatus|cytosol|protein phosphorylation|glycerate kinase activity|kinase activity|phosphorylation|transferase activity|nucleotide binding|ATP binding	mmu00030,mmu00630,mmu00561,mmu00260	Pentose phosphate pathway|Glyoxylate and dicarboxylate metabolism|Glycerolipid metabolism|Glycine, serine and threonine metabolism
XR_001779283.1	10.3692	1.73584	-2.10739	0.0792153	-3.65808	0.0350841	0.549779	Down	0.629861	0.690248	1.20114	0.000130681	2.54787e-05	0.166391	Chr9	106148128	106158905	+	4538	D030055H07Rik	NM_001039586.1	0	antisense	genic	exonic	containing	Glyctk	GeneID:235582,Genbank:NM_001039586.1,MGI:MGI:2444085	glycerate kinase, transcript variant 2	GO:0005737,GO:0005739,GO:0005794,GO:0005829,GO:0006468,GO:0008887,GO:0016301,GO:0016310,GO:0016740,GO:0000166,GO:0005524	cytoplasm|mitochondrion|Golgi apparatus|cytosol|protein phosphorylation|glycerate kinase activity|kinase activity|phosphorylation|transferase activity|nucleotide binding|ATP binding	mmu00030,mmu00630,mmu00561,mmu00260	Pentose phosphate pathway|Glyoxylate and dicarboxylate metabolism|Glycerolipid metabolism|Glycine, serine and threonine metabolism
XR_001779332.1	106.243	0.528757	-2.46527	0.405134	-1.30353	0.0136912	0.322614	Down	7.89834	2.67678	5.27519	1.89487	2.05221	2.01265	Chr1	112377317	112417006	-	5673	Gm32810
XR_001779478.1	391.905	1.08945	2.11345	4.93309	2.30249	0.0345621	0.546922	Up	0.217486	11.0253	22.014	75.8495	44.0077	29.5545	Chr1	151241601	151251338	-	2359	LOC108167732	XM_993996.5	35804	antisense	intergenic	downstream	convergent	3110040M04Rik	GeneID:73176,Genbank:XM_993996.5,MGI:MGI:1920426	RIKEN cDNA 3110040M04 gene	GO:0003674,GO:0005575,GO:0008150	molecular_function|cellular_component|biological_process
XR_001779479.1	410.619	1.15003	2.12847	5.45586	2.44781	0.0332977	0.535381	Up	25.1048	8.28078	0.111002	32.6759	67.9378	74.5117	Chr1	151241601	151251348	-	2209	LOC108167732	XM_993996.5	35804	antisense	intergenic	downstream	convergent	3110040M04Rik	GeneID:73176,Genbank:XM_993996.5,MGI:MGI:1920426	RIKEN cDNA 3110040M04 gene	GO:0003674,GO:0005575,GO:0008150	molecular_function|cellular_component|biological_process
XR_001779536.1	6.49781	3.10597	1.96316	68.4754	6.09751	0.049628	0.663819	Up	2.59949e-10	2.20735e-06	1.52455e-07	1.06048	1.67065	9.21495e-05	Chr1	172206822	172213686	+	2683	Gm17224	NM_009813.2	0	antisense	genic	exonic	overlapping	Casq1	GeneID:12372,Genbank:NM_009813.2,MGI:MGI:1309468	calsequestrin 1	GO:0051281,GO:0033018,GO:0014809,GO:0005737,GO:0051282,GO:0016020,GO:0005739,GO:1901341,GO:0042383,GO:0016529,GO:0005759,GO:2001256,GO:0042802,GO:0005783,GO:0005794,GO:0006937,GO:0007029,GO:0009408,GO:0043231,GO:0010880,GO:0045214,GO:0030016,GO:0046872,GO:0030018,GO:0014802,GO:0005509,GO:0051258,GO:0030315,GO:0014804,GO:0051279,GO:0031674	positive regulation of release of sequestered calcium ion into cytosol|sarcoplasmic reticulum lumen|regulation of skeletal muscle contraction by regulation of release of sequestered calcium ion|cytoplasm|regulation of sequestering of calcium ion|membrane|mitochondrion|positive regulation of store-operated calcium channel activity|sarcolemma|sarcoplasmic reticulum|mitochondrial matrix|regulation o…
XR_001779575.1	33.5424	0.844571	2.04955	3.31955	1.73099	0.0404086	0.592828	Up	1.03682	0.642084	0.46334	1.22574	4.63551	1.20364	Chr1	180813672	180833655	+	4241	G370120E05Rik	NM_008210.5	67	antisense	intergenic	upstream	divergent	H3f3a	GeneID:15078,Genbank:NM_008210.5,MGI:MGI:1097686	H3 histone, family 3A	GO:0031492,GO:0000786,GO:0031508,GO:0000788,GO:0031509,GO:0000979,GO:0000980,GO:0001649,GO:0001740,GO:0005634,GO:0032991,GO:0035264,GO:0006334,GO:0042692,GO:0007283,GO:0048477,GO:0007338,GO:0000228,GO:1902340,GO:0008283,GO:0000784	nucleosomal DNA binding|nucleosome|pericentric heterochromatin assembly|nuclear nucleosome|telomeric heterochromatin assembly|RNA polymerase II core promoter sequence-specific DNA binding|RNA polymerase II distal enhancer sequence-specific DNA binding|osteoblast differentiation|Barr body|nucleus|protein-containing complex|multicellular organism growth|nucleosome assembly|muscle cell differentiati…	mmu05202,mmu05322,mmu05034	Transcriptional misregulation in cancers|Systemic lupus erythematosus|Alcoholism
XR_001779586.1	1135.95	0.350809	3.67615	2.44465	1.28963	0.000236782	0.014878	Up	15.3698	27.4677	28.213	45.446	67.7407	52.4451	Chr1	182487944	182495424	+	5421	LOC108167751	NM_009794.3	0	antisense	genic	exonic	nested	Capn2	GeneID:12334,Genbank:NM_009794.3,MGI:MGI:88264	calpain 2	GO:0005634,GO:0005737,GO:0005764,GO:0005783,GO:0005794,GO:0030425,GO:0005829,GO:0031143,GO:0045121,GO:0005886,GO:0046872,GO:0046982,GO:0051493,GO:0051603,GO:0071230,GO:0000785,GO:0001824,GO:0004198,GO:0005509,GO:0005622,GO:0006508,GO:0007520,GO:0008092,GO:0008233,GO:0008234,GO:0097038,GO:0016020,GO:0016540,GO:0016787	nucleus|cytoplasm|lysosome|endoplasmic reticulum|Golgi apparatus|dendrite|cytosol|pseudopodium|membrane raft|plasma membrane|metal ion binding|protein heterodimerization activity|regulation of cytoskeleton organization|proteolysis involved in cellular protein catabolic process|cellular response to amino acid stimulus|chromatin|blastocyst development|calcium-dependent cysteine-type endopeptidase a…	mmu04141,mmu04210,mmu04217,mmu04218,mmu04510,mmu05010	Protein processing in endoplasmic reticulum|Apoptosis|Necroptosis|Cellular senescence|Focal adhesion|Alzheimer's disease
XR_001779676.1	17.5431	1.19903	2.55779	8.37957	3.06688	0.010534	0.27192	Up	0.574861	0.878941	0	5.17759	3.89235	3.76305	Chr10	22077921	22103522	+	1323	Gm2539	NM_001254744.1	9528	antisense	intergenic	downstream	convergent	E030030I06Rik	GeneID:319887,Genbank:NM_001254744.1,MGI:MGI:2442914	RIKEN cDNA E030030I06 gene, transcript variant 1	GO:0005829,GO:0006468,GO:0007409,GO:0016192,GO:0030332,GO:0048489,GO:0051402,GO:0004693,GO:0005634,GO:0005737	cytosol|protein phosphorylation|axonogenesis|vesicle-mediated transport|cyclin binding|synaptic vesicle transport|neuron apoptotic process|cyclin-dependent protein serine/threonine kinase activity|nucleus|cytoplasm
XR_001779679.1	16.3972	3.58021	-6.0634	2.91852e-07	-21.7083	1.33271e-09	3.239e-07	Down	1.50981e-13	13.5647	0.00595049	0.0240047	0.00444651	0	Chr1	193040982	193092815	-	1322	Gm31406	XM_011238938.1	5120	sense	intergenic	upstream	same_strand	Syt14	GeneID:329324,Genbank:XM_011238938.1,MGI:MGI:2444490	synaptotagmin XIV, transcript variant X8	GO:0005544,GO:0005886,GO:0006906,GO:0016020,GO:0016021,GO:0016079,GO:0017158,GO:0019905,GO:0030276,GO:0042803,GO:0046982,GO:0005509,GO:0048791,GO:0005543	calcium-dependent phospholipid binding|plasma membrane|vesicle fusion|membrane|integral component of membrane|synaptic vesicle exocytosis|regulation of calcium ion-dependent exocytosis|syntaxin binding|clathrin binding|protein homodimerization activity|protein heterodimerization activity|calcium ion binding|calcium ion-regulated exocytosis of neurotransmitter|phospholipid binding
XR_001779684.1	42.0495	1.4165	3.10523	21.0911	4.39856	0.00190131	0.078496	Up	0.000191215	0.00174513	0.787025	5.14758	5.02566	4.50426	Chr10	82194555	82201488	+	3001	Gm15608	XM_017313936.1	23078	antisense	intergenic	downstream	convergent	Zfp938	GeneID:237411,Genbank:XM_017313936.1,MGI:MGI:3621440	zinc finger protein 938, transcript variant X1	GO:0003674,GO:0005634,GO:0006355	molecular_function|nucleus|regulation of transcription, DNA-templated
XR_001779724.1	26.8455	2.4255	-3.42701	0.00314609	-8.31222	0.000610263	0.0324609	Down	18.6615	13.4604	1.79387e-19	2.29537e-17	0.000379503	0.0579299	Chr10	18743796	18837997	+	956	Gm32926	NM_177706.4	0	antisense	genic	exonic	containing	Gm4922	GeneID:237300,Genbank:NM_177706.4,MGI:MGI:3644318	predicted gene 4922	GO:0035174,GO:0004674,GO:0035404,GO:0004679,GO:0035556,GO:0004715,GO:0005524,GO:0005634,GO:0005737,GO:0006468,GO:0042149,GO:0016301,GO:0016310,GO:0016740,GO:0000166,GO:0031588,GO:0004672,GO:0032007	histone serine kinase activity|protein serine/threonine kinase activity|histone-serine phosphorylation|AMP-activated protein kinase activity|intracellular signal transduction|non-membrane spanning protein tyrosine kinase activity|ATP binding|nucleus|cytoplasm|protein phosphorylation|cellular response to glucose starvation|kinase activity|phosphorylation|transferase activity|nucleotide binding|nuc…
XR_001779725.1	17.9188	2.27709	2.22575	33.5501	5.06825	0.0260307	0.465051	Up	8.05911e-07	2.79845e-05	0.574956	0.0564928	8.25284	7.20458	Chr10	18743801	18837997	+	1303	Gm32926	NM_177706.4	0	antisense	genic	exonic	containing	Gm4922	GeneID:237300,Genbank:NM_177706.4,MGI:MGI:3644318	predicted gene 4922	GO:0035174,GO:0004674,GO:0035404,GO:0004679,GO:0035556,GO:0004715,GO:0005524,GO:0005634,GO:0005737,GO:0006468,GO:0042149,GO:0016301,GO:0016310,GO:0016740,GO:0000166,GO:0031588,GO:0004672,GO:0032007	histone serine kinase activity|protein serine/threonine kinase activity|histone-serine phosphorylation|AMP-activated protein kinase activity|intracellular signal transduction|non-membrane spanning protein tyrosine kinase activity|ATP binding|nucleus|cytoplasm|protein phosphorylation|cellular response to glucose starvation|kinase activity|phosphorylation|transferase activity|nucleotide binding|nuc…
XR_001779727.1	22.7939	2.49022	3.1756	240.174	7.90794	0.00149529	0.0644176	Up	5.21688e-08	0.0653837	3.04322e-17	15.2899	16.0127	0.000787994	Chr10	18743796	18837997	+	817	Gm32926	XM_017313934.1	0	antisense	genic	exonic	containing	Gm4922	GeneID:237300,Genbank:XM_017313934.1,MGI:MGI:3644318	predicted gene 4922, transcript variant X1	GO:0035174,GO:0004674,GO:0035404,GO:0004679,GO:0035556,GO:0004715,GO:0005524,GO:0005634,GO:0005737,GO:0006468,GO:0042149,GO:0016301,GO:0016310,GO:0016740,GO:0000166,GO:0031588,GO:0004672,GO:0032007	histone serine kinase activity|protein serine/threonine kinase activity|histone-serine phosphorylation|AMP-activated protein kinase activity|intracellular signal transduction|non-membrane spanning protein tyrosine kinase activity|ATP binding|nucleus|cytoplasm|protein phosphorylation|cellular response to glucose starvation|kinase activity|phosphorylation|transferase activity|nucleotide binding|nuc…
XR_001779754.1	26.3924	0.908741	2.92471	6.31071	2.6578	0.0034478	0.124227	Up	0.304362	0.394377	1.36264	3.4506	2.86063	5.75105	Chr10	38059341	38063357	+	2058	LOC108167804
[truncated: 320 more rows]
