# Supplementary material for: Identification and coregulation pattern analysis of long noncoding RNAs in the mouse brain after Angiostrongylus cantonensis infection
Source: Parasit Vectors. 2024 May 7;17:205. doi: 10.1186/s13071-024-06278-6 (PMC11077716; doi:10.1186/s13071-024-06278-6)
Supplement: Supplementary file 4 — Additional file 4: Table S4. The differentially expressed mRNAs. [file 13071_2024_6278_MOESM4_ESM.xlsx]

## Sheet: infected-14d-vs-negative-14d-di
gene_id	BaseMean	lfcSE	stat	FoldChange	log2FoldChange	pValue	qValue	Regulation	Expression_negative-14d-1	Expression_negative-14d-2	Expression_negative-14d-3	Expression_infected-14d-2	Expression_infected-14d-3	Expression_infected-14d-1	Dbxref	product	GO_id	GO_term	pathway	pathway_description
0610010B08Rik	17.2451	0.915022	-2.48515	0.20676	-2.27397	0.0129495	0.0343428	Down	0.188414	0.0153694	0.0601613	0.0228459	0.0150992	0.0196408	GeneID:100039060,Genbank:NM_001177543.1,MGI:MGI:3615377	RIKEN cDNA 0610010B08 gene
0610040J01Rik	315.584	0.173512	6.9047	2.29429	1.19805	5.03103e-12	5.12989e-11	Up	1.0556	1.03883	1.09855	2.82198	2.48084	2.40086	GeneID:76261,Genbank:XM_011240792.2,MGI:MGI:1923511	RIKEN cDNA 0610040J01 gene	GO:0030054,GO:0003674,GO:0005654,GO:0008150	cell junction|molecular_function|nucleoplasm|biological_process
1700016K19Rik	109.355	0.330397	-3.05541	0.496719	-1.0095	0.0022475	0.00726442	Down	1.82618	2.5602	2.29394	0.852483	0.967382	1.67781	GeneID:74230,Genbank:NM_198637.2,MGI:MGI:1921480	RIKEN cDNA 1700016K19 gene	GO:0016598,GO:0005515,GO:0005575	protein arginylation|protein binding|cellular_component
1700020D05Rik	26.5814	0.688613	2.17066	2.81814	1.49474	0.029957	0.0712002	Up	0.111683	0.0683267	0.394145	0.580369	0.671257	0.451133	GeneID:75555,Genbank:NM_023781.5,MGI:MGI:1922805	RIKEN cDNA 1700020D05 gene	GO:0003674,GO:0005575,GO:0008150	molecular_function|cellular_component|biological_process
1700022I11Rik	13.5578	0.829944	-2.12773	0.294045	-1.76589	0.0333598	0.0781544	Down	0.0879845	0.0599133	0.0887174	0.00795164	0.0257513	0.0398773	GeneID:67317,Genbank:NM_026088.3,MGI:MGI:1914567	RIKEN cDNA 1700022I11 gene	GO:0003674,GO:0005575,GO:0008150	molecular_function|cellular_component|biological_process
1700047I17Rik2	16.9218	0.977074	2.34534	4.8959	2.29157	0.0190096	0.0479905	Up	0.0179877	0.0211292	0.0217651	0.250513	0.0172982	0.0412522	GeneID:100101807,Genbank:XM_006515319.3,MGI:MGI:3714351	RIKEN cDNA 1700047I17 gene 2	GO:0003674,GO:0005575,GO:0008150	molecular_function|cellular_component|biological_process
1700112E06Rik	100.506	0.290602	4.88865	2.67706	1.42065	1.01531e-06	5.59953e-06	Up	0.321343	0.271902	0.285577	0.79249	0.764704	0.919772	GeneID:76633,Genbank:XM_006519680.3,MGI:MGI:1923883	RIKEN cDNA 1700112E06 gene	GO:0030318,GO:0003674,GO:0005575,GO:0030154	melanocyte differentiation|molecular_function|cellular_component|cell differentiation
1810011H11Rik	177.161	0.295633	11.203	9.93124	3.31197	3.94193e-29	1.08021e-27	Up	0.309648	0.274689	0.341499	4.14347	2.48458	3.01604	GeneID:69069,Genbank:NM_001163616.1,MGI:MGI:1916319	RIKEN cDNA 1810011H11 gene	GO:0003674,GO:0005575,GO:0008150	molecular_function|cellular_component|biological_process
1810011O10Rik	144.569	0.341819	3.41492	2.24588	1.16728	0.00063801	0.00230757	Up	0.439063	1.22646	1.15539	1.91434	2.51279	2.24381	GeneID:69068,Genbank:NM_026931.2,MGI:MGI:1916318	RIKEN cDNA 1810011O10 gene	GO:0043620,GO:0005634,GO:0045746,GO:1900020,GO:0005654,GO:0005730,GO:0005737,GO:0005829,GO:1901224,GO:0005886,GO:1902806,GO:0006915,GO:1903706,GO:0010739,GO:0016607,GO:0002264,GO:0034605,GO:0005112,GO:0043066,GO:0005622	regulation of DNA-templated transcription in response to stress|nucleus|negative regulation of Notch signaling pathway|positive regulation of protein kinase C activity|nucleoplasm|nucleolus|cytoplasm|cytosol|positive regulation of NIK/NF-kappaB signaling|plasma membrane|regulation of cell cycle G1/S phase transition|apoptotic process|regulation of hemopoiesis|positive regulation of protein kinase…
2200002D01Rik	27.5244	0.61651	3.78738	5.04536	2.33496	0.000152247	0.000608363	Up	0.112454	0.275194	0.368518	1.66547	1.1355	1.20156	GeneID:72275,Genbank:NM_028179.1,MGI:MGI:1919525	RIKEN cDNA 2200002D01 gene	GO:0003674,GO:0005730,GO:0008150	molecular_function|nucleolus|biological_process
2610528A11Rik	27.6742	0.625354	2.55255	3.02355	1.59625	0.0106939	0.0290819	Up	0.113123	0.387564	0.266152	0.509473	0.815897	1.12027	GeneID:70045,Genbank:NM_001206684.1,MGI:MGI:1917295	RIKEN cDNA 2610528A11 gene	GO:0005615,GO:0006935,GO:0008009,GO:0042742,GO:0048247,GO:0005125,GO:0005575,GO:0005576	extracellular space|chemotaxis|chemokine activity|defense response to bacterium|lymphocyte chemotaxis|cytokine activity|cellular_component|extracellular region
2810417H13Rik	135.508	0.285238	7.41651	4.3333	2.11547	1.20249e-13	1.40877e-12	Up	0.256766	0.374088	0.264926	1.37154	1.13699	1.57484	GeneID:68026,Genbank:NM_026515.2,MGI:MGI:1915276	RIKEN cDNA 2810417H13 gene	GO:0005634,GO:0005737,GO:0005813,GO:0006260,GO:0006281,GO:0006974,GO:0007098,GO:0009411,GO:0019985,GO:0048471,GO:0003682,GO:0051726	nucleus|cytoplasm|centrosome|DNA replication|DNA repair|cellular response to DNA damage stimulus|centrosome cycle|response to UV|translesion synthesis|perinuclear region of cytoplasm|chromatin binding|regulation of cell cycle
3830403N18Rik	9.25071	1.54596	3.05057	26.2831	4.71606	0.00228408	0.0073677	Up	0.0208995	0	0	0.228073	0.0200983	0.326795	GeneID:70691,Genbank:XM_011247677.1,MGI:MGI:1917941	RIKEN cDNA 3830403N18 gene	GO:0051321,GO:0000800,GO:0002244,GO:0003674	meiotic cell cycle|lateral element|hematopoietic progenitor cell differentiation|molecular_function
4921511H03Rik	54.0637	0.516844	-2.43016	0.418698	-1.25602	0.015092	0.0393522	Down	0.17486	0.259125	0.112646	0.108536	0.032697	0.0987346	GeneID:70920,Genbank:XM_006503604.3,MGI:MGI:1918170	RIKEN cDNA 4921511H03 gene	GO:0003674,GO:0005575,GO:0008150	molecular_function|cellular_component|biological_process
4921530L21Rik	3.224	1.97343	-2.08943	0.0573784	-4.12335	0.0366691	0.0848196	Down	0.13044	0.0232152	0.0597846	0	0	0.0123613	GeneID:66732,Genbank:XM_006519396.1,MGI:MGI:1913982	RIKEN cDNA 4921530L21 gene	GO:0008150,GO:0003674,GO:0005575,GO:0005737	biological_process|molecular_function|cellular_component|cytoplasm
4921536K21Rik	57.6535	0.477167	2.15239	2.03785	1.02705	0.0313666	0.0740387	Up	0.130666	0.117246	0.362325	0.413069	0.476449	0.419982	GeneID:67430,Genbank:NM_026150.3,MGI:MGI:1914680	RIKEN cDNA 4921536K21 gene	GO:0003674,GO:0005575,GO:0008150	molecular_function|cellular_component|biological_process
4930415F15Rik	18.7712	0.668971	2.042	2.57762	1.36604	0.0411513	0.0935586	Up	0.0632685	0.0265421	0.050125	0.112725	0.126032	0.141328	GeneID:73862,Genbank:XM_006514821.3,MGI:MGI:1921112	RIKEN cDNA 4930415F15 gene	GO:0003674,GO:0005575,GO:0008150	molecular_function|cellular_component|biological_process
4930427A07Rik	128.945	0.265044	3.86642	2.03463	1.02477	0.000110446	0.000452704	Up	0.331378	0.345169	0.389828	0.812447	0.845712	0.624447	GeneID:104732,Genbank:NM_134041.3,MGI:MGI:2144738	RIKEN cDNA 4930427A07 gene	GO:0003674,GO:0005575,GO:0008150	molecular_function|cellular_component|biological_process
4930486L24Rik	16.2194	0.7776	3.00232	5.04412	2.3346	0.00267932	0.00848805	Up	0.0207625	0.0914573	0.0523387	0.323683	0.289516	0.259722	GeneID:214639,Genbank:NM_178098.2,MGI:MGI:1922258	RIKEN cDNA 4930486L24 gene	GO:0005764,GO:0006508,GO:0008234,GO:0030054,GO:0051603,GO:0004197,GO:0005576,GO:0005615	lysosome|proteolysis|cysteine-type peptidase activity|cell junction|proteolysis involved in cellular protein catabolic process|cysteine-type endopeptidase activity|extracellular region|extracellular space
4933406M09Rik	4.94292	1.71961	2.74445	26.3436	4.71938	0.00606124	0.01753	Up	0	0.00605306	0	0.089976	0.0475733	0.0451228	GeneID:240755,Genbank:NM_173771.4,MGI:MGI:3045320	RIKEN cDNA 4933406M09 gene
5031414D18Rik	174.869	0.22641	6.05619	2.58682	1.37118	1.39386e-09	1.09376e-08	Up	0.423766	0.453853	0.557998	1.30574	1.31845	1.28366	GeneID:271221,Genbank:XM_006519070.2,MGI:MGI:2685590	RIKEN cDNA 5031414D18 gene	GO:0003674,GO:0005575,GO:0008150	molecular_function|cellular_component|biological_process
5430427O19Rik	133.989	0.34854	8.73181	8.24426	3.04339	2.50624e-18	4.09641e-17	Up	0.133961	0.0983481	0.0540309	0.849294	0.618364	1.01592	GeneID:71398,Genbank:XM_011247682.2,MGI:MGI:1918648	RIKEN cDNA 5430427O19 gene	GO:0003674,GO:0005575,GO:0008150	molecular_function|cellular_component|biological_process
7530416G11Rik	3.21604	2.08477	-1.97948	0.0572429	-4.12676	0.0477623	0.105805	Down	0.00631523	0.0123636	0.0955176	0	0.00607313	0	GeneID:328577,Genbank:NM_001256072.1,MGI:MGI:3036279	RIKEN cDNA 7530416G11 gene	GO:0003674,GO:0005575,GO:0008150	molecular_function|cellular_component|biological_process
9830107B12Rik	23.5912	1.35657	5.88583	253.276	7.98457	3.96051e-09	2.94945e-08	Up	0	0	0	0.19727	0.0690656	0.106952	GeneID:328829,Genbank:XM_017317514.1,MGI:MGI:3608415	RIKEN cDNA 9830107B12 gene	GO:0003674,GO:0005575,GO:0008150	molecular_function|cellular_component|biological_process
9930111J21Rik1	80.6627	0.40482	5.12846	4.21667	2.0761	2.92117e-07	1.72856e-06	Up	0.125451	0.148083	0.0632482	0.659589	0.454182	0.376938	GeneID:667214,Genbank:NM_001114679.1,MGI:MGI:3041173	RIKEN cDNA 9930111J21 gene 1	GO:0035458,GO:0003924,GO:0005789,GO:0006952	cellular response to interferon-beta|GTPase activity|endoplasmic reticulum membrane|defense response
A2m	2567.75	0.145848	23.5058	10.765	3.42828	3.56005e-122	5.67601e-120	Up	0.729895	1.03152	1.17986	12.1873	11.6693	9.43236	GeneID:232345,Genbank:XM_011241322.1,MGI:MGI:2449119	alpha-2-macroglobulin	GO:0043120,GO:0004867,GO:0048306,GO:0005102,GO:0048403,GO:0005515,GO:0005576,GO:0005615,GO:0007565,GO:0010466,GO:0048406,GO:0019838,GO:0048863,GO:0019899,GO:0019959,GO:0019966,GO:0001869,GO:0030414,GO:0002020,GO:0042803,GO:0004866	tumor necrosis factor binding|serine-type endopeptidase inhibitor activity|calcium-dependent protein binding|signaling receptor binding|brain-derived neurotrophic factor binding|protein binding|extracellular region|extracellular space|female pregnancy|negative regulation of peptidase activity|nerve growth factor binding|growth factor binding|stem cell differentiation|enzyme binding|interleukin-8 …	mmu04610	Complement and coagulation cascades
A430078G23Rik	24.7257	0.787571	3.62175	7.22194	2.85239	0.000292615	0.00111903	Up	0.014412	0.0611325	0.00968805	0.364481	0.133975	0.145228	GeneID:319493,Genbank:NM_001033378.3,MGI:MGI:2442135	RIKEN cDNA A430078G23 gene	GO:0003674,GO:0005575,GO:0008150	molecular_function|cellular_component|biological_process
A530032D15Rik	29.5759	0.640408	2.60427	3.17728	1.66779	0.00920715	0.0255337	Up	0.105688	0.065835	0.0290641	0.339517	0.198653	0.130204	GeneID:381287,Genbank:NM_213615.2,MGI:MGI:3037746	RIKEN cDNA A530032D15Rik gene	GO:0005634,GO:0006338,GO:0006355,GO:0008150,GO:0003674,GO:0003682,GO:0005575	nucleus|chromatin remodeling|regulation of transcription, DNA-templated|biological_process|molecular_function|chromatin binding|cellular_component
A530064D06Rik	34.1493	1.29435	6.58214	366.996	8.51962	4.6373e-11	4.28047e-10	Up	0	0	0	0.374246	0.454497	0.766375	GeneID:328830,Genbank:NM_001113556.1,MGI:MGI:2443476	RIKEN cDNA A530064D06 gene	GO:0005515,GO:0005575,GO:0008150	protein binding|cellular_component|biological_process
A630001G21Rik	95.7819	0.409308	9.29541	13.9741	3.80469	1.4664e-20	2.75942e-19	Up	0.0261172	0.108653	0.111923	1.24184	1.11766	1.26598	GeneID:319997,Genbank:NM_177055.3,MGI:MGI:2443131	RIKEN cDNA A630001G21 gene	GO:0003674,GO:0005575,GO:0008150	molecular_function|cellular_component|biological_process
A630033H20Rik	39.2013	0.53982	4.62795	5.65003	2.49826	3.69308e-06	1.89328e-05	Up	0.0546594	0.0576202	0.0339167	0.275303	0.181952	0.412	GeneID:213438,Genbank:NM_001122596.1,MGI:MGI:2441814	RIKEN cDNA A630033H20 gene	GO:0035025,GO:0051482,GO:0004930,GO:0005623,GO:0005887	positive regulation of Rho protein signal transduction|positive regulation of cytosolic calcium ion concentration involved in phospholipase C-activating G-protein coupled signaling pathway|G-protein coupled receptor activity|cell|integral component of plasma membrane
AA467197	41.8493	0.508542	5.9727	8.20994	3.03737	2.33355e-09	1.78871e-08	Up	0.145174	0.142107	0.066538	0.946444	1.01534	1.10061	GeneID:433470,Genbank:XM_006499873.3,MGI:MGI:3034182	expressed sequence AA467197	GO:0005739,GO:0005751,GO:0008150,GO:0004129,GO:0005634	mitochondrion|mitochondrial respiratory chain complex IV|biological_process|cytochrome-c oxidase activity|nucleus
AB124611	388.103	0.632275	8.32082	38.3471	5.26105	8.73538e-17	1.27881e-15	Up	0.0525959	0.317488	0.141424	7.85338	6.39832	6.32345	GeneID:382062,Genbank:XM_011242566.2,MGI:MGI:3043001	cDNA sequence AB124611	GO:0016020,GO:0016021,GO:0003674,GO:0005575,GO:0008150	membrane|integral component of membrane|molecular_function|cellular_component|biological_process
AI467606	335.48	0.219572	9.18844	4.04888	2.01752	3.98581e-20	7.29679e-19	Up	0.746458	0.623602	1.15497	3.65165	3.57683	3.52842	GeneID:101602,Genbank:XM_006507162.3,MGI:MGI:2141979	expressed sequence AI467606	GO:0016020,GO:0016021,GO:0003674,GO:0005575,GO:0008150	membrane|integral component of membrane|molecular_function|cellular_component|biological_process
AI607873	498.391	0.322789	19.8974	85.7854	6.42266	4.28552e-88	4.27042e-86	Up	0.0583362	0.0190345	0.0549007	5.09291	3.65023	3.12977	GeneID:226691,Genbank:XM_011238800.2,MGI:MGI:2138302	expressed sequence AI607873	GO:0003690,GO:0005634,GO:0005730,GO:0005829,GO:0008134,GO:0042802,GO:0000978,GO:0001047,GO:0001078	double-stranded DNA binding|nucleus|nucleolus|cytosol|transcription factor binding|identical protein binding|RNA polymerase II proximal promoter sequence-specific DNA binding|core promoter binding|transcriptional repressor activity, RNA polymerase II proximal promoter sequence-specific DNA binding
Abca1	15333.3	0.0642189	30.0175	3.80447	1.92769	5.79241e-198	2.53968e-195	Up	7.90822	9.03374	8.59137	32.6036	35.2054	34.4576	GeneID:11303,Genbank:NM_013454.3,MGI:MGI:99607	ATP-binding cassette, sub-family A (ABC1), member 1	GO:0005886,GO:0005887,GO:0006497,GO:0006869,GO:0006911,GO:0016197,GO:0007040,GO:0016887,GO:0007186,GO:0017127,GO:0007189,GO:0019905,GO:0030139,GO:0034364,GO:0030301,GO:0034380,GO:0031267,GO:0042157,GO:0032367,GO:0042158,GO:0042626,GO:0000166,GO:0055091,GO:0042632,GO:0002790,GO:0060155,GO:0043231,GO:0005102,GO:0071222,GO:0005515,GO:0071300,GO:0005524,GO:0071403,GO:0005548,GO:0090554,GO:0090556,GO:…	plasma membrane|integral component of plasma membrane|protein lipidation|lipid transport|phagocytosis, engulfment|endosomal transport|lysosome organization|ATPase activity|G-protein coupled receptor signaling pathway|cholesterol transporter activity|adenylate cyclase-activating G-protein coupled receptor signaling pathway|syntaxin binding|endocytic vesicle|high-density lipoprotein particle|choles…	mmu02010,mmu04975,mmu04979	ABC transporters|Fat digestion and absorption|Cholesterol metabolism
Abca13	44.0591	0.521213	4.6391	5.34414	2.41796	3.49938e-06	1.8003e-05	Up	0.00944224	0.00588173	0.0199073	0.0731551	0.0709911	0.0536885	GeneID:268379,Genbank:NM_178259.3,MGI:MGI:2388707	ATP-binding cassette, sub-family A (ABC1), member 13	GO:0016020,GO:0016021,GO:0016887,GO:0042626,GO:0043231,GO:0055085,GO:0000166,GO:0005524,GO:0006869	membrane|integral component of membrane|ATPase activity|ATPase activity, coupled to transmembrane movement of substances|intracellular membrane-bounded organelle|transmembrane transport|nucleotide binding|ATP binding|lipid transport	mmu02010	ABC transporters
Abca9	2898.7	0.11619	9.52722	2.15392	1.10697	1.61556e-21	3.15872e-20	Up	3.12667	3.64228	4.05551	8.73954	7.08748	8.67634	GeneID:217262,Genbank:XM_017314486.1,MGI:MGI:2386796	ATP-binding cassette, sub-family A (ABC1), member 9	GO:0006869,GO:0016020,GO:0016021,GO:0016887,GO:0042626,GO:0043231,GO:0055085,GO:0000166,GO:0005524,GO:0005739	lipid transport|membrane|integral component of membrane|ATPase activity|ATPase activity, coupled to transmembrane movement of substances|intracellular membrane-bounded organelle|transmembrane transport|nucleotide binding|ATP binding|mitochondrion	mmu02010	ABC transporters
Abcb11	3.68248	2.22455	2.38608	39.6143	5.30795	0.0170291	0.0437014	Up	0	0	0	0.024337	0.0292742	0	GeneID:27413,Genbank:XM_006499669.3,MGI:MGI:1351619	ATP-binding cassette, sub-family B (MDR/TAP), member 11	GO:0042493,GO:0005794,GO:0042626,GO:0005886,GO:0015126,GO:0015238,GO:0015721,GO:0015722,GO:0045177,GO:0046581,GO:0016020,GO:0046618,GO:0016021,GO:0055085,GO:0000139,GO:0016324,GO:0000166,GO:0016887,GO:0005524	response to drug|Golgi apparatus|ATPase activity, coupled to transmembrane movement of substances|plasma membrane|canalicular bile acid transmembrane transporter activity|drug transmembrane transporter activity|bile acid and bile salt transport|canalicular bile acid transport|apical part of cell|intercellular canaliculus|membrane|drug export|integral component of membrane|transmembrane transport|…	mmu02010,mmu04976,mmu04979,mmu01522	ABC transporters|Bile secretion|Cholesterol metabolism|Endocrine resistance
Abcb1b	344.814	0.184955	6.86544	2.41128	1.2698	6.62849e-12	6.6926e-11	Up	0.613582	0.619889	0.724566	1.75284	1.38838	1.82308	GeneID:18669,Genbank:NM_011075.2,MGI:MGI:97568	ATP-binding cassette, sub-family B (MDR/TAP), member 1B	GO:0042493,GO:0005524,GO:0042626,GO:0005739,GO:0005886,GO:0008559,GO:0014045,GO:0015238,GO:0015893,GO:0046581,GO:0016020,GO:0055085,GO:0016021,GO:0016324,GO:0000139,GO:0016787,GO:0000166,GO:0016887,GO:0005215	response to drug|ATP binding|ATPase activity, coupled to transmembrane movement of substances|mitochondrion|plasma membrane|xenobiotic transmembrane transporting ATPase activity|establishment of endothelial blood-brain barrier|drug transmembrane transporter activity|drug transport|intercellular canaliculus|membrane|transmembrane transport|integral component of membrane|apical plasma membrane|Golg…	mmu02010,mmu04976,mmu05206,mmu05226	ABC transporters|Bile secretion|MicroRNAs in cancer|Gastric cancer
Abcc3	1067.64	0.111574	23.9759	6.38677	2.67509	4.95886e-127	8.52632e-125	Up	0.856057	0.74947	0.806211	5.09751	5.73822	5.38668	GeneID:76408,Genbank:XM_006534428.3,MGI:MGI:1923658	ATP-binding cassette, sub-family C (CFTR/MRP), member 3	GO:0016323,GO:0005887,GO:0006855,GO:0016887,GO:0008514,GO:0008559,GO:0015238,GO:0022857,GO:0015432,GO:0042626,GO:0015722,GO:0015893,GO:0042908,GO:0016020,GO:0000166,GO:0055085,GO:0005524,GO:0016021	basolateral plasma membrane|integral component of plasma membrane|drug transmembrane transport|ATPase activity|organic anion transmembrane transporter activity|xenobiotic transmembrane transporting ATPase activity|drug transmembrane transporter activity|transmembrane transporter activity|bile acid-exporting ATPase activity|ATPase activity, coupled to transmembrane movement of substances|canalicul…	mmu02010,mmu04976,mmu01523	ABC transporters|Bile secretion|Antifolate resistance
Abcg3	17.7926	1.05349	4.83626	34.1771	5.09496	1.32307e-06	7.19166e-06	Up	0.00373617	0.00365722	0.00376729	0.155323	0.136532	0.109052	GeneID:27405,Genbank:XM_017320904.1,MGI:MGI:1351624	ATP-binding cassette, sub-family G (WHITE), member 3	GO:0016020,GO:0016021,GO:0016324,GO:0016887,GO:0017127,GO:0033344,GO:0042626,GO:0043235,GO:0055085,GO:0005524,GO:0005886,GO:0006855	membrane|integral component of membrane|apical plasma membrane|ATPase activity|cholesterol transporter activity|cholesterol efflux|ATPase activity, coupled to transmembrane movement of substances|receptor complex|transmembrane transport|ATP binding|plasma membrane|drug transmembrane transport	mmu02010	ABC transporters
Abcg8	4.2931	1.87606	2.94798	46.2242	5.53058	0.00319862	0.0099534	Up	0	0	0	0.0117883	0.0545374	0.0354707	GeneID:67470,Genbank:NM_001286005.1,MGI:MGI:1914720	ATP-binding cassette, sub-family G (WHITE), member 8	GO:0015248,GO:0015914,GO:0015918,GO:0016020,GO:0016021,GO:0016324,GO:0042632,GO:0016887,GO:0043190,GO:0017127,GO:0043235,GO:0045796,GO:0046872,GO:0046982,GO:0055085,GO:0005515,GO:0005524,GO:0005886,GO:0005887,GO:0006869,GO:0007588,GO:0010949,GO:0030299,GO:0030301,GO:0033344,GO:0055092,GO:0034041,GO:0042626	sterol transporter activity|phospholipid transport|sterol transport|membrane|integral component of membrane|apical plasma membrane|cholesterol homeostasis|ATPase activity|ATP-binding cassette (ABC) transporter complex|cholesterol transporter activity|receptor complex|negative regulation of intestinal cholesterol absorption|metal ion binding|protein heterodimerization activity|transmembrane transp…	mmu02010,mmu04976,mmu04975,mmu04979	ABC transporters|Bile secretion|Fat digestion and absorption|Cholesterol metabolism
Abhd15	222.84	0.232327	6.14484	2.69001	1.42761	8.0046e-10	6.46934e-09	Up	0.390446	0.515321	0.659114	1.57304	1.37535	1.47714	GeneID:67477,Genbank:NM_026185.4,MGI:MGI:1914727	abhydrolase domain containing 15	GO:0044255,GO:0005576,GO:0016787,GO:0016788	cellular lipid metabolic process|extracellular region|hydrolase activity|hydrolase activity, acting on ester bonds
Abi3	767.052	0.160626	11.2794	3.51069	1.81176	1.65921e-29	4.59704e-28	Up	0.420262	0.521714	0.675423	2.04168	1.89068	2.03941	GeneID:66610,Genbank:NM_001163464.1,MGI:MGI:1913860	ABI gene family, member 3	GO:0030027,GO:0030334,GO:0042802,GO:0005622,GO:0005737,GO:0018108	lamellipodium|regulation of cell migration|identical protein binding|intracellular|cytoplasm|peptidyl-tyrosine phosphorylation
Acaa1b	36.5207	0.478239	2.3539	2.18211	1.12573	0.0185777	0.0470764	Up	0.0948476	0.113475	0.14877	0.323113	0.248298	0.24718	GeneID:235674,Genbank:NM_146230.3,MGI:MGI:3605455	acetyl-Coenzyme A acyltransferase 1B	GO:0005739,GO:0005777,GO:0006629,GO:0006631,GO:0006635,GO:0008152,GO:0010124,GO:0016740,GO:0016746,GO:0016747,GO:0003824,GO:0003988	mitochondrion|peroxisome|lipid metabolic process|fatty acid metabolic process|fatty acid beta-oxidation|metabolic process|phenylacetate catabolic process|transferase activity|transferase activity, transferring acyl groups|transferase activity, transferring acyl groups other than amino-acyl groups|catalytic activity|acetyl-CoA C-acyltransferase activity	mmu00071,mmu00592,mmu01040,mmu00280,mmu04146,mmu03320	Fatty acid degradation|alpha-Linolenic acid metabolism|Biosynthesis of unsaturated fatty acids|Valine, leucine and isoleucine degradation|Peroxisome|PPAR signaling pathway
Acads	679.755	0.133288	8.54935	2.20309	1.13953	1.23785e-17	1.91442e-16	Up	2.87356	3.6858	2.99741	7.09008	7.74046	7.3338	GeneID:11409,Genbank:NM_007383.3,MGI:MGI:87868	acyl-Coenzyme A dehydrogenase, short chain	GO:0046359,GO:0004085,GO:0005654,GO:0050660,GO:0005739,GO:0005759,GO:0006629,GO:0051289,GO:0006631,GO:0055114,GO:0008152,GO:0016491,GO:0016627,GO:0000062,GO:0031966,GO:0003995,GO:0033539	butyrate catabolic process|butyryl-CoA dehydrogenase activity|nucleoplasm|flavin adenine dinucleotide binding|mitochondrion|mitochondrial matrix|lipid metabolic process|protein homotetramerization|fatty acid metabolic process|oxidation-reduction process|metabolic process|oxidoreductase activity|oxidoreductase activity, acting on the CH-CH group of donors|fatty-acyl-CoA binding|mitochondrial membr…	mmu00650,mmu00071,mmu00280	Butanoate metabolism|Fatty acid degradation|Valine, leucine and isoleucine degradation
Acap1	59.6756	0.590863	5.8015	10.7621	3.42789	6.57259e-09	4.74753e-08	Up	0.0108063	0.0423118	0.108963	0.909725	0.457249	0.456225	GeneID:216859,Genbank:NM_153788.3,MGI:MGI:2388270	ArfGAP with coiled-coil, ankyrin repeat and PH domains 1	GO:0032012,GO:0005096,GO:0043231,GO:0005737,GO:0046872,GO:0005768,GO:0005829,GO:0006629,GO:0007165,GO:0008150,GO:0016020,GO:0016042,GO:0016192,GO:0003674,GO:0016787,GO:0004871,GO:0031267	regulation of ARF protein signal transduction|GTPase activator activity|intracellular membrane-bounded organelle|cytoplasm|metal ion binding|endosome|cytosol|lipid metabolic process|signal transduction|biological_process|membrane|lipid catabolic process|vesicle-mediated transport|molecular_function|hydrolase activity|signal transducer activity|small GTPase binding	mmu04144	Endocytosis
Acod1	41.4357	0.755955	6.73243	34.046	5.08941	1.66856e-11	1.61943e-10	Up	0.0330452	0.00539116	0	0.606752	0.439601	0.32725	GeneID:16365,Genbank:NM_008392.1,MGI:MGI:103206	aconitate decarboxylase 1	GO:2000379,GO:0071219,GO:0034144,GO:0005739,GO:0071222,GO:0035458,GO:0045087,GO:0006952,GO:0071346,GO:0006954,GO:0007566,GO:0045824,GO:0016829,GO:0071347,GO:0047547,GO:0019679,GO:0071356,GO:0047613,GO:0032088,GO:0071393,GO:0032480,GO:0002376,GO:0072573,GO:0032496,GO:0002760,GO:0050728,GO:0034136	positive regulation of reactive oxygen species metabolic process|cellular response to molecule of bacterial origin|negative regulation of toll-like receptor 4 signaling pathway|mitochondrion|cellular response to lipopolysaccharide|cellular response to interferon-beta|innate immune response|defense response|cellular response to interferon-gamma|inflammatory response|embryo implantation|negative re…
Acp5	432.735	0.634729	7.33194	25.1728	4.65379	2.26847e-13	2.6054e-12	Up	0.0593483	0.304995	0.119685	4.9808	4.19488	3.59857	GeneID:11433,Genbank:NM_001102405.1,MGI:MGI:87883	acid phosphatase 5, tartrate resistant	GO:0050830,GO:0005764,GO:0060349,GO:0016311,GO:0016787,GO:0032496,GO:0032691,GO:0032695,GO:0032720,GO:0032929,GO:0034097,GO:0045019,GO:0045453,GO:0003993,GO:0046872,GO:0050728	defense response to Gram-positive bacterium|lysosome|bone morphogenesis|dephosphorylation|hydrolase activity|response to lipopolysaccharide|negative regulation of interleukin-1 beta production|negative regulation of interleukin-12 production|negative regulation of tumor necrosis factor production|negative regulation of superoxide anion generation|response to cytokine|negative regulation of nitric…	mmu00740,mmu04142,mmu04380,mmu05323	Riboflavin metabolism|Lysosome|Osteoclast differentiation|Rheumatoid arthritis
Acpp	45.184	0.506755	4.12141	4.25319	2.08855	3.76565e-05	0.000166562	Up	0.0167491	0.0421591	0.0627292	0.201431	0.174876	0.167115	GeneID:56318,Genbank:NM_207668.2,MGI:MGI:1928480	acid phosphatase, prostate	GO:0042803,GO:0016311,GO:0005615,GO:0045177,GO:0016787,GO:0005622,GO:0046085,GO:0016791,GO:0005764,GO:0005771,GO:0005886,GO:0006144,GO:0030141,GO:0006772,GO:0051289,GO:0030175,GO:0008253,GO:0051930,GO:0031985,GO:0009117,GO:0033265,GO:0012506,GO:0003993,GO:0052642,GO:0042131,GO:0016020,GO:0060168,GO:0042802,GO:0016021,GO:0005576	protein homodimerization activity|dephosphorylation|extracellular space|apical part of cell|hydrolase activity|intracellular|adenosine metabolic process|phosphatase activity|lysosome|multivesicular body|plasma membrane|purine nucleobase metabolic process|secretory granule|thiamine metabolic process|protein homotetramerization|filopodium|5'-nucleotidase activity|regulation of sensory perception of…
Acsm5	26.6135	0.653785	2.30837	2.84648	1.50918	0.0209783	0.052187	Up	0.0269018	0.0526668	0.103983	0.116498	0.27164	0.163586	GeneID:272428,Genbank:XM_006507905.2,MGI:MGI:2444086	acyl-CoA synthetase medium-chain family member 5	GO:0004321,GO:0005524,GO:0005739,GO:0005759,GO:0006629,GO:0006631,GO:0006633,GO:0006637,GO:0008152,GO:0015645,GO:0016874,GO:0000166,GO:0046872,GO:0003824,GO:0047760,GO:0003996	fatty-acyl-CoA synthase activity|ATP binding|mitochondrion|mitochondrial matrix|lipid metabolic process|fatty acid metabolic process|fatty acid biosynthetic process|acyl-CoA metabolic process|metabolic process|fatty acid ligase activity|ligase activity|nucleotide binding|metal ion binding|catalytic activity|butyrate-CoA ligase activity|acyl-CoA ligase activity	mmu00650	Butanoate metabolism
Acss3	123.996	0.288454	3.48411	2.00695	1.00501	0.000493783	0.00182085	Up	0.367358	0.404545	0.347267	0.56793	0.993586	0.808973	GeneID:380660,Genbank:NM_001142804.1,MGI:MGI:2685720	acyl-CoA synthetase short-chain family member 3	GO:0003987,GO:0005524,GO:0005739,GO:0008150,GO:0008152,GO:0016874,GO:0000166,GO:0003674,GO:0003824	acetate-CoA ligase activity|ATP binding|mitochondrion|biological_process|metabolic process|ligase activity|nucleotide binding|molecular_function|catalytic activity	mmu00640	Propanoate metabolism
Acy3	109.899	0.322038	3.61269	2.23988	1.16342	0.000303035	0.0011551	Up	0.487678	1.00899	0.726434	1.50904	2.01449	1.72153	GeneID:71670,Genbank:NM_001302479.1,MGI:MGI:1918920	aspartoacylase (aminoacylase) 3	GO:0005886,GO:0008152,GO:0016020,GO:0016324,GO:0016787,GO:0016788,GO:0016811,GO:0042802,GO:0046872,GO:0004046,GO:0005515,GO:0005737	plasma membrane|metabolic process|membrane|apical plasma membrane|hydrolase activity|hydrolase activity, acting on ester bonds|hydrolase activity, acting on carbon-nitrogen (but not peptide) bonds, in linear amides|identical protein binding|metal ion binding|aminoacylase activity|protein binding|cytoplasm
Ada	209.621	0.255661	8.29904	4.35219	2.12174	1.0496e-16	1.52762e-15	Up	0.869931	0.507655	0.55667	2.56461	3.50721	2.80773	GeneID:11486,Genbank:NM_007398.4,MGI:MGI:87916	adenosine deaminase	GO:0002686,GO:0002906,GO:0004000,GO:0007155,GO:0005615,GO:0008270,GO:0005737,GO:0009117,GO:0009168,GO:0009897,GO:0033632,GO:0009986,GO:0042110,GO:0010460,GO:0016020,GO:0042323,GO:0043025,GO:0043066,GO:0043103,GO:0001666,GO:0046638,GO:0043278,GO:0001701,GO:0046872,GO:0045580,GO:0001821,GO:0048286,GO:0045582,GO:0001829,GO:0048541,GO:0001883,GO:0048566,GO:0001889,GO:0050728,GO:0001890,GO:0002314,GO:…	negative regulation of leukocyte migration|negative regulation of mature B cell apoptotic process|adenosine deaminase activity|cell adhesion|extracellular space|zinc ion binding|cytoplasm|nucleotide metabolic process|purine ribonucleoside monophosphate biosynthetic process|external side of plasma membrane|regulation of cell-cell adhesion mediated by integrin|cell surface|T cell activation|positiv…	mmu00230,mmu05340	Purine metabolism|Primary immunodeficiency
Adam17	1859.66	0.10398	10.6575	2.15572	1.10817	1.60785e-26	3.99978e-25	Up	3.72159	3.45495	3.77798	8.86151	7.42731	8.54343	GeneID:11491,Genbank:NM_009615.6,MGI:MGI:1096335	a disintegrin and metallopeptidase domain 17	GO:0005576,GO:0005615,GO:0005737,GO:0005829,GO:0005886,GO:0005887,GO:0008237,GO:0005911,GO:0008284,GO:0005925,GO:0009986,GO:0006508,GO:0010820,GO:0010977,GO:0015629,GO:0016020,GO:0032722,GO:0016021,GO:0033025,GO:0016324,GO:0033077,GO:0016787,GO:0033627,GO:0035625,GO:0042493,GO:0043066,GO:0001666,GO:1905564,GO:0043536,GO:0001934,GO:2001222,GO:0045121,GO:0002467,GO:0045741,GO:0002532,GO:0004222,GO:…	extracellular region|extracellular space|cytoplasm|cytosol|plasma membrane|integral component of plasma membrane|metallopeptidase activity|cell-cell junction|positive regulation of cell proliferation|focal adhesion|cell surface|proteolysis|positive regulation of T cell chemotaxis|negative regulation of neuron projection development|actin cytoskeleton|membrane|positive regulation of chemokine prod…	mmu04330,mmu05010	Notch signaling pathway|Alzheimer's disease
Adam8	1952.39	0.409007	14.5059	61.0958	5.933	1.11237e-47	4.86504e-46	Up	0.128715	0.268569	0.232251	17.5563	13.668	9.11341	GeneID:11501,Genbank:XM_017321933.1,MGI:MGI:107825	a disintegrin and metallopeptidase domain 8	GO:0005509,GO:0005515,GO:0005737,GO:0005886,GO:0005887,GO:0006508,GO:0033089,GO:0006954,GO:0042581,GO:0007160,GO:0043406,GO:0008233,GO:0043524,GO:0043534,GO:0045089,GO:0045670,GO:0061025,GO:0045780,GO:0070245,GO:0070820,GO:0045785,GO:0071065,GO:0071133,GO:0071456,GO:0072675,GO:0000902,GO:0098609,GO:0001525,GO:2000309,GO:0002102,GO:2000391,GO:0002523,GO:0002675,GO:0002693,GO:0004222,GO:0005178,GO:…	calcium ion binding|protein binding|cytoplasm|plasma membrane|integral component of plasma membrane|proteolysis|positive regulation of T cell differentiation in thymus|inflammatory response|specific granule|cell-matrix adhesion|positive regulation of MAP kinase activity|peptidase activity|negative regulation of neuron apoptotic process|blood vessel endothelial cell migration|positive regulation o…
Adamts12	130.056	0.365263	5.95026	4.51089	2.17341	2.67721e-09	2.03259e-08	Up	0.12118	0.102953	0.0945237	0.632098	0.626646	0.252643	GeneID:239337,Genbank:NM_175501.2,MGI:MGI:2146046	a disintegrin-like and metallopeptidase (reprolysin type) with thrombospondin type 1 motif, 12	GO:0071356,GO:0006508,GO:0071773,GO:0007160,GO:1901509,GO:0008233,GO:0008237,GO:0016477,GO:0016787,GO:0030167,GO:1902203,GO:0031012,GO:1902548,GO:0032331,GO:2001113,GO:0046872,GO:0050727,GO:0004222,GO:0051603,GO:0005576,GO:0071347,GO:0005578	cellular response to tumor necrosis factor|proteolysis|cellular response to BMP stimulus|cell-matrix adhesion|regulation of endothelial tube morphogenesis|peptidase activity|metallopeptidase activity|cell migration|hydrolase activity|proteoglycan catabolic process|negative regulation of hepatocyte growth factor receptor signaling pathway|extracellular matrix|negative regulation of cellular respon…
Adamts14	34.6723	0.57183	3.07046	3.37709	1.75578	0.0021373	0.00694147	Up	0.0714323	0.0376508	0.019392	0.125638	0.200797	0.131743	GeneID:237360,Genbank:NM_001081127.1,MGI:MGI:2179942	a disintegrin-like and metallopeptidase (reprolysin type) with thrombospondin type 1 motif, 14	GO:0005576,GO:0008233,GO:0030199	extracellular region|peptidase activity|collagen fibril organization
Adap2	607.73	0.141421	13.1521	3.63004	1.85999	1.65498e-39	5.89939e-38	Up	1.85496	1.81576	2.07989	7.30285	6.67872	7.98217	GeneID:216991,Genbank:XM_006532973.3,MGI:MGI:2663075	ArfGAP with dual PH domains 2	GO:0016192,GO:0005546,GO:0031267,GO:0005547,GO:0032012,GO:0005622,GO:0005737,GO:0005740,GO:0005829,GO:0043231,GO:0043325,GO:0005886,GO:0043533,GO:0046872,GO:0007507,GO:0005096,GO:0048017,GO:0016020,GO:0005545	vesicle-mediated transport|phosphatidylinositol-4,5-bisphosphate binding|small GTPase binding|phosphatidylinositol-3,4,5-trisphosphate binding|regulation of ARF protein signal transduction|intracellular|cytoplasm|mitochondrial envelope|cytosol|intracellular membrane-bounded organelle|phosphatidylinositol-3,4-bisphosphate binding|plasma membrane|inositol 1,3,4,5 tetrakisphosphate binding|metal ion…
Adcy7	1773.7	0.111222	12.1891	2.55922	1.35571	3.55118e-34	1.1242e-32	Up	1.59696	1.62716	1.58228	4.33267	4.9417	3.6784	GeneID:11513,Genbank:XM_011248278.2,MGI:MGI:102891	adenylate cyclase 7	GO:0009190,GO:0004016,GO:0016020,GO:0004383,GO:0005524,GO:0005886,GO:0006171,GO:0016021,GO:0016829,GO:0006182,GO:0016849,GO:0007165,GO:0035556,GO:0007189,GO:0000166,GO:0046872,GO:0007190,GO:0071361,GO:0008074	cyclic nucleotide biosynthetic process|adenylate cyclase activity|membrane|guanylate cyclase activity|ATP binding|plasma membrane|cAMP biosynthetic process|integral component of membrane|lyase activity|cGMP biosynthetic process|phosphorus-oxygen lyase activity|signal transduction|intracellular signal transduction|adenylate cyclase-activating G-protein coupled receptor signaling pathway|nucleotide…	mmu00230,mmu04015,mmu04371,mmu04020,mmu04072,mmu04024,mmu04022,mmu04114,mmu04540,mmu04611,mmu04062,mmu04911,mmu04923,mmu04912,mmu04913,mmu04915,mmu04914,mmu04921,mmu04926,mmu04918,mmu04916,mmu04925,mmu04927,mmu04261,mmu04270,mmu04970,mmu04971,mmu04972,mmu04976,mmu04724,mmu04727,mmu04725,mmu04723,mmu04750,mmu04211,mmu04213,mmu04713,mmu04714,mmu05200,mmu05032,mmu05414,mmu04934,mmu05166,mmu01522	Purine metabolism|Rap1 signaling pathway|Apelin signaling pathway|Calcium signaling pathway|Phospholipase D signaling pathway|cAMP signaling pathway|cGMP - PKG signaling pathway|Oocyte meiosis|Gap junction|Platelet activation|Chemokine signaling pathway|Insulin secretion|Regulation of lipolysis in adipocyte|GnRH signaling pathway|Ovarian Steroidogenesis|Estrogen signaling pathway|Progesterone-med…
Adgre1	3457.38	0.101674	37.2149	13.773	3.78377	3.92074e-303	3.82011e-300	Up	1.84641	1.81918	1.88203	29.8489	26.1789	24.298	GeneID:13733,Genbank:XM_006523601.1,MGI:MGI:106912	adhesion G protein-coupled receptor E1	GO:0004888,GO:0004930,GO:0005509,GO:0005886,GO:0007165,GO:0007166,GO:0007186,GO:0009897,GO:0016020,GO:0016021,GO:0071944,GO:0002250,GO:0002376,GO:0004871	transmembrane signaling receptor activity|G-protein coupled receptor activity|calcium ion binding|plasma membrane|signal transduction|cell surface receptor signaling pathway|G-protein coupled receptor signaling pathway|external side of plasma membrane|membrane|integral component of membrane|cell periphery|adaptive immune response|immune system process|signal transducer activity
Adgre4	109.432	0.427914	11.3029	28.5746	4.83666	1.26982e-29	3.52933e-28	Up	0.0285805	0.0479598	0.0123508	1.0057	0.800986	0.872515	GeneID:52614,Genbank:NM_139138.3,MGI:MGI:1196464	adhesion G protein-coupled receptor E4	GO:0005509,GO:0005886,GO:0005887,GO:0007165,GO:0007166,GO:0007173,GO:0007186,GO:0009986,GO:0016020,GO:0016021,GO:0004871,GO:0004888,GO:0004930	calcium ion binding|plasma membrane|integral component of plasma membrane|signal transduction|cell surface receptor signaling pathway|epidermal growth factor receptor signaling pathway|G-protein coupled receptor signaling pathway|cell surface|membrane|integral component of membrane|signal transducer activity|transmembrane signaling receptor activity|G-protein coupled receptor activity
Adgrf3	13.4825	0.867885	2.3102	4.01386	2.00499	0.020877	0.0519644	Up	0.0239002	0.0204708	0.00301241	0.0838347	0.0632059	0.052943	GeneID:381628,Genbank:XM_006535737.3,MGI:MGI:2685887	adhesion G protein-coupled receptor F3	GO:0007165,GO:0007166,GO:0007186,GO:0016020,GO:0016021,GO:0004871,GO:0004888,GO:0004930	signal transduction|cell surface receptor signaling pathway|G-protein coupled receptor signaling pathway|membrane|integral component of membrane|signal transducer activity|transmembrane signaling receptor activity|G-protein coupled receptor activity
Adgrg3	43.2235	0.513031	2.08827	2.1014	1.07135	0.0367734	0.0850272	Up	0.0745388	0.10269	0.0501065	0.223801	0.188495	0.089213	GeneID:54672,Genbank:XM_006531198.3,MGI:MGI:1859670	adhesion G protein-coupled receptor G3	GO:0005886,GO:0005887,GO:0007165,GO:0007166,GO:0007186,GO:0016020,GO:0016021,GO:0030183,GO:0030334,GO:0032792,GO:1901223,GO:0004871,GO:0004888,GO:0004930	plasma membrane|integral component of plasma membrane|signal transduction|cell surface receptor signaling pathway|G-protein coupled receptor signaling pathway|membrane|integral component of membrane|B cell differentiation|regulation of cell migration|negative regulation of CREB transcription factor activity|negative regulation of NIK/NF-kappaB signaling|signal transducer activity|transmembrane si…
Adgrg5	125.37	0.461165	11.5688	40.3672	5.33511	5.93385e-31	1.70883e-29	Up	0	0.0362163	0.0466328	0.985351	1.43653	1.10401	GeneID:382045,Genbank:XM_017312886.1,MGI:MGI:2685955	adhesion G protein-coupled receptor G5	GO:0005886,GO:0007165,GO:0007166,GO:0007186,GO:0016020,GO:0016021,GO:0004871,GO:0004888,GO:0004930	plasma membrane|signal transduction|cell surface receptor signaling pathway|G-protein coupled receptor signaling pathway|membrane|integral component of membrane|signal transducer activity|transmembrane signaling receptor activity|G-protein coupled receptor activity
Adh6b	3.89971	1.85321	-2.38051	0.0469873	-4.41158	0.0172888	0.0442643	Down	0.026029	0.0203832	0.0682392	0	0	0.00542669	GeneID:100417514,Genbank:XM_006502557.2,MGI:MGI:2446626	alcohol dehydrogenase 6B (class V)	GO:0003674,GO:0005575,GO:0008150	molecular_function|cellular_component|biological_process
Adora3	116.328	0.408711	6.11451	5.65318	2.49906	9.68571e-10	7.73534e-09	Up	0.216326	0.0705851	0.333251	1.32401	1.10951	1.25281	GeneID:11542,Genbank:NM_009631.4,MGI:MGI:104847	adenosine A3 receptor	GO:0050729,GO:0002553,GO:0050850,GO:0002687,GO:0005886,GO:0005887,GO:0008285,GO:0070257,GO:0014068,GO:0030336,GO:0032088,GO:0043306,GO:0001609,GO:0001973	positive regulation of inflammatory response|histamine secretion by mast cell|positive regulation of calcium-mediated signaling|positive regulation of leukocyte migration|plasma membrane|integral component of plasma membrane|negative regulation of cell proliferation|positive regulation of mucus secretion|positive regulation of phosphatidylinositol 3-kinase signaling|negative regulation of cell mi…	mmu04071,mmu04022,mmu04080	Sphingolipid signaling pathway|cGMP - PKG signaling pathway|Neuroactive ligand-receptor interaction
Adprhl1	34.4414	0.487035	2.19341	2.09691	1.06827	0.0282779	0.0677233	Up	0.0390863	0.0350721	0.0328433	0.0812463	0.095536	0.0594196	GeneID:234072,Genbank:XM_017312667.1,MGI:MGI:2442168	ADP-ribosylhydrolase like 1	GO:0005622,GO:0005769,GO:0006886,GO:0012505,GO:0016787,GO:0017137,GO:0031338,GO:0051725,GO:0090630,GO:0000287,GO:0003875,GO:0005096	intracellular|early endosome|intracellular protein transport|endomembrane system|hydrolase activity|Rab GTPase binding|regulation of vesicle fusion|protein de-ADP-ribosylation|activation of GTPase activity|magnesium ion binding|ADP-ribosylarginine hydrolase activity|GTPase activator activity
Afp	29.3722	0.605094	4.26715	5.98781	2.58203	1.97985e-05	9.11833e-05	Up	0.0478305	0.0668855	0.0551188	0.205946	0.505965	0.363266	GeneID:11576,Genbank:NM_007423.4,MGI:MGI:87951	alpha fetoprotein	GO:0005615,GO:0005737,GO:0019953,GO:0042448,GO:0046872,GO:0060395,GO:0001542,GO:0004566,GO:0005576	extracellular space|cytoplasm|sexual reproduction|progesterone metabolic process|metal ion binding|SMAD protein signal transduction|ovulation from ovarian follicle|beta-glucuronidase activity|extracellular region	mmu04390	Hippo signaling pathway
Agpat2	133.204	0.297334	6.08451	3.50432	1.80913	1.16851e-09	9.25337e-09	Up	0.434668	0.425483	0.72135	2.23056	1.84619	1.74637	GeneID:67512,Genbank:NM_026212.2,MGI:MGI:1914762	1-acylglycerol-3-phosphate O-acyltransferase 2 (lysophosphatidic acid acyltransferase, beta)	GO:0005783,GO:0006629,GO:0006654,GO:0008152,GO:0008654,GO:0016020,GO:0016021,GO:0016411,GO:0016740,GO:0016746,GO:0046474,GO:0001819,GO:0003841	endoplasmic reticulum|lipid metabolic process|phosphatidic acid biosynthetic process|metabolic process|phospholipid biosynthetic process|membrane|integral component of membrane|acylglycerol O-acyltransferase activity|transferase activity|transferase activity, transferring acyl groups|glycerophospholipid biosynthetic process|positive regulation of cytokine production|1-acylglycerol-3-phosphate O-a…	mmu00561,mmu00564,mmu04072,mmu04975	Glycerolipid metabolism|Glycerophospholipid metabolism|Phospholipase D signaling pathway|Fat digestion and absorption
Agtrap	1215.26	0.101748	12.6892	2.44714	1.2911	6.79018e-37	2.28572e-35	Up	2.1215	2.42993	2.47246	5.78044	6.28916	6.02629	GeneID:11610,Genbank:NM_001301281.1,MGI:MGI:1339977	angiotensin II, type I receptor-associated protein	GO:0005783,GO:0005794,GO:0005829,GO:0005886,GO:0005938,GO:0008217,GO:0016020,GO:0016021,GO:0031410,GO:0038166,GO:0043231,GO:0004945,GO:0005515,GO:0005654	endoplasmic reticulum|Golgi apparatus|cytosol|plasma membrane|cell cortex|regulation of blood pressure|membrane|integral component of membrane|cytoplasmic vesicle|angiotensin-activated signaling pathway|intracellular membrane-bounded organelle|angiotensin type II receptor activity|protein binding|nucleoplasm
Ahnak	22283	0.192573	6.9965	2.54441	1.34733	2.62438e-12	2.75937e-11	Up	5.58602	6.71376	7.87156	19.9054	19.1803	14.8872	GeneID:66395,Genbank:XM_017318272.1,MGI:MGI:1316648	AHNAK nucleoprotein (desmoyokin)	GO:0045121,GO:0042383,GO:0005737,GO:0045296,GO:0043034,GO:0005829,GO:0051259,GO:0070062,GO:0005886,GO:0005911,GO:0043484,GO:0015629,GO:0097493,GO:1901385,GO:0044291,GO:0030315,GO:0003723,GO:0044548,GO:0031982,GO:0005634	membrane raft|sarcolemma|cytoplasm|cadherin binding|costamere|cytosol|protein complex oligomerization|extracellular exosome|plasma membrane|cell-cell junction|regulation of RNA splicing|actin cytoskeleton|structural molecule activity conferring elasticity|regulation of voltage-gated calcium channel activity|cell-cell contact zone|T-tubule|RNA binding|S100 protein binding|vesicle|nucleus
Ahnak2	327.126	0.260328	3.96728	2.04599	1.0328	7.26961e-05	0.000307142	Up	0.241861	0.220803	0.332327	0.505345	0.819483	0.391901	GeneID:100041194,Genbank:XM_017315330.1,MGI:MGI:2144831	AHNAK nucleoprotein 2	GO:0043034,GO:0005737,GO:0043484,GO:0005829,GO:0005886,GO:0008366,GO:0019226,GO:0021675,GO:0030018,GO:0030315,GO:0030659,GO:0001778,GO:0032287,GO:0003674,GO:0032290,GO:0003723	costamere|cytoplasm|regulation of RNA splicing|cytosol|plasma membrane|axon ensheathment|transmission of nerve impulse|nerve development|Z disc|T-tubule|cytoplasmic vesicle membrane|plasma membrane repair|peripheral nervous system myelin maintenance|molecular_function|peripheral nervous system myelin formation|RNA binding
Aif1	592.34	0.196497	12.3054	5.34416	2.41796	8.47435e-35	2.70716e-33	Up	2.36865	3.48469	1.7878	13.2735	14.2665	15.4503	GeneID:11629,Genbank:XM_006523504.3,MGI:MGI:1343098	allograft inflammatory factor 1	GO:0005737,GO:0005829,GO:0005856,GO:0005884,GO:0005886,GO:0043066,GO:0006911,GO:0043204,GO:0010629,GO:0045429,GO:0014739,GO:0046872,GO:0048471,GO:0048661,GO:0048662,GO:0051015,GO:0051017,GO:0001726,GO:0001774,GO:0001891,GO:0001934,GO:0003779,GO:0005509,GO:0005515,GO:0005634,GO:0016020,GO:0016601,GO:0030027,GO:0030041,GO:0030335,GO:0032587,GO:0071672,GO:0071673,GO:0042102,GO:0090026,GO:0042995,GO:…	cytoplasm|cytosol|cytoskeleton|actin filament|plasma membrane|negative regulation of apoptotic process|phagocytosis, engulfment|perikaryon|negative regulation of gene expression|positive regulation of nitric oxide biosynthetic process|positive regulation of muscle hyperplasia|metal ion binding|perinuclear region of cytoplasm|positive regulation of smooth muscle cell proliferation|negative regulat…
Aim1	386.756	0.212777	5.03455	2.10123	1.07124	4.78968e-07	2.77232e-06	Up	0.294122	0.562023	0.442195	1.00492	0.950162	0.912464	GeneID:11630,Genbank:NM_172393.2,MGI:MGI:109544	absent in melanoma 1	GO:0003674,GO:0005575,GO:0008150	molecular_function|cellular_component|biological_process
Aim1l	46.6581	0.428956	2.57105	2.14781	1.10287	0.0101392	0.0277715	Up	0.0780612	0.071636	0.063953	0.15719	0.204093	0.12206	GeneID:230806,Genbank:XM_006538749.3,MGI:MGI:1334463	absent in melanoma 1-like	GO:0003674,GO:0005575,GO:0008150	molecular_function|cellular_component|biological_process
Aim2	246.743	0.239997	7.63025	3.55842	1.83123	2.34297e-14	2.90396e-13	Up	0.134299	0.228077	0.154996	0.713032	0.543054	0.67806	GeneID:383619,Genbank:XM_017321511.1,MGI:MGI:2686159	absent in melanoma 2	GO:0097169,GO:0042802,GO:0032088,GO:0002376,GO:2001056,GO:0045087,GO:0032461,GO:0003677,GO:0050702,GO:0032731,GO:0003690,GO:0050718,GO:0005515,GO:0005634,GO:0005654,GO:0005737,GO:0051092,GO:0033209,GO:0005739,GO:0070269,GO:0035458,GO:0005829,GO:0002218,GO:0035690,GO:0006915,GO:0006954,GO:0002230	AIM2 inflammasome complex|identical protein binding|negative regulation of NF-kappaB transcription factor activity|immune system process|positive regulation of cysteine-type endopeptidase activity|innate immune response|positive regulation of protein oligomerization|DNA binding|interleukin-1 beta secretion|positive regulation of interleukin-1 beta production|double-stranded DNA binding|positive r…	mmu04621,mmu04623	NOD-like receptor signaling pathway|Cytosolic DNA-sensing pathway
Akap13	5938.01	0.0722203	14.6678	2.08393	1.05931	1.03696e-48	4.63934e-47	Up	3.71101	3.75843	3.95054	8.72948	8.04826	8.25519	GeneID:75547,Genbank:XM_006541256.2,MGI:MGI:2676556	A kinase (PRKA) anchor protein 13	GO:1900169,GO:0046872,GO:0017048,GO:0005089,GO:0048471,GO:0030864,GO:0051018,GO:0032947,GO:0005634,GO:0051168,GO:0005737,GO:0005829,GO:0005856,GO:0005884,GO:0035023,GO:0005938,GO:0055007,GO:0035025,GO:0007186,GO:0060297,GO:0035556,GO:0007507,GO:0060348,GO:0043123,GO:0010611,GO:0004691,GO:0071875,GO:0043406,GO:0015629,GO:0005078,GO:0086023,GO:0045859,GO:0016020,GO:0005085	regulation of glucocorticoid mediated signaling pathway|metal ion binding|Rho GTPase binding|Rho guanyl-nucleotide exchange factor activity|perinuclear region of cytoplasm|cortical actin cytoskeleton|protein kinase A binding|protein-containing complex scaffold activity|nucleus|nuclear export|cytoplasm|cytosol|cytoskeleton|actin filament|regulation of Rho protein signal transduction|cell cortex|ca…
Akip1	171.968	0.238046	4.46375	2.08866	1.06258	8.05362e-06	3.92455e-05	Up	0.934655	1.26257	0.87647	2.3508	2.11224	2.28964	GeneID:57373,Genbank:XM_011241869.1,MGI:MGI:3041226	A kinase (PRKA) interacting protein 1	GO:0034446,GO:0048471,GO:1901222,GO:0005515,GO:0005634,GO:0005654	substrate adhesion-dependent cell spreading|perinuclear region of cytoplasm|regulation of NIK/NF-kappaB signaling|protein binding|nucleus|nucleoplasm
Akna	989.899	0.133088	14.0966	3.67079	1.87609	3.98487e-45	1.62906e-43	Up	0.814022	0.903858	0.816719	3.69559	3.27536	2.80954	GeneID:100182,Genbank:NM_001045514.3,MGI:MGI:2140340	AT-hook transcription factor	GO:0003677,GO:0005634,GO:0005654,GO:0005813,GO:0005829,GO:0006351,GO:0006355,GO:0043231,GO:0045944,GO:0000978,GO:0001077,GO:0001650	DNA binding|nucleus|nucleoplasm|centrosome|cytosol|transcription, DNA-templated|regulation of transcription, DNA-templated|intracellular membrane-bounded organelle|positive regulation of transcription by RNA polymerase II|RNA polymerase II proximal promoter sequence-specific DNA binding|transcriptional activator activity, RNA polymerase II proximal promoter sequence-specific DNA binding|fibrillar…
Akr1b8	112.229	0.315711	7.15846	4.78992	2.26	8.15892e-13	8.95439e-12	Up	0.284195	0.427985	0.54006	1.78358	2.30203	2.2333	GeneID:14187,Genbank:NM_008012.1,MGI:MGI:107673	aldo-keto reductase family 1, member B8	GO:0005737,GO:0005739,GO:0005829,GO:0008106,GO:0016488,GO:0016491,GO:0044597,GO:0044598,GO:0045550,GO:0047718,GO:0001758,GO:0055114,GO:0004032	cytoplasm|mitochondrion|cytosol|alcohol dehydrogenase (NADP+) activity|farnesol catabolic process|oxidoreductase activity|daunorubicin metabolic process|doxorubicin metabolic process|geranylgeranyl reductase activity|indanol dehydrogenase activity|retinal dehydrogenase activity|oxidation-reduction process|alditol:NADP+ 1-oxidoreductase activity	mmu00040,mmu00051,mmu00052,mmu00561,mmu00790	Pentose and glucuronate interconversions|Fructose and mannose metabolism|Galactose metabolism|Glycerolipid metabolism|Folate biosynthesis
Akr1c13	66.9663	0.389401	5.79526	4.7789	2.25668	6.82162e-09	4.91931e-08	Up	0.183916	0.330055	0.185448	1.05131	1.26753	1.20357	GeneID:27384,Genbank:XM_006516482.2,MGI:MGI:1351662	aldo-keto reductase family 1, member C13	GO:0047023,GO:0005829,GO:0047086,GO:0006693,GO:0055114,GO:0006805,GO:0008106,GO:0008202,GO:0008207,GO:0016229,GO:0016491,GO:0032052,GO:0042448,GO:0004032,GO:0044597,GO:0004033,GO:0044598,GO:0005496	androsterone dehydrogenase activity|cytosol|ketosteroid monooxygenase activity|prostaglandin metabolic process|oxidation-reduction process|xenobiotic metabolic process|alcohol dehydrogenase (NADP+) activity|steroid metabolic process|C21-steroid hormone metabolic process|steroid dehydrogenase activity|oxidoreductase activity|bile acid binding|progesterone metabolic process|alditol:NADP+ 1-oxidored…
Alas2	265.842	0.232222	-6.21412	0.367788	-1.44305	5.16146e-10	4.25184e-09	Down	2.42	2.87647	2.97757	0.830896	1.46837	0.908465	GeneID:11656,Genbank:NM_009653.3,MGI:MGI:87990	aminolevulinic acid synthase 2, erythroid	GO:0030170,GO:0003870,GO:0030218,GO:0005739,GO:0033014,GO:0005743,GO:0005759,GO:0006778,GO:0006783,GO:0042541,GO:0006879,GO:0050662,GO:0008152,GO:0009058,GO:0016594,GO:0001666,GO:0016740,GO:0003824,GO:0016746	pyridoxal phosphate binding|5-aminolevulinate synthase activity|erythrocyte differentiation|mitochondrion|tetrapyrrole biosynthetic process|mitochondrial inner membrane|mitochondrial matrix|porphyrin-containing compound metabolic process|heme biosynthetic process|hemoglobin biosynthetic process|cellular iron ion homeostasis|coenzyme binding|metabolic process|biosynthetic process|glycine binding|r…	mmu00260,mmu00860	Glycine, serine and threonine metabolism|Porphyrin and chlorophyll metabolism
Aldh16a1	505.891	0.181227	7.64315	2.61198	1.38515	2.11977e-14	2.63663e-13	Up	1.32152	1.55992	1.71324	4.42628	4.9339	3.27033	GeneID:69748,Genbank:NM_145954.1,MGI:MGI:1916998	aldehyde dehydrogenase 16 family, member A1	GO:0055114,GO:0004029,GO:0008152,GO:0016491	oxidation-reduction process|aldehyde dehydrogenase (NAD) activity|metabolic process|oxidoreductase activity
Aldh1a2	1469.11	0.297487	5.67509	3.2227	1.68827	1.38614e-08	9.67757e-08	Up	2.7827	4.85619	5.30705	13.996	17.1762	12.7582	GeneID:19378,Genbank:NM_009022.4,MGI:MGI:107928	aldehyde dehydrogenase family 1, subfamily A2	GO:0004028,GO:0004029,GO:0005737,GO:0005829,GO:0007507,GO:0008152,GO:0030182,GO:0008284,GO:0030324,GO:0008285,GO:0030326,GO:0009855,GO:0030900,GO:0030902,GO:0031016,GO:0031076,GO:0048566,GO:0034097,GO:0048738,GO:0035115,GO:0055114,GO:0035799,GO:0060324,GO:0071300,GO:0090242,GO:0001523,GO:0001568,GO:0001758,GO:0001936,GO:0001947,GO:0002138,GO:0003007,GO:0009952,GO:0009954,GO:0010628,GO:0014032,GO:…	3-chloroallyl aldehyde dehydrogenase activity|aldehyde dehydrogenase (NAD) activity|cytoplasm|cytosol|heart development|metabolic process|neuron differentiation|positive regulation of cell proliferation|lung development|negative regulation of cell proliferation|embryonic limb morphogenesis|determination of bilateral symmetry|forebrain development|hindbrain development|pancreas development|embryon…	mmu00830	Retinol metabolism
Aldh3b1	657.674	0.161042	10.2235	3.13053	1.64641	1.55694e-24	3.56004e-23	Up	1.91056	2.35714	2.51532	7.05852	8.93698	6.37321	GeneID:67689,Genbank:XM_006531830.3,MGI:MGI:1914939	aldehyde dehydrogenase 3 family, member B1	GO:0005737,GO:0005829,GO:0005886,GO:0006081,GO:0008152,GO:0016020,GO:0016491,GO:0034599,GO:0046185,GO:0055114,GO:0004028,GO:0004029,GO:0004030	cytoplasm|cytosol|plasma membrane|cellular aldehyde metabolic process|metabolic process|membrane|oxidoreductase activity|cellular response to oxidative stress|aldehyde catabolic process|oxidation-reduction process|3-chloroallyl aldehyde dehydrogenase activity|aldehyde dehydrogenase (NAD) activity|aldehyde dehydrogenase [NAD(P)+] activity	mmu00010,mmu00340,mmu00350,mmu00360,mmu00410,mmu00980,mmu00982,mmu05204	Glycolysis / Gluconeogenesis|Histidine metabolism|Tyrosine metabolism|Phenylalanine metabolism|beta-Alanine metabolism|Metabolism of xenobiotics by cytochrome P450|Drug metabolism - cytochrome P450|Chemical carcinogenesis
Allc	37.6834	0.624054	-2.42797	0.349852	-1.51519	0.0151835	0.0395497	Down	0.316951	0.383255	0.836578	0.0678204	0.17033	0.3304	GeneID:94041,Genbank:XM_006515287.1,MGI:MGI:2136971	allantoicase	GO:0005575,GO:0016787,GO:0000255,GO:0000256,GO:0004037	cellular_component|hydrolase activity|allantoin metabolic process|allantoin catabolic process|allantoicase activity	mmu00230	Purine metabolism
Alox12e	29.27	0.711093	2.77161	3.92006	1.97088	0.00557794	0.0162989	Up	0.107042	0.0165442	0.0738493	0.433292	0.130027	0.246659	GeneID:11685,Genbank:XM_006532035.2,MGI:MGI:1274790	arachidonate lipoxygenase, epidermal	GO:0006629,GO:0006631,GO:0016491,GO:0016702,GO:0019369,GO:0019372,GO:0046872,GO:0051213,GO:0055114,GO:0004052,GO:0005506,GO:0005737	lipid metabolic process|fatty acid metabolic process|oxidoreductase activity|oxidoreductase activity, acting on single donors with incorporation of molecular oxygen, incorporation of two atoms of oxygen|arachidonic acid metabolic process|lipoxygenase pathway|metal ion binding|dioxygenase activity|oxidation-reduction process|arachidonate 12-lipoxygenase activity|iron ion binding|cytoplasm	mmu00590,mmu04726,mmu04750,mmu01523	Arachidonic acid metabolism|Serotonergic synapse|Inflammatory mediator regulation of TRP channels|Antifolate resistance
Alox15	875.31	0.190296	17.2961	9.79046	3.29138	5.03632e-67	3.41031e-65	Up	0.211799	0.244883	0.278561	3.2381	1.94677	2.36305	GeneID:11687,Genbank:XM_006532036.3,MGI:MGI:87997	arachidonate 15-lipoxygenase	GO:0005829,GO:0005886,GO:0006629,GO:0006631,GO:0006646,GO:0008289,GO:0010811,GO:0034976,GO:0016020,GO:0035358,GO:0016491,GO:0035963,GO:0016702,GO:0042060,GO:0043277,GO:0046872,GO:0047977,GO:0050473,GO:0051120,GO:0001503,GO:0002820,GO:0004052,GO:0005506,GO:0005546,GO:0005737,GO:0005811,GO:0019369,GO:0019372,GO:0030282,GO:0051122,GO:0030838,GO:0051213,GO:0031234,GO:0055114,GO:0034116,GO:0070374,GO:…	cytosol|plasma membrane|lipid metabolic process|fatty acid metabolic process|phosphatidylethanolamine biosynthetic process|lipid binding|positive regulation of cell-substrate adhesion|response to endoplasmic reticulum stress|membrane|regulation of peroxisome proliferator activated receptor signaling pathway|oxidoreductase activity|cellular response to interleukin-13|oxidoreductase activity, actin…	mmu00590,mmu00591,mmu04216,mmu04217,mmu04726	Arachidonic acid metabolism|Linoleic acid metabolism|Ferroptosis|Necroptosis|Serotonergic synapse
Alox5	400.036	0.183707	12.8086	5.10895	2.35303	1.4684e-37	5.03967e-36	Up	0.655448	0.572504	0.721915	3.87247	3.66556	2.93802	GeneID:11689,Genbank:NM_009662.2,MGI:MGI:87999	arachidonate 5-lipoxygenase	GO:0031965,GO:0016491,GO:0005506,GO:0042383,GO:0016702,GO:0005515,GO:0045907,GO:0019233,GO:0005634,GO:0046872,GO:0005635,GO:0005641,GO:0005654,GO:0019369,GO:0005737,GO:0051213,GO:0019370,GO:0005829,GO:0055114,GO:0006691,GO:0006954,GO:0002526,GO:0019372,GO:0016020,GO:0002540,GO:0030425,GO:0016363,GO:0004051	nuclear membrane|oxidoreductase activity|iron ion binding|sarcolemma|oxidoreductase activity, acting on single donors with incorporation of molecular oxygen, incorporation of two atoms of oxygen|protein binding|positive regulation of vasoconstriction|sensory perception of pain|nucleus|metal ion binding|nuclear envelope|nuclear envelope lumen|nucleoplasm|arachidonic acid metabolic process|cytoplas…	mmu00590,mmu04664,mmu04913,mmu04726,mmu05145	Arachidonic acid metabolism|Fc epsilon RI signaling pathway|Ovarian Steroidogenesis|Serotonergic synapse|Toxoplasmosis
Alox5ap	1098.05	0.17473	18.8768	9.83785	3.29834	1.77006e-79	1.54444e-77	Up	2.09445	3.79767	2.52293	32.3159	28.6713	26.0093	GeneID:11690,Genbank:NM_009663.2,MGI:MGI:107505	arachidonate 5-lipoxygenase activating protein	GO:0019899,GO:0006691,GO:0004364,GO:0031965,GO:0008047,GO:0042803,GO:0016020,GO:0004464,GO:0046982,GO:0004602,GO:0005515,GO:0016021,GO:0005634,GO:0047485,GO:0019370,GO:0005635,GO:0050544,GO:0070207,GO:0005783,GO:0002540,GO:0071277,GO:0002675,GO:0019372,GO:0005829,GO:0004051	enzyme binding|leukotriene metabolic process|glutathione transferase activity|nuclear membrane|enzyme activator activity|protein homodimerization activity|membrane|leukotriene-C4 synthase activity|protein heterodimerization activity|glutathione peroxidase activity|protein binding|integral component of membrane|nucleus|protein N-terminus binding|leukotriene biosynthetic process|nuclear envelope|ar…	mmu04664	Fc epsilon RI signaling pathway
Amdhd2	741.728	0.150578	6.96511	2.0688	1.04879	3.28139e-12	3.40526e-11	Up	4.54007	4.33924	5.02978	9.70043	12.1986	8.41936	GeneID:245847,Genbank:NM_172935.4,MGI:MGI:2443978	amidohydrolase domain containing 2	GO:0006046,GO:0008448,GO:0016787,GO:0016810,GO:0019262,GO:0046872,GO:0005634,GO:0005975,GO:0006044	N-acetylglucosamine catabolic process|N-acetylglucosamine-6-phosphate deacetylase activity|hydrolase activity|hydrolase activity, acting on carbon-nitrogen (but not peptide) bonds|N-acetylneuraminate catabolic process|metal ion binding|nucleus|carbohydrate metabolic process|N-acetylglucosamine metabolic process	mmu00520	Amino sugar and nucleotide sugar metabolism
Amica1	302.422	0.303633	14.4231	20.8117	4.37933	3.70512e-47	1.60445e-45	Up	0.0685611	0.0635802	0.163734	2.659	2.07862	1.71905	GeneID:270152,Genbank:XM_006510382.3,MGI:MGI:2685484	adhesion molecule, interacts with CXADR antigen 1	GO:0060054,GO:0005886,GO:0072672,GO:0005923,GO:0007155,GO:0007157,GO:0016020,GO:0016021,GO:0030054,GO:0030593,GO:0035696,GO:0042803,GO:0046629,GO:0002376,GO:0050839,GO:0005178,GO:0050900	positive regulation of epithelial cell proliferation involved in wound healing|plasma membrane|neutrophil extravasation|bicellular tight junction|cell adhesion|heterophilic cell-cell adhesion via plasma membrane cell adhesion molecules|membrane|integral component of membrane|cell junction|neutrophil chemotaxis|monocyte extravasation|protein homodimerization activity|gamma-delta T cell activation|…
Ang	43.772	0.540492	6.48765	11.365	3.50652	8.71862e-11	7.82134e-10	Up	0.122971	0.0766009	0.033817	0.999213	0.8493	0.943938	GeneID:11727,Genbank:NM_001161731.2,MGI:MGI:88022	angiogenin, ribonuclease, RNase A family, 5	GO:0004540,GO:0005102,GO:0005507,GO:0005576,GO:0005605,GO:0030426,GO:0005615,GO:0031410,GO:0005634,GO:0032148,GO:0006651,GO:0032311,GO:0032431,GO:0042277,GO:0042327,GO:0042803,GO:0043025,GO:0048662,GO:0001525,GO:0001666,GO:0001938,GO:0003676,GO:0003677,GO:0003723,GO:0003779,GO:0004518,GO:0004519,GO:0007202,GO:0007275,GO:0007417,GO:0008201,GO:0009303,GO:0009725,GO:0016477,GO:0050714,GO:0016787,GO:…	ribonuclease activity|signaling receptor binding|copper ion binding|extracellular region|basal lamina|growth cone|extracellular space|cytoplasmic vesicle|nucleus|activation of protein kinase B activity|diacylglycerol biosynthetic process|angiogenin-PRI complex|activation of phospholipase A2 activity|peptide binding|positive regulation of phosphorylation|protein homodimerization activity|neuronal …
Angpt2	279.847	0.260161	4.47764	2.24219	1.16491	7.54723e-06	3.69524e-05	Up	0.700663	0.556525	0.783205	1.92664	1.87895	1.00586	GeneID:11601,Genbank:NM_007426.4,MGI:MGI:1202890	angiopoietin 2	GO:0050928,GO:0030971,GO:0005515,GO:0072012,GO:0042995,GO:0005576,GO:0043537,GO:0005615,GO:0005634,GO:0005886,GO:0007169,GO:0045765,GO:0007275,GO:0045766,GO:0007492,GO:0046872,GO:0010812,GO:0048014,GO:0016525,GO:0001525,GO:0030097,GO:0001974,GO:0048514,GO:0030154,GO:0005172	negative regulation of positive chemotaxis|receptor tyrosine kinase binding|protein binding|glomerulus vasculature development|cell projection|extracellular region|negative regulation of blood vessel endothelial cell migration|extracellular space|nucleus|plasma membrane|transmembrane receptor protein tyrosine kinase signaling pathway|regulation of angiogenesis|multicellular organism development|p…	mmu04014,mmu04015,mmu04010,mmu04066,mmu04151,mmu05167	Ras signaling pathway|Rap1 signaling pathway|MAPK signaling pathway|HIF-1 signaling pathway|PI3K-Akt signaling pathway|Kaposi's sarcoma-associated herpesvirus infection
Angpt4	7.89406	1.22714	2.77932	10.6341	3.41063	0.00544722	0.0159621	Up	0.027948	0	0.0093936	0.145234	0.116465	0.155381	GeneID:11602,Genbank:NM_009641.1,MGI:MGI:1336887	angiopoietin 4	GO:0005615,GO:0007219,GO:0007492,GO:0010595,GO:0016525,GO:0030297,GO:0030971,GO:0043066,GO:0043536,GO:0043537,GO:0045766,GO:0001525,GO:0048014,GO:0005172,GO:0050731,GO:0005576	extracellular space|Notch signaling pathway|endoderm development|positive regulation of endothelial cell migration|negative regulation of angiogenesis|transmembrane receptor protein tyrosine kinase activator activity|receptor tyrosine kinase binding|negative regulation of apoptotic process|positive regulation of blood vessel endothelial cell migration|negative regulation of blood vessel endotheli…	mmu04014,mmu04015,mmu04010,mmu04066,mmu04151	Ras signaling pathway|Rap1 signaling pathway|MAPK signaling pathway|HIF-1 signaling pathway|PI3K-Akt signaling pathway
Angptl4	334.345	0.209133	6.24092	2.47115	1.30518	4.35009e-10	3.61231e-09	Up	1.16095	1.76695	1.33677	3.37847	4.53061	3.1934	GeneID:57875,Genbank:NM_020581.2,MGI:MGI:1888999	angiopoietin-like 4	GO:2000352,GO:0005576,GO:0005578,GO:0005615,GO:0009267,GO:0042802,GO:0043066,GO:0045834,GO:0051005,GO:0001525,GO:0051260,GO:0004857,GO:0070328	negative regulation of endothelial cell apoptotic process|extracellular region|proteinaceous extracellular matrix|extracellular space|cellular response to starvation|identical protein binding|negative regulation of apoptotic process|positive regulation of lipid metabolic process|negative regulation of lipoprotein lipase activity|angiogenesis|protein homooligomerization|enzyme inhibitor activity|t…	mmu03320,mmu04979	PPAR signaling pathway|Cholesterol metabolism
Angptl7	159.591	0.268816	3.76485	2.01678	1.01205	0.000166647	0.000661833	Up	0.60125	0.599345	0.522828	1.43897	1.35267	0.862517	GeneID:654812,Genbank:XM_006539091.3,MGI:MGI:3605801	angiopoietin-like 7	GO:0005575,GO:0005576	cellular_component|extracellular region
Ankle1	13.5009	1.07924	3.93982	19.0538	4.25201	8.15428e-05	0.00034172	Up	0.00478948	0.00937655	0.00482937	0.209067	0.110541	0.0599125	GeneID:234396,Genbank:XM_006509662.3,MGI:MGI:1918775	ankyrin repeat and LEM domain containing 1	GO:0046637,GO:0005639,GO:0070197,GO:0005737,GO:1905453,GO:0006281,GO:0006611,GO:0006974,GO:0006998,GO:0008340,GO:1905456,GO:0016787,GO:2001020,GO:0031490,GO:2001022,GO:0033081,GO:0043249,GO:0004518,GO:0045577,GO:0004519,GO:0045950,GO:0005634	regulation of alpha-beta T cell differentiation|integral component of nuclear inner membrane|meiotic attachment of telomere to nuclear envelope|cytoplasm|regulation of myeloid progenitor cell differentiation|DNA repair|protein export from nucleus|cellular response to DNA damage stimulus|nuclear envelope organization|determination of adult lifespan|regulation of lymphoid progenitor cell differenti…
Ankrd33	4.03923	1.91127	2.31118	21.3666	4.41729	0.0208228	0.0518516	Up	0.00691581	0	0	0.079065	0.0798082	0.00720926	GeneID:208258,Genbank:NM_144790.1,MGI:MGI:2443398	ankyrin repeat domain 33	GO:0005634,GO:0005737,GO:0005829,GO:0035914,GO:2000678,GO:0000122,GO:0003674	nucleus|cytoplasm|cytosol|skeletal muscle cell differentiation|negative regulation of transcription regulatory region DNA binding|negative regulation of transcription by RNA polymerase II|molecular_function
Anpep	1679.91	0.170567	15.7514	6.43822	2.68666	6.72286e-56	3.54071e-54	Up	1.24944	1.76621	2.02109	13.892	10.8938	9.25495	GeneID:16790,Genbank:XM_006540678.3,MGI:MGI:5000466	alanyl (membrane) aminopeptidase	GO:0042277,GO:0008270,GO:0005737,GO:0009897,GO:0005793,GO:0043171,GO:0012506,GO:0005886,GO:0046872,GO:0006508,GO:0006725,GO:0016020,GO:0007165,GO:0070006,GO:0016021,GO:0007267,GO:0070062,GO:0016787,GO:0007275,GO:0030154,GO:0008217,GO:0001525,GO:0031983,GO:0008233,GO:0004177,GO:0035814,GO:0008237,GO:0005615	peptide binding|zinc ion binding|cytoplasm|external side of plasma membrane|endoplasmic reticulum-Golgi intermediate compartment|peptide catabolic process|vesicle membrane|plasma membrane|metal ion binding|proteolysis|cellular aromatic compound metabolic process|membrane|signal transduction|metalloaminopeptidase activity|integral component of membrane|cell-cell signaling|extracellular exosome|hyd…	mmu00480,mmu04640,mmu04614	Glutathione metabolism|Hematopoietic cell lineage|Renin-angiotensin system
Antxr2	483.225	0.19075	11.9474	4.8533	2.27897	6.69816e-33	2.05731e-31	Up	0.474989	0.676972	0.701177	3.70841	2.99282	2.74508	GeneID:71914,Genbank:NM_133738.1,MGI:MGI:1919164	anthrax toxin receptor 2	GO:0009897,GO:0009986,GO:0016020,GO:0016021,GO:0022414,GO:0038023,GO:0046872,GO:1901998,GO:0004888,GO:0005886,GO:0007165	external side of plasma membrane|cell surface|membrane|integral component of membrane|reproductive process|signaling receptor activity|metal ion binding|toxin transport|transmembrane signaling receptor activity|plasma membrane|signal transduction	mmu04621	NOD-like receptor signaling pathway
Anxa1	743.005	0.366415	5.93786	4.51812	2.17572	2.8876e-09	2.18193e-08	Up	1.53263	2.92048	3.67805	14.0387	13.4221	11.1517	GeneID:16952,Genbank:NM_010730.2,MGI:MGI:96819	annexin A1	GO:0003727,GO:0004386,GO:0004859,GO:0005198,GO:0005509,GO:0005515,GO:0005543,GO:0005929,GO:0005544,GO:0006909,GO:0005576,GO:0006954,GO:0005615,GO:0007165,GO:0007166,GO:0007187,GO:0008360,GO:0031394,GO:0009986,GO:0031410,GO:0014839,GO:0031514,GO:0016020,GO:0031532,GO:0031966,GO:0032508,GO:0032652,GO:0001533,GO:0043065,GO:0032743,GO:0001780,GO:0045087,GO:0032991,GO:0045627,GO:0033031,GO:0002250,GO:…	single-stranded RNA binding|helicase activity|phospholipase inhibitor activity|structural molecule activity|calcium ion binding|protein binding|phospholipid binding|cilium|calcium-dependent phospholipid binding|phagocytosis|extracellular region|inflammatory response|extracellular space|signal transduction|cell surface receptor signaling pathway|G-protein coupled receptor signaling pathway, couple…
Anxa2	1873.47	0.152323	15.8212	5.31449	2.40993	2.22367e-56	1.18537e-54	Up	3.48189	5.22142	5.23428	27.6119	29.0807	21.2226	GeneID:12306,Genbank:NM_007585.3,MGI:MGI:88246	annexin A2	GO:0005509,GO:0005515,GO:0005544,GO:0005546,GO:0005576,GO:0005578,GO:0005604,GO:0007589,GO:0005615,GO:0008092,GO:0005737,GO:0009986,GO:0016020,GO:0016323,GO:0017137,GO:0019834,GO:0042383,GO:0019897,GO:0042730,GO:0030054,GO:0042802,GO:0030199,GO:0043220,GO:0044090,GO:0044147,GO:0044354,GO:0001525,GO:0072659,GO:0044548,GO:0001725,GO:0098641,GO:0044730,GO:0001726,GO:0098772,GO:0045121,GO:0001765,GO:…	calcium ion binding|protein binding|calcium-dependent phospholipid binding|phosphatidylinositol-4,5-bisphosphate binding|extracellular region|proteinaceous extracellular matrix|basement membrane|body fluid secretion|extracellular space|cytoskeletal protein binding|cytoplasm|cell surface|membrane|basolateral plasma membrane|Rab GTPase binding|phospholipase A2 inhibitor activity|sarcolemma|extrinsi…
Anxa3	1408.75	0.145694	13.7482	4.00843	2.00304	5.22059e-43	2.01671e-41	Up	3.61469	5.49531	5.72369	21.6318	20.3331	20.5523	GeneID:11745,Genbank:NM_013470.2,MGI:MGI:1201378	annexin A3	GO:0043312,GO:0005737,GO:0045766,GO:0005829,GO:0048306,GO:0005886,GO:0006909,GO:0010595,GO:0016020,GO:0019834,GO:0051054,GO:0030424,GO:0051091,GO:0030425,GO:0030670,GO:0042581,GO:0004859,GO:0042742,GO:0005509,GO:0043025,GO:0005544	neutrophil degranulation|cytoplasm|positive regulation of angiogenesis|cytosol|calcium-dependent protein binding|plasma membrane|phagocytosis|positive regulation of endothelial cell migration|membrane|phospholipase A2 inhibitor activity|positive regulation of DNA metabolic process|axon|positive regulation of DNA binding transcription factor activity|dendrite|phagocytic vesicle membrane|specific g…
Anxa4	1309.46	0.150787	19.1566	7.40533	2.88856	8.52663e-82	7.74819e-80	Up	1.31115	1.97175	1.58329	14.4238	12.4767	10.9618	GeneID:11746,Genbank:NM_013471.2,MGI:MGI:88030	annexin A4	GO:0051059,GO:0005634,GO:2000483,GO:0005737,GO:0005886,GO:0006357,GO:0007219,GO:0009986,GO:0012506,GO:0016324,GO:0031965,GO:0032088,GO:0042802,GO:0001822,GO:0048306,GO:0005509,GO:0048471,GO:0005544	NF-kappaB binding|nucleus|negative regulation of interleukin-8 secretion|cytoplasm|plasma membrane|regulation of transcription by RNA polymerase II|Notch signaling pathway|cell surface|vesicle membrane|apical plasma membrane|nuclear membrane|negative regulation of NF-kappaB transcription factor activity|identical protein binding|kidney development|calcium-dependent protein binding|calcium ion bin…
Anxa9	45.0995	0.447632	2.86608	2.43336	1.28295	0.00415595	0.0125819	Up	0.120029	0.17624	0.169441	0.48652	0.409769	0.294038	GeneID:71790,Genbank:NM_023628.2,MGI:MGI:1923711	annexin A9	GO:0005544,GO:0005829,GO:0009986,GO:0015464,GO:0098609,GO:0001786,GO:0005509,GO:0005543	calcium-dependent phospholipid binding|cytosol|cell surface|acetylcholine receptor activity|cell-cell adhesion|phosphatidylserine binding|calcium ion binding|phospholipid binding
Aoah	48.3886	0.673145	7.90579	39.9948	5.32174	2.66239e-15	3.50812e-14	Up	0.0104015	0.0067878	0.00699208	0.342331	0.35343	0.321671	GeneID:27052,Genbank:XM_011244309.1,MGI:MGI:1350928	acyloxyacyl hydrolase	GO:0016788,GO:0031410,GO:0050528,GO:0050728,GO:0005576,GO:0008653,GO:0016787	hydrolase activity, acting on ester bonds|cytoplasmic vesicle|acyloxyacyl hydrolase activity|negative regulation of inflammatory response|extracellular region|lipopolysaccharide metabolic process|hydrolase activity
Aoc1	3.72114	1.90908	2.78802	40.0174	5.32255	0.00530306	0.0156004	Up	0	0	0	0.0412213	0.0476767	0.0258405	GeneID:76507,Genbank:NM_029638.2,MGI:MGI:1923757	amine oxidase, copper-containing 1	GO:0055114,GO:0042803,GO:0005615,GO:0070062,GO:0044877,GO:0005886,GO:0071280,GO:0046677,GO:0005923,GO:0071420,GO:0008131,GO:0008144,GO:0008201,GO:0008270,GO:0046872,GO:0009308,GO:0097185,GO:0048038,GO:0015898,GO:0052597,GO:0016491,GO:0052598,GO:0035874,GO:0005507,GO:0052599,GO:0038023,GO:0005509,GO:0052600,GO:0042493,GO:0005576	oxidation-reduction process|protein homodimerization activity|extracellular space|extracellular exosome|protein-containing complex binding|plasma membrane|cellular response to copper ion|response to antibiotic|bicellular tight junction|cellular response to histamine|primary amine oxidase activity|drug binding|heparin binding|zinc ion binding|metal ion binding|amine metabolic process|cellular resp…	mmu00330,mmu00340,mmu00380	Arginine and proline metabolism|Histidine metabolism|Tryptophan metabolism
Aox2	10.6609	0.974529	2.46584	5.28915	2.40304	0.0136691	0.0360061	Up	0.00513362	0.00502514	0.0155291	0.0640255	0.0246841	0.0535145	GeneID:213043,Genbank:NM_001008419.2,MGI:MGI:3529596	aldehyde oxidase 2	GO:0055114,GO:0005506,GO:0005737,GO:0005829,GO:0009055,GO:0009115,GO:0016491,GO:0016614,GO:0016903,GO:0046872,GO:0050660,GO:0051287,GO:0003824,GO:0051536,GO:0004031,GO:0051537,GO:0004854	oxidation-reduction process|iron ion binding|cytoplasm|cytosol|electron transfer activity|xanthine catabolic process|oxidoreductase activity|oxidoreductase activity, acting on CH-OH group of donors|oxidoreductase activity, acting on the aldehyde or oxo group of donors|metal ion binding|flavin adenine dinucleotide binding|NAD binding|catalytic activity|iron-sulfur cluster binding|aldehyde oxidase …	mmu00280,mmu00350,mmu00380,mmu00750,mmu00760,mmu00830,mmu00982,mmu04630	Valine, leucine and isoleucine degradation|Tyrosine metabolism|Tryptophan metabolism|Vitamin B6 metabolism|Nicotinate and nicotinamide metabolism|Retinol metabolism|Drug metabolism - cytochrome P450|Jak-STAT signaling pathway
Ap1g2	259.393	0.237999	8.07762	3.7907	1.92246	6.60438e-16	9.12029e-15	Up	0.517853	0.412887	0.404258	2.12681	1.8916	1.30168	GeneID:11766,Genbank:NM_001303502.1,MGI:MGI:1328307	adaptor protein complex AP-1, gamma 2 subunit	GO:0005798,GO:0005802,GO:0006886,GO:0015031,GO:0016020,GO:0016192,GO:0030117,GO:0030121,GO:0030131,GO:0030133,GO:0031410,GO:0005515,GO:0005768,GO:0005794	Golgi-associated vesicle|trans-Golgi network|intracellular protein transport|protein transport|membrane|vesicle-mediated transport|membrane coat|AP-1 adaptor complex|clathrin adaptor complex|transport vesicle|cytoplasmic vesicle|protein binding|endosome|Golgi apparatus	mmu04142	Lysosome
Apbb1ip	903.732	0.164895	15.3665	5.79119	2.53386	2.74482e-53	1.34842e-51	Up	1.36174	0.927647	1.06317	7.57777	5.70204	7.12877	GeneID:54519,Genbank:XM_006498186.2,MGI:MGI:1861354	amyloid beta (A4) precursor protein-binding, family B, member 1 interacting protein	GO:0005829,GO:0005856,GO:0005886,GO:0007165,GO:0016020,GO:0030054,GO:0042101,GO:0042995,GO:0045785,GO:0002291,GO:0005515,GO:0005737	cytosol|cytoskeleton|plasma membrane|signal transduction|membrane|cell junction|T cell receptor complex|cell projection|positive regulation of cell adhesion|T cell activation via T cell receptor contact with antigen bound to MHC molecule on antigen presenting cell|protein binding|cytoplasm	mmu04015,mmu04611	Rap1 signaling pathway|Platelet activation
Apob	270.836	1.33761	3.67349	30.1416	4.91368	0.000239263	0.000927747	Up	0	0.0297286	0.0207448	0.697473	0.526651	0.367653	GeneID:238055,Genbank:XM_006515078.2,MGI:MGI:88052	apolipoprotein B	GO:0006629,GO:0006642,GO:0006869,GO:0007283,GO:0007399,GO:0017127,GO:0008201,GO:0019433,GO:0008202,GO:0008203,GO:0030301,GO:0030317,GO:0031983,GO:0042632,GO:0033344,GO:0034359,GO:0034361,GO:0042953,GO:0043025,GO:0043231,GO:0001701,GO:0045540,GO:0005319,GO:0048844,GO:0005543,GO:0050750,GO:0005576,GO:0005615,GO:0005737,GO:0005783,GO:0005829,GO:0008289,GO:0009566,GO:0009743,GO:0009791,GO:0010628,GO:…	lipid metabolic process|triglyceride mobilization|lipid transport|spermatogenesis|nervous system development|cholesterol transporter activity|heparin binding|triglyceride catabolic process|steroid metabolic process|cholesterol metabolic process|cholesterol transport|flagellated sperm motility|vesicle lumen|cholesterol homeostasis|cholesterol efflux|mature chylomicron|very-low-density lipoprotein …	mmu04975,mmu04979,mmu04977	Fat digestion and absorption|Cholesterol metabolism|Vitamin digestion and absorption
Apobec1	1110.49	0.157885	27.1194	19.4505	4.28174	5.81779e-162	1.75918e-159	Up	0.359403	0.451143	0.545726	10.0415	8.03069	9.644	GeneID:11810,Genbank:NM_001134391.1,MGI:MGI:103298	apolipoprotein B mRNA editing enzyme, catalytic polypeptide 1	GO:0005737,GO:0006397,GO:0006641,GO:0006970,GO:0008047,GO:0008270,GO:0042157,GO:0010332,GO:0042158,GO:0016554,GO:0042493,GO:0042953,GO:0043021,GO:0045471,GO:0046872,GO:0048255,GO:0051592,GO:0051607,GO:0003723,GO:0003729,GO:0003824,GO:0004126,GO:0004131,GO:0005515,GO:0005634,GO:0016556,GO:0016787,GO:0016814,GO:0070383,GO:0017091,GO:0080111,GO:0019904,GO:0042127,GO:0090209,GO:0090310,GO:0090366	cytoplasm|mRNA processing|triglyceride metabolic process|response to osmotic stress|enzyme activator activity|zinc ion binding|lipoprotein metabolic process|response to gamma radiation|lipoprotein biosynthetic process|cytidine to uridine editing|response to drug|lipoprotein transport|ribonucleoprotein complex binding|response to ethanol|metal ion binding|mRNA stabilization|response to calcium ion…
Apobec3	359.114	0.185016	11.7283	4.49996	2.16991	9.12985e-32	2.70929e-30	Up	0.344707	0.32645	0.409747	1.77965	1.88385	1.45486	GeneID:80287,Genbank:XM_017316808.1,MGI:MGI:1933111	apolipoprotein B mRNA editing enzyme, catalytic polypeptide 3	GO:0045071,GO:0003824,GO:0045087,GO:0004126,GO:0046872,GO:0005515,GO:0005634,GO:0005737,GO:0047844,GO:0008270,GO:0050688,GO:0010529,GO:0051607,GO:0080111,GO:0016554,GO:0002244,GO:1903900,GO:0016787,GO:0002376,GO:0016814,GO:0003723	negative regulation of viral genome replication|catalytic activity|innate immune response|cytidine deaminase activity|metal ion binding|protein binding|nucleus|cytoplasm|deoxycytidine deaminase activity|zinc ion binding|regulation of defense response to virus|negative regulation of transposition|defense response to virus|DNA demethylation|cytidine to uridine editing|hematopoietic progenitor cell …
Apobr	179.282	0.288	11.1241	9.21349	3.20375	9.57522e-29	2.58354e-27	Up	0.0997552	0.120181	0.17796	1.5432	1.21759	1.08787	GeneID:171504,Genbank:XM_006507399.3,MGI:MGI:2176230	apolipoprotein B receptor	GO:0006641,GO:0006869,GO:0008202,GO:0008203,GO:0016020,GO:0030228,GO:0030229,GO:0034361,GO:0034362,GO:0005886,GO:0042627,GO:0006629	triglyceride metabolic process|lipid transport|steroid metabolic process|cholesterol metabolic process|membrane|lipoprotein particle receptor activity|very-low-density lipoprotein particle receptor activity|very-low-density lipoprotein particle|low-density lipoprotein particle|plasma membrane|chylomicron|lipid metabolic process
Apoc1	419.895	0.181015	15.0331	6.5943	2.72122	4.4577e-51	2.09035e-49	Up	2.66222	2.55985	2.4706	14.8629	17.6266	20.9735	GeneID:11812,Genbank:NM_001110009.2,MGI:MGI:88053	apolipoprotein C-I	GO:0008203,GO:0034361,GO:0042157,GO:0005576,GO:0006641,GO:0006869	cholesterol metabolic process|very-low-density lipoprotein particle|lipoprotein metabolic process|extracellular region|triglyceride metabolic process|lipid transport	mmu04979	Cholesterol metabolism
Apoc4	11.5218	1.47057	4.72893	124.003	6.95423	2.25711e-06	1.19125e-05	Up	0	0	0	0.428974	0.979076	0.573679	GeneID:11425,Genbank:NM_007385.3,MGI:MGI:87878	apolipoprotein C-IV	GO:0010890,GO:0034361,GO:0034364,GO:0070328,GO:0005319,GO:0005576,GO:0006869	positive regulation of sequestering of triglyceride|very-low-density lipoprotein particle|high-density lipoprotein particle|triglyceride homeostasis|lipid transporter activity|extracellular region|lipid transport
Apod	23612.2	0.0802336	24.5805	3.92361	1.97218	2.04122e-133	3.89118e-131	Up	58.574	65.5099	70.586	282.65	268.603	252.111	GeneID:11815,Genbank:NM_001301354.1,MGI:MGI:88056	apolipoprotein D	GO:2000098,GO:0042308,GO:0005615,GO:2000405,GO:0043025,GO:0005622,GO:0048471,GO:0005737,GO:0005783,GO:0006006,GO:0006629,GO:0006869,GO:0048662,GO:0007568,GO:0051895,GO:0008289,GO:0060588,GO:0010642,GO:0015485,GO:0000302,GO:0071638,GO:0022626,GO:1900016,GO:0030425,GO:0005576	negative regulation of smooth muscle cell-matrix adhesion|negative regulation of protein import into nucleus|extracellular space|negative regulation of T cell migration|neuronal cell body|intracellular|perinuclear region of cytoplasm|cytoplasm|endoplasmic reticulum|glucose metabolic process|lipid metabolic process|lipid transport|negative regulation of smooth muscle cell proliferation|aging|negat…
Apoe	86128.2	0.0599753	20.5758	2.35225	1.23404	4.5189e-94	4.92251e-92	Up	436.241	479.93	447.741	1048.81	1182.27	1147.64	GeneID:11816,Genbank:NM_009696.4,MGI:MGI:88057	apolipoprotein E	GO:0042632,GO:0042802,GO:0005576,GO:0042803,GO:0005615,GO:0042982,GO:0043025,GO:0005635,GO:0046911,GO:0043407,GO:0005737,GO:0046983,GO:0043524,GO:0005764,GO:0048156,GO:0005768,GO:0048844,GO:0006898,GO:0005769,GO:0050728,GO:0006979,GO:0005770,GO:0050750,GO:0007186,GO:0005783,GO:0007263,GO:0070326,GO:0051000,GO:0007568,GO:0070328,GO:0007616,GO:0071813,GO:0051044,GO:0008104,GO:0072358,GO:0010976,GO:…	cholesterol homeostasis|identical protein binding|extracellular region|protein homodimerization activity|extracellular space|amyloid precursor protein metabolic process|neuronal cell body|nuclear envelope|metal chelating activity|negative regulation of MAP kinase activity|cytoplasm|protein dimerization activity|negative regulation of neuron apoptotic process|lysosome|tau protein binding|endosome|…	mmu04979,mmu05010	Cholesterol metabolism|Alzheimer's disease
Apol11b	3.23908	2.31925	-2.22863	0.0278003	-5.16876	0.0258384	0.0626077	Down	0.0900804	0	0.0419219	0	0	0	GeneID:328563,Genbank:NM_001143686.1,MGI:MGI:3036248	apolipoprotein L 11b	GO:0008289,GO:0016020,GO:0050896,GO:0003674,GO:0005575,GO:0008150	lipid binding|membrane|response to stimulus|molecular_function|cellular_component|biological_process
Aqp1	656.448	0.184523	10.6986	3.92892	1.97413	1.03335e-26	2.5853e-25	Up	1.00188	1.66821	1.39556	4.86819	6.80387	5.16272	GeneID:11826,Genbank:NM_007472.2,MGI:MGI:103201	aquaporin 1	GO:0005886,GO:0005887,GO:0005901,GO:0005903,GO:0006182,GO:0015168,GO:0006813,GO:0015250,GO:0006833,GO:0015267,GO:0015670,GO:0015696,GO:0022857,GO:0015793,GO:0030104,GO:0016020,GO:0030184,GO:0016021,GO:0030185,GO:0030335,GO:0030424,GO:0030950,GO:0003094,GO:0042060,GO:0031526,GO:0003097,GO:0042383,GO:0031965,GO:0005223,GO:0042493,GO:0032127,GO:0005267,GO:0042802,GO:0005372,GO:0043005,GO:0043066,GO:…	plasma membrane|integral component of plasma membrane|caveola|brush border|cGMP biosynthetic process|glycerol transmembrane transporter activity|potassium ion transport|water channel activity|water transport|channel activity|carbon dioxide transport|ammonium transport|transmembrane transporter activity|glycerol transport|water homeostasis|membrane|nitric oxide transmembrane transporter activity|i…	mmu04924,mmu04976,mmu04964	Renin secretion|Bile secretion|Proximal tubule bicarbonate reclamation
Aqp3	6.41341	1.41424	2.50818	11.6896	3.54716	0.0121356	0.0324838	Up	0	0.00791396	0.0163043	0.100832	0.163272	0.0337114	GeneID:11828,Genbank:NM_016689.2,MGI:MGI:1333777	aquaporin 3	GO:0070295,GO:0015267,GO:0005886,GO:0071456,GO:0015793,GO:0090650,GO:0015840,GO:0005887,GO:0005911,GO:0006833,GO:0016020,GO:0016021,GO:0016323,GO:0015204,GO:0032526,GO:0015250,GO:0002684,GO:0055085,GO:0005634,GO:0015254,GO:0005737	renal water absorption|channel activity|plasma membrane|cellular response to hypoxia|glycerol transport|cellular response to oxygen-glucose deprivation|urea transport|integral component of plasma membrane|cell-cell junction|water transport|membrane|integral component of membrane|basolateral plasma membrane|urea transmembrane transporter activity|response to retinoic acid|water channel activity|po…	mmu04962	Vasopressin-regulated water reabsorption
Aqp6	52.5452	0.488188	-3.17543	0.341462	-1.5502	0.00149617	0.00501143	Down	0.231471	0.347423	0.612025	0.128305	0.197865	0.101879	GeneID:11831,Genbank:XM_006520350.3,MGI:MGI:1341204	aquaporin 6	GO:0006833,GO:0015112,GO:0015250,GO:0015267,GO:0015706,GO:0016020,GO:0016021,GO:0016324,GO:0031410,GO:0033554,GO:0005253,GO:0034220,GO:0005887,GO:0055085	water transport|nitrate transmembrane transporter activity|water channel activity|channel activity|nitrate transport|membrane|integral component of membrane|apical plasma membrane|cytoplasmic vesicle|cellular response to stress|anion channel activity|ion transmembrane transport|integral component of plasma membrane|transmembrane transport
Aqp9	205.086	0.302525	7.88455	5.22443	2.38527	3.15661e-15	4.14376e-14	Up	0.293999	0.177646	0.23423	1.67491	1.38222	0.817263	GeneID:64008,Genbank:XM_011242783.1,MGI:MGI:1891066	aquaporin 9	GO:0015855,GO:0006833,GO:0016020,GO:0016021,GO:0006863,GO:0010033,GO:0015204,GO:0015250,GO:0016323,GO:0015254,GO:0043231,GO:0015265,GO:0046689,GO:0015267,GO:0055085,GO:0015722,GO:0005345,GO:0015791,GO:0005350,GO:0015837,GO:0005887	pyrimidine nucleobase transport|water transport|membrane|integral component of membrane|purine nucleobase transport|response to organic substance|urea transmembrane transporter activity|water channel activity|basolateral plasma membrane|glycerol channel activity|intracellular membrane-bounded organelle|urea channel activity|response to mercury ion|channel activity|transmembrane transport|canalicu…	mmu04976	Bile secretion
Arap1	2871.34	0.0975975	15.5099	2.85546	1.51372	2.97489e-54	1.48643e-52	Up	2.7939	2.7132	2.60333	8.95083	8.15791	7.24555	GeneID:69710,Genbank:XM_006508186.3,MGI:MGI:1916960	ArfGAP with RhoGAP domain, ankyrin repeat and PH domain 1	GO:0043231,GO:0016020,GO:0005547,GO:0043547,GO:0005654,GO:0046872,GO:0016192,GO:0005737,GO:0051270,GO:0005794,GO:0005802,GO:0031267,GO:0005829,GO:0051491,GO:0031410,GO:0051497,GO:0031702,GO:0005886,GO:0032012,GO:0001921,GO:0035023,GO:0007165,GO:0005096,GO:0008360	intracellular membrane-bounded organelle|membrane|phosphatidylinositol-3,4,5-trisphosphate binding|positive regulation of GTPase activity|nucleoplasm|metal ion binding|vesicle-mediated transport|cytoplasm|regulation of cellular component movement|Golgi apparatus|trans-Golgi network|small GTPase binding|cytosol|positive regulation of filopodium assembly|cytoplasmic vesicle|negative regulation of s…	mmu04144	Endocytosis
Arap3	759.398	0.165883	6.17811	2.03474	1.02484	6.48756e-10	5.28957e-09	Up	1.15749	0.960865	1.39241	2.92968	2.33822	2.23977	GeneID:106952,Genbank:XM_006525488.2,MGI:MGI:2147274	ArfGAP with RhoGAP domain, ankyrin repeat and PH domain 3	GO:0043325,GO:0016192,GO:0005096,GO:2000369,GO:0030027,GO:0030336,GO:0005515,GO:0005547,GO:0005737,GO:0005829,GO:0031267,GO:0005856,GO:0032012,GO:0005886,GO:0035021,GO:0007165,GO:0035024,GO:0008360,GO:0001726,GO:0042995,GO:0016020,GO:0043231	phosphatidylinositol-3,4-bisphosphate binding|vesicle-mediated transport|GTPase activator activity|regulation of clathrin-dependent endocytosis|lamellipodium|negative regulation of cell migration|protein binding|phosphatidylinositol-3,4,5-trisphosphate binding|cytoplasm|cytosol|small GTPase binding|cytoskeleton|regulation of ARF protein signal transduction|plasma membrane|negative regulation of R…	mmu04015,mmu04024,mmu04144	Rap1 signaling pathway|cAMP signaling pathway|Endocytosis
Arc	11480.5	0.303547	-6.98409	0.230046	-2.12	2.86704e-12	3.00371e-11	Down	99.6859	79.431	77.6071	24.9836	13.0708	23.8927	GeneID:11838,Genbank:NM_001276684.1,MGI:MGI:88067	activity regulated cytoskeletal-associated protein	GO:0061001,GO:0016020,GO:0005737,GO:1900271,GO:0016477,GO:0005768,GO:0022604,GO:0005856,GO:2000969,GO:0005886,GO:0006897,GO:0007010,GO:0030054,GO:0031410,GO:0007275,GO:0042995,GO:0007492,GO:0045202,GO:0009952,GO:0003779,GO:0045211,GO:0015629,GO:0005515,GO:0048168	regulation of dendritic spine morphogenesis|membrane|cytoplasm|regulation of long-term synaptic potentiation|cell migration|endosome|regulation of cell morphogenesis|cytoskeleton|positive regulation of AMPA receptor activity|plasma membrane|endocytosis|cytoskeleton organization|cell junction|cytoplasmic vesicle|multicellular organism development|cell projection|endoderm development|synapse|anteri…	mmu05031	Amphetamine addiction
Arg1	12414.1	0.42056	24.3404	1206.47	10.2366	7.33274e-131	1.3681e-128	Up	0.289509	0.188928	0.107037	299.588	253.39	189.737	GeneID:11846,Genbank:NM_007482.3,MGI:MGI:88070	arginase, liver	GO:0043025,GO:0016813,GO:0002376,GO:0045087,GO:0019547,GO:0004053,GO:0046007,GO:0046872,GO:0005615,GO:0005634,GO:0005737,GO:0030145,GO:0060336,GO:0005741,GO:0070207,GO:0032964,GO:0005829,GO:0070965,GO:0042130,GO:0006525,GO:0000050,GO:2000552,GO:0042832,GO:0010963,GO:0001938,GO:0043005,GO:0016787,GO:0002250	neuronal cell body|hydrolase activity, acting on carbon-nitrogen (but not peptide) bonds, in linear amidines|immune system process|innate immune response|arginine catabolic process to ornithine|arginase activity|negative regulation of activated T cell proliferation|metal ion binding|extracellular space|nucleus|cytoplasm|manganese ion binding|negative regulation of interferon-gamma-mediated signal…	mmu00220,mmu00330,mmu05146	Arginine biosynthesis|Arginine and proline metabolism|Amoebiasis
Arhgap11a	406.521	0.176826	7.47013	2.49825	1.32092	8.0115e-14	9.48721e-13	Up	0.622187	0.731405	0.595858	1.87794	1.4371	1.80361	GeneID:228482,Genbank:NM_181416.3,MGI:MGI:2444300	Rho GTPase activating protein 11A	GO:0003674,GO:0005096,GO:0007165	molecular_function|GTPase activator activity|signal transduction
Arhgap30	1075.21	0.151307	22.1431	10.1993	3.3504	1.21707e-108	1.6807e-106	Up	0.527201	0.668393	0.605247	7.55549	6.2427	5.49902	GeneID:226652,Genbank:NM_001005508.2,MGI:MGI:2684948	Rho GTPase activating protein 30	GO:0031410,GO:0043231,GO:0005096,GO:0007165,GO:0007264	cytoplasmic vesicle|intracellular membrane-bounded organelle|GTPase activator activity|signal transduction|small GTPase mediated signal transduction
Arhgap4	641.173	0.150814	17.0648	5.95297	2.57361	2.71216e-65	1.74234e-63	Up	0.678193	0.701159	0.695368	4.93005	4.19163	3.86053	GeneID:171207,Genbank:NM_001162424.1,MGI:MGI:2159577	Rho GTPase activating protein 4	GO:0005737,GO:0005794,GO:0005874,GO:0010764,GO:0030336,GO:0030426,GO:0030517,GO:0042802,GO:0048365,GO:0005096	cytoplasm|Golgi apparatus|microtubule|negative regulation of fibroblast migration|negative regulation of cell migration|growth cone|negative regulation of axon extension|identical protein binding|Rac GTPase binding|GTPase activator activity
Arhgap9	343.656	0.213797	16.9419	12.3131	3.62212	2.21035e-64	1.38943e-62	Up	0.256489	0.245946	0.295573	4.03125	3.2015	3.08843	GeneID:216445,Genbank:XM_006513569.3,MGI:MGI:2143764	Rho GTPase activating protein 9	GO:0005096,GO:0005547,GO:0005575	GTPase activator activity|phosphatidylinositol-3,4,5-trisphosphate binding|cellular_component
Arhgdib	2527.3	0.110208	21.5174	5.17438	2.37138	1.06998e-102	1.35981e-100	Up	7.13639	8.19392	7.98348	46.9575	37.1055	42.6849	GeneID:11857,Genbank:XM_006505404.3,MGI:MGI:101940	Rho, GDP dissociation inhibitor (GDI) beta	GO:0005737,GO:0005829,GO:0016020,GO:0035023,GO:0048365,GO:1901164,GO:2000249,GO:0003924,GO:0005094,GO:0005096	cytoplasm|cytosol|membrane|regulation of Rho protein signal transduction|Rac GTPase binding|negative regulation of trophoblast cell migration|regulation of actin cytoskeleton reorganization|GTPase activity|Rho GDP-dissociation inhibitor activity|GTPase activator activity	mmu04962,mmu04722	Vasopressin-regulated water reabsorption|Neurotrophin signaling pathway
Arl11	349.031	0.222977	19.7709	21.236	4.40844	5.30575e-87	5.19845e-85	Up	0.157682	0.116932	0.168631	3.50607	3.10167	3.28247	GeneID:219144,Genbank:XM_011245028.1,MGI:MGI:2444054	ADP-ribosylation factor-like 11	GO:0005575,GO:0005622,GO:0000166,GO:0002244,GO:0005525	cellular_component|intracellular|nucleotide binding|hematopoietic progenitor cell differentiation|GTP binding
Arl5c	150.253	0.25393	6.32905	3.04646	1.60713	2.4667e-10	2.11442e-09	Up	0.692166	0.518611	0.663466	1.80289	2.3256	1.88846	GeneID:217151,Genbank:NM_207231.1,MGI:MGI:3028577	ADP-ribosylation factor-like 5C	GO:0005622,GO:0008150,GO:0000166,GO:0005525,GO:0005575	intracellular|biological_process|nucleotide binding|GTP binding|cellular_component
Arpc1b	3446.38	0.116986	24.7823	7.46007	2.89919	1.38987e-135	2.80179e-133	Up	6.54319	7.61935	7.95059	66.3808	57.4353	49.5372	GeneID:11867,Genbank:NM_023142.2,MGI:MGI:1343142	actin related protein 2/3 complex, subunit 1B	GO:0005856,GO:0005885,GO:0015629,GO:0030833,GO:0034314,GO:0036284,GO:0044877,GO:0051015,GO:0003779,GO:0005200,GO:0005737	cytoskeleton|Arp2/3 protein complex|actin cytoskeleton|regulation of actin filament polymerization|Arp2/3 complex-mediated actin nucleation|tubulobulbar complex|protein-containing complex binding|actin filament binding|actin binding|structural constituent of cytoskeleton|cytoplasm	mmu04144,mmu04810,mmu04666,mmu05132,mmu05100	Endocytosis|Regulation of actin cytoskeleton|Fc gamma R-mediated phagocytosis|Salmonella infection|Bacterial invasion of epithelial cells
Arrdc1	368.881	0.184025	5.69283	2.06712	1.04762	1.24951e-08	8.76557e-08	Up	1.93516	1.98182	1.86109	3.67601	5.25451	3.6616	GeneID:215705,Genbank:XM_006497841.1,MGI:MGI:2446136	arrestin domain containing 1	GO:0016020,GO:0016567,GO:0031410,GO:0031625,GO:0042802,GO:0045746,GO:0140112,GO:1903561,GO:1990756,GO:1990763,GO:0005886,GO:0006858,GO:0015031	membrane|protein ubiquitination|cytoplasmic vesicle|ubiquitin protein ligase binding|identical protein binding|negative regulation of Notch signaling pathway|extracellular vesicle biogenesis|extracellular vesicle|protein binding, bridging involved in substrate recognition for ubiquitination|arrestin family protein binding|plasma membrane|extracellular transport|protein transport
Arrdc4	1392.47	0.139753	12.6431	3.40325	1.76691	1.22134e-36	4.09559e-35	Up	2.62365	2.01435	2.08951	9.188	8.00936	6.87877	GeneID:66412,Genbank:NM_001042592.2,MGI:MGI:1913662	arrestin domain containing 4	GO:0006511,GO:0015031,GO:0016020,GO:0016567,GO:0031410,GO:0051443,GO:0140112,GO:1903561,GO:1990756,GO:0005768,GO:0005886	ubiquitin-dependent protein catabolic process|protein transport|membrane|protein ubiquitination|cytoplasmic vesicle|positive regulation of ubiquitin-protein transferase activity|extracellular vesicle biogenesis|extracellular vesicle|protein binding, bridging involved in substrate recognition for ubiquitination|endosome|plasma membrane
Art2b	6.22782	1.77517	3.41494	66.8151	6.0621	0.00063796	0.00230757	Up	0	0	0	0.0677411	0.00659786	0.057216	GeneID:11872,Genbank:XM_006507256.2,MGI:MGI:107545	ADP-ribosyltransferase 2b	GO:0006471,GO:0016020,GO:0016740,GO:0016757,GO:0016787,GO:0016798,GO:0018120,GO:0019677,GO:0019897,GO:0031225,GO:0031362,GO:0003956,GO:0046658,GO:0061810,GO:0005886	protein ADP-ribosylation|membrane|transferase activity|transferase activity, transferring glycosyl groups|hydrolase activity|hydrolase activity, acting on glycosyl bonds|peptidyl-arginine ADP-ribosylation|NAD catabolic process|extrinsic component of plasma membrane|anchored component of membrane|anchored component of external side of plasma membrane|NAD(P)+-protein-arginine ADP-ribosyltransferase…	mmu00760	Nicotinate and nicotinamide metabolism
Asb10	30.1197	0.796772	4.45017	11.6784	3.54577	8.5804e-06	4.16159e-05	Up	0.00537867	0.00526502	0.0650817	0.273918	0.46035	0.196242	GeneID:117590,Genbank:NM_001310476.1,MGI:MGI:2152836	ankyrin repeat and SOCS box-containing 10	GO:0005634,GO:0005737,GO:0008150,GO:0031625,GO:0035556,GO:0000151,GO:0004842	nucleus|cytoplasm|biological_process|ubiquitin protein ligase binding|intracellular signal transduction|ubiquitin ligase complex|ubiquitin-protein transferase activity
Asf1b	99.3414	0.332531	6.21147	4.1858	2.0655	5.24906e-10	4.31792e-09	Up	0.22285	0.462459	0.323577	1.55643	1.49158	1.39384	GeneID:66929,Genbank:NM_024184.2,MGI:MGI:1914179	anti-silencing function 1B histone chaperone	GO:0005654,GO:0006325,GO:0006333,GO:0006334,GO:0006335,GO:0006336,GO:0006351,GO:0006355,GO:0032991,GO:0042393,GO:0000785,GO:0000790,GO:0005634	nucleoplasm|chromatin organization|chromatin assembly or disassembly|nucleosome assembly|DNA replication-dependent nucleosome assembly|DNA replication-independent nucleosome assembly|transcription, DNA-templated|regulation of transcription, DNA-templated|protein-containing complex|histone binding|chromatin|nuclear chromatin|nucleus
Asgr2	7.81839	1.25278	2.00508	5.7038	2.51192	0.0449548	0.100791	Up	0	0.0578934	0.00993929	0.21514	0.0663551	0.123305	GeneID:11890,Genbank:NM_001313925.1,MGI:MGI:88082	asialoglycoprotein receptor 2	GO:0016021,GO:0030246,GO:0031647,GO:0044322,GO:0048471,GO:0055088,GO:0006897,GO:0009100,GO:0016020	integral component of membrane|carbohydrate binding|regulation of protein stability|endoplasmic reticulum quality control compartment|perinuclear region of cytoplasm|lipid homeostasis|endocytosis|glycoprotein metabolic process|membrane	mmu04918	Thyroid hormone synthesis
Aspg	534.351	0.206478	17.1138	11.5805	3.53363	1.17069e-65	7.5762e-64	Up	0.25372	0.289185	0.329429	3.27633	4.61247	2.76079	GeneID:104816,Genbank:NM_001081169.1,MGI:MGI:2144822	asparaginase	GO:0004622,GO:0006520,GO:0006528,GO:0006530,GO:0006629,GO:0006644,GO:0016042,GO:0016787,GO:0003847,GO:0004067	lysophospholipase activity|cellular amino acid metabolic process|asparagine metabolic process|asparagine catabolic process|lipid metabolic process|phospholipid metabolic process|lipid catabolic process|hydrolase activity|1-alkyl-2-acetylglycerophosphocholine esterase activity|asparaginase activity
Aspm	211.584	0.304984	6.96638	4.36092	2.12463	3.25209e-12	3.37886e-11	Up	0.128002	0.0518909	0.121246	0.494514	0.525951	0.362562	GeneID:12316,Genbank:XM_017312957.1,MGI:MGI:1334448	asp (abnormal spindle)-like, microcephaly associated (Drosophila)	GO:0097150,GO:0048477,GO:0016324,GO:0002052,GO:0097431,GO:0048589,GO:0019901,GO:0051301,GO:0021873,GO:0005516,GO:0051445,GO:0005634,GO:0005737,GO:0005813,GO:0005856,GO:0021987,GO:0005874,GO:0051653,GO:0030496,GO:0007049,GO:0051661,GO:0007051,GO:0072687,GO:0036449,GO:0007283,GO:0000922,GO:0090263,GO:0045665,GO:0007420,GO:0001764,GO:0090306,GO:0045769,GO:0008584	neuronal stem cell population maintenance|oogenesis|apical plasma membrane|positive regulation of neuroblast proliferation|mitotic spindle pole|developmental growth|protein kinase binding|cell division|forebrain neuroblast division|calmodulin binding|regulation of meiotic cell cycle|nucleus|cytoplasm|centrosome|cytoskeleton|cerebral cortex development|microtubule|spindle localization|midbody|cell…
Asprv1	72.9108	0.434875	4.15348	3.49731	1.80625	3.27454e-05	0.000146167	Up	0.370943	0.217863	0.299226	1.08912	1.59633	0.589691	GeneID:67855,Genbank:NM_026414.2,MGI:MGI:1915105	aspartic peptidase, retroviral-like 1	GO:0006508,GO:0008233,GO:0016020,GO:0016021,GO:0016485,GO:0016787,GO:0043588,GO:0004190	proteolysis|peptidase activity|membrane|integral component of membrane|protein processing|hydrolase activity|skin development|aspartic-type endopeptidase activity
Atf3	333.794	0.204082	12.9628	6.25705	2.64548	1.98823e-38	6.94613e-37	Up	0.778642	0.677502	0.50161	3.77654	4.27089	4.86258	GeneID:11910,Genbank:NM_007498.3,MGI:MGI:109384	activating transcription factor 3	GO:1990622,GO:0042802,GO:0006355,GO:0000977,GO:0042803,GO:0006357,GO:0000978,GO:0044212,GO:0045892,GO:0000982,GO:0001078,GO:0003677,GO:0003700,GO:0008284,GO:0005634,GO:0045944,GO:0010628,GO:0046982,GO:0070373,GO:0030968,GO:0005730,GO:0000122,GO:1903984,GO:0034198,GO:0006094,GO:1990440,GO:0035914,GO:0006351,GO:0000976	CHOP-ATF3 complex|identical protein binding|regulation of transcription, DNA-templated|RNA polymerase II regulatory region sequence-specific DNA binding|protein homodimerization activity|regulation of transcription by RNA polymerase II|RNA polymerase II proximal promoter sequence-specific DNA binding|transcription regulatory region DNA binding|negative regulation of transcription, DNA-templated|t…	mmu05166	HTLV-I infection
Athl1	473.632	0.147889	8.10605	2.29547	1.19879	5.22928e-16	7.25562e-15	Up	1.19182	1.16233	1.37913	2.98015	3.23539	2.8057	GeneID:212974,Genbank:XM_017322105.1,MGI:MGI:2444047	ATH1, acid trehalase-like 1 (yeast)	GO:0005829,GO:0005975,GO:0005993,GO:0008152,GO:0016787,GO:0016798,GO:0047402,GO:0003824,GO:0004555,GO:0005618	cytosol|carbohydrate metabolic process|trehalose catabolic process|metabolic process|hydrolase activity|hydrolase activity, acting on glycosyl bonds|protein-glucosylgalactosylhydroxylysine glucosidase activity|catalytic activity|alpha,alpha-trehalase activity|cell wall
Atp6v0d2	459.242	1.05298	6.6661	129.721	7.01927	2.62685e-11	2.50243e-10	Up	0	0.0444559	0.0281808	4.6475	2.77501	2.42904	GeneID:242341,Genbank:NM_175406.3,MGI:MGI:1924415	ATPase, H+ transporting, lysosomal V0 subunit D2	GO:0046961,GO:0005769,GO:0006811,GO:0007034,GO:0007035,GO:0008553,GO:0015078,GO:0015991,GO:0016020,GO:0016324,GO:0016471,GO:0005765,GO:0033179,GO:0005768,GO:0033181	proton-transporting ATPase activity, rotational mechanism|early endosome|ion transport|vacuolar transport|vacuolar acidification|proton-exporting ATPase activity, phosphorylative mechanism|proton transmembrane transporter activity|ATP hydrolysis coupled proton transport|membrane|apical plasma membrane|vacuolar proton-transporting V-type ATPase complex|lysosomal membrane|proton-transporting V-type…	mmu00190,mmu04145,mmu04142,mmu04966,mmu04721,mmu05203,mmu05323,mmu05152	Oxidative phosphorylation|Phagosome|Lysosome|Collecting duct acid secretion|Synaptic vesicle cycle|Viral carcinogenesis|Rheumatoid arthritis|Tuberculosis
Atp6v0e	2273	0.0804993	13.8005	2.15985	1.11093	2.53148e-43	9.88801e-42	Up	24.805	24.9461	26.2198	56.0029	56.4277	60.2907	GeneID:11974,Genbank:NM_025272.2,MGI:MGI:1328318	ATPase, H+ transporting, lysosomal V0 subunit E	GO:0016020,GO:0016021,GO:0016787,GO:0033179,GO:0046961,GO:0055085,GO:1902600,GO:0006811,GO:0015078,GO:0015991	membrane|integral component of membrane|hydrolase activity|proton-transporting V-type ATPase, V0 domain|proton-transporting ATPase activity, rotational mechanism|transmembrane transport|proton transmembrane transport|ion transport|proton transmembrane transporter activity|ATP hydrolysis coupled proton transport	mmu00190,mmu04145,mmu04966,mmu04721,mmu05323	Oxidative phosphorylation|Phagosome|Collecting duct acid secretion|Synaptic vesicle cycle|Rheumatoid arthritis
Atp8b4	127.292	1.13189	5.51319	75.6007	6.24033	3.52388e-08	2.34899e-07	Up	0	0.0192564	0.00220399	0.729223	0.519191	0.453427	GeneID:241633,Genbank:XM_006499495.1,MGI:MGI:1859664	ATPase, class I, type 8B, member 4	GO:0005886,GO:0007030,GO:0045332,GO:0004012,GO:0005794	plasma membrane|Golgi organization|phospholipid translocation|phospholipid-translocating ATPase activity|Golgi apparatus
Aurkb	109.029	0.351088	8.51866	7.94916	2.9908	1.61407e-17	2.47877e-16	Up	0.189959	0.0897667	0.191541	1.54538	1.15905	1.22909	GeneID:20877,Genbank:XM_006532725.3,MGI:MGI:107168	aurora kinase B	GO:0000780,GO:0002903,GO:0004672,GO:0004674,GO:0004712,GO:0005515,GO:0010369,GO:0005524,GO:0016301,GO:0005634,GO:0016310,GO:0016740,GO:0019900,GO:0030496,GO:0036089,GO:0031577,GO:0043988,GO:0031616,GO:0046872,GO:0032091,GO:0051233,GO:0051256,GO:0051301,GO:0051973,GO:0000122,GO:0097431,GO:0000166,GO:1904355,GO:0000278,GO:1990023,GO:0000775,GO:0000776,GO:0000779,GO:0005654,GO:0005694,GO:0005737,GO:…	condensed nuclear chromosome, centromeric region|negative regulation of B cell apoptotic process|protein kinase activity|protein serine/threonine kinase activity|protein serine/threonine/tyrosine kinase activity|protein binding|chromocenter|ATP binding|kinase activity|nucleus|phosphorylation|transferase activity|kinase binding|midbody|cleavage furrow formation|spindle checkpoint|histone H3-S28 ph…
Axl	6621.19	0.0675902	17.2543	2.24423	1.16622	1.03814e-66	6.92276e-65	Up	10.878	11.1531	11.7629	24.8958	28.3254	26.6625	GeneID:26362,Genbank:NM_001190975.1,MGI:MGI:1347244	AXL receptor tyrosine kinase	GO:0004672,GO:0004709,GO:0004713,GO:0004714,GO:0004871,GO:0007283,GO:0004888,GO:0009968,GO:0005524,GO:0009986,GO:0005615,GO:0016020,GO:0016021,GO:0016301,GO:0016310,GO:0034101,GO:0016740,GO:0021885,GO:0034446,GO:0030154,GO:0035457,GO:0042698,GO:0043066,GO:0000166,GO:0046718,GO:0001764,GO:0046982,GO:0048549,GO:0043235,GO:0001779,GO:0051250,GO:0001786,GO:0051897,GO:0001818,GO:0060068,GO:0001961,GO:…	protein kinase activity|MAP kinase kinase kinase activity|protein tyrosine kinase activity|transmembrane receptor protein tyrosine kinase activity|signal transducer activity|spermatogenesis|transmembrane signaling receptor activity|negative regulation of signal transduction|ATP binding|cell surface|extracellular space|membrane|integral component of membrane|kinase activity|phosphorylation|erythro…	mmu01521	EGFR tyrosine kinase inhibitor resistance
B2m	10384.7	0.123151	22.5	6.82533	2.7709	4.1533e-112	5.97053e-110	Up	49.3888	38.7673	41.9776	330.032	249.411	354.278	GeneID:12010,Genbank:NM_009735.3,MGI:MGI:88127	beta-2 microglobulin	GO:1904437,GO:0045646,GO:0009897,GO:0002474,GO:1990712,GO:0048260,GO:0010977,GO:0002481,GO:0055072,GO:0019885,GO:0002726,GO:0071281,GO:0005515,GO:0005576,GO:0005615,GO:0032092,GO:0005794,GO:0071283,GO:0033077,GO:0005829,GO:1900121,GO:0033216,GO:0005886,GO:1900122,GO:0042026,GO:0006826,GO:0001916,GO:1900390,GO:0042612,GO:0006955,GO:0002237,GO:1904434,GO:0042802,GO:0006968,GO:0002376	positive regulation of transferrin receptor binding|regulation of erythrocyte differentiation|external side of plasma membrane|antigen processing and presentation of peptide antigen via MHC class I|HFE-transferrin receptor complex|positive regulation of receptor-mediated endocytosis|negative regulation of neuron projection development|antigen processing and presentation of exogenous protein antig…	mmu04612	Antigen processing and presentation
B3gnt3	34.0077	0.560018	3.67625	4.16631	2.05877	0.000236684	0.000917949	Up	0.0329942	0.064594	0.116442	0.302908	0.354311	0.280886	GeneID:72297,Genbank:XM_006509753.3,MGI:MGI:2152535	UDP-GlcNAc:betaGal beta-1,3-N-acetylglucosaminyltransferase 3	GO:0016757,GO:0005794,GO:0016758,GO:0006486,GO:0030311,GO:0006493,GO:0008375,GO:0008376,GO:0008378,GO:0008532,GO:0047223,GO:0016020,GO:0005575,GO:0016021,GO:0005783,GO:0016740	transferase activity, transferring glycosyl groups|Golgi apparatus|transferase activity, transferring hexosyl groups|protein glycosylation|poly-N-acetyllactosamine biosynthetic process|protein O-linked glycosylation|acetylglucosaminyltransferase activity|acetylgalactosaminyltransferase activity|galactosyltransferase activity|N-acetyllactosaminide beta-1,3-N-acetylglucosaminyltransferase activity|…	mmu00601	Glycosphingolipid biosynthesis - lacto and neolacto series
B3gnt7	199.566	0.266294	8.16657	4.51495	2.17471	3.17269e-16	4.44785e-15	Up	0.400965	0.274207	0.498458	2.14074	1.91212	1.51732	GeneID:227327,Genbank:NM_145222.2,MGI:MGI:2384394	UDP-GlcNAc:betaGal beta-1,3-N-acetylglucosaminyltransferase 7	GO:0016757,GO:0005794,GO:0016758,GO:0006486,GO:0030311,GO:0006493,GO:0008375,GO:0008376,GO:0008378,GO:0008532,GO:0016020,GO:0005575,GO:0016021,GO:0005783,GO:0016740	transferase activity, transferring glycosyl groups|Golgi apparatus|transferase activity, transferring hexosyl groups|protein glycosylation|poly-N-acetyllactosamine biosynthetic process|protein O-linked glycosylation|acetylglucosaminyltransferase activity|acetylgalactosaminyltransferase activity|galactosyltransferase activity|N-acetyllactosaminide beta-1,3-N-acetylglucosaminyltransferase activity|…	mmu00533	Glycosaminoglycan biosynthesis - keratan sulfate
B3gnt8	55.1604	0.415601	4.14816	3.30347	1.72398	3.35151e-05	0.000149261	Up	0.117295	0.0935541	0.118272	0.307024	0.513858	0.326058	GeneID:232984,Genbank:XM_006539853.3,MGI:MGI:2385269	UDP-GlcNAc:betaGal beta-1,3-N-acetylglucosaminyltransferase 8	GO:0016758,GO:0006486,GO:0030311,GO:0006493,GO:0008375,GO:0008376,GO:0008378,GO:0008532,GO:0016020,GO:0016021,GO:0016262,GO:0005783,GO:0016740,GO:0005794,GO:0016757	transferase activity, transferring hexosyl groups|protein glycosylation|poly-N-acetyllactosamine biosynthetic process|protein O-linked glycosylation|acetylglucosaminyltransferase activity|acetylgalactosaminyltransferase activity|galactosyltransferase activity|N-acetyllactosaminide beta-1,3-N-acetylglucosaminyltransferase activity|membrane|integral component of membrane|protein N-acetylglucosaminy…
B430306N03Rik	292.453	0.304636	18.1275	45.9597	5.5223	1.93249e-73	1.51304e-71	Up	0.0291416	0.0602213	0.0293844	2.10329	1.92123	1.73155	GeneID:320148,Genbank:XM_006524395.3,MGI:MGI:2443478	RIKEN cDNA B430306N03 gene	GO:0003674,GO:0005575,GO:0008150	molecular_function|cellular_component|biological_process
B4galt1	1543.3	0.113096	20.7433	5.08409	2.34599	1.4097e-95	1.57473e-93	Up	1.31411	1.53896	1.59126	8.62629	7.70505	7.42451	GeneID:14595,Genbank:NM_022305.4,MGI:MGI:95705	UDP-Gal:betaGlcNAc beta 1,4- galactosyltransferase, polypeptide 1	GO:0005576,GO:0005615,GO:0005794,GO:0005886,GO:0005975,GO:0005989,GO:0009312,GO:0006012,GO:0009897,GO:0006486,GO:0009986,GO:0006487,GO:0016020,GO:0016021,GO:0016323,GO:0043014,GO:0016740,GO:0043065,GO:0016757,GO:0045136,GO:0019901,GO:0046872,GO:0048487,GO:0048754,GO:0050900,GO:0000138,GO:0051260,GO:0002064,GO:0051270,GO:0002526,GO:0060046,GO:0003831,GO:0003945,GO:0004461,GO:0005515,GO:0007155,GO:…	extracellular region|extracellular space|Golgi apparatus|plasma membrane|carbohydrate metabolic process|lactose biosynthetic process|oligosaccharide biosynthetic process|galactose metabolic process|external side of plasma membrane|protein glycosylation|cell surface|protein N-linked glycosylation|membrane|integral component of membrane|basolateral plasma membrane|alpha-tubulin binding|transferase …	mmu00052,mmu00510,mmu00515,mmu00514,mmu00533,mmu00601	Galactose metabolism|N-Glycan biosynthesis|Mannose type O-glycan biosyntheis|Other types of O-glycan biosynthesis|Glycosaminoglycan biosynthesis - keratan sulfate|Glycosphingolipid biosynthesis - lacto and neolacto series
BC021614	3.24672	2.30498	2.22356	34.9027	5.12527	0.0261779	0.0632991	Up	0	0	0	0.16328	0.123611	0	GeneID:225884,Genbank:XM_011248620.1,MGI:MGI:2385078	cDNA sequence BC021614	GO:0003674,GO:0005575,GO:0008150	molecular_function|cellular_component|biological_process
BC026585	178.575	0.264816	5.24969	2.62115	1.3902	1.52351e-07	9.38174e-07	Up	0.559057	0.368058	0.513828	1.04895	1.68424	1.25323	GeneID:226527,Genbank:XM_017319995.1,MGI:MGI:2448516	cDNA sequence BC026585	GO:0005739,GO:0016491,GO:0055114	mitochondrion|oxidoreductase activity|oxidation-reduction process
BC030867	75.4583	0.369271	3.10026	2.21121	1.14483	0.00193354	0.00633602	Up	0.255985	0.175937	0.32402	0.44153	0.686139	0.635892	GeneID:217216,Genbank:XM_006533040.1,MGI:MGI:2387601	cDNA sequence BC030867	GO:0003674,GO:0005575,GO:0008150	molecular_function|cellular_component|biological_process
BC035044	161.88	0.276762	7.87598	4.53081	2.17977	3.38074e-15	4.41485e-14	Up	0.256475	0.405963	0.280621	1.63906	1.20173	1.64966	GeneID:232406,Genbank:NM_001254946.1,MGI:MGI:2448540	cDNA sequence BC035044	GO:0003674,GO:0005575,GO:0008150	molecular_function|cellular_component|biological_process
BC048671	4.42464	1.83065	3.04317	47.537	5.57098	0.00234099	0.00752223	Up	0	0	0	0.129076	0.0826834	0.0497932	GeneID:243535,Genbank:NM_177738.2,MGI:MGI:2679261	cDNA sequence BC048671	GO:0003674,GO:0005575,GO:0008150	molecular_function|cellular_component|biological_process
BC094916	5.67736	1.70125	2.89451	30.364	4.92429	0.00379746	0.0116145	Up	0	0.0107823	0	0.217515	0.0529639	0.103342	GeneID:545384,Genbank:NM_001024721.2,MGI:MGI:3584522	cDNA sequence BC094916	GO:0003690,GO:0005634,GO:0005730,GO:0005829,GO:0008134,GO:0042802,GO:0000978,GO:0001047,GO:0001078	double-stranded DNA binding|nucleus|nucleolus|cytosol|transcription factor binding|identical protein binding|RNA polymerase II proximal promoter sequence-specific DNA binding|core promoter binding|transcriptional repressor activity, RNA polymerase II proximal promoter sequence-specific DNA binding
BC147527	33.2128	0.796739	5.11165	16.8263	4.07265	3.19365e-07	1.88333e-06	Up	0	0.00776207	0.0359805	0.41207	0.198266	0.157056	GeneID:625360,Genbank:XM_011244688.1,MGI:MGI:4840510	cDNA sequence BC147527
Bach1	2312.76	0.0928335	10.9887	2.02808	1.02012	4.33255e-28	1.14091e-26	Up	3.22324	3.09841	3.35611	7.41365	6.48	6.74685	GeneID:12013,Genbank:NM_007520.2,MGI:MGI:894680	BTB and CNC homology 1, basic leucine zipper transcription factor 1	GO:0006351,GO:0000122,GO:0006355,GO:0000980,GO:0016567,GO:0001078,GO:0001205,GO:0001206,GO:0003677,GO:0003700,GO:0031463,GO:0004842,GO:0045944,GO:0061418,GO:0005515,GO:0005634,GO:0000083,GO:0000117,GO:0006281	transcription, DNA-templated|negative regulation of transcription by RNA polymerase II|regulation of transcription, DNA-templated|RNA polymerase II distal enhancer sequence-specific DNA binding|protein ubiquitination|transcriptional repressor activity, RNA polymerase II proximal promoter sequence-specific DNA binding|transcriptional activator activity, RNA polymerase II distal enhancer sequence-s…
Bak1	1561.41	0.109294	9.54096	2.06018	1.04277	1.4152e-21	2.78249e-20	Up	7.10538	7.10857	7.23636	17.426	14.426	14.5985	GeneID:12018,Genbank:NM_007523.2,MGI:MGI:1097161	BCL2-antagonist/killer 1	GO:0005515,GO:0005622,GO:0005739,GO:0005741,GO:0005783,GO:0009620,GO:0005829,GO:0010046,GO:0010248,GO:0006915,GO:0010332,GO:0010524,GO:0010629,GO:0016020,GO:0042981,GO:0016021,GO:0043065,GO:0019835,GO:0031072,GO:0043496,GO:0043497,GO:0044325,GO:0044346,GO:0001776,GO:0070059,GO:0045862,GO:0001782,GO:0070242,GO:0046872,GO:0090200,GO:0046902,GO:0001783,GO:0097145,GO:0001836,GO:0097190,GO:0097192,GO:…	protein binding|intracellular|mitochondrion|mitochondrial outer membrane|endoplasmic reticulum|response to fungus|cytosol|response to mycotoxin|establishment or maintenance of transmembrane electrochemical gradient|apoptotic process|response to gamma radiation|positive regulation of calcium ion transport into cytosol|negative regulation of gene expression|membrane|regulation of apoptotic process|…	mmu04141,mmu04210,mmu04215,mmu05200,mmu05202,mmu05206,mmu05203,mmu05210,mmu05212,mmu05225,mmu05226,mmu05214,mmu05216,mmu05220,mmu05217,mmu05218,mmu05213,mmu05224,mmu05222,mmu05223,mmu05167,mmu05165,mmu01524	Protein processing in endoplasmic reticulum|Apoptosis|Apoptosis - multiple species|Pathways in cancer|Transcriptional misregulation in cancers|MicroRNAs in cancer|Viral carcinogenesis|Colorectal cancer|Pancreatic cancer|Hepatocellular carcinoma|Gastric cancer|Glioma|Thyroid cancer|Chronic myeloid leukemia|Basal cell carcinoma|Melanoma|Endometrial cancer|Breast cancer|Small cell lung cancer|Non-sm…
Bank1	106.117	0.320665	3.41714	2.13725	1.09576	0.000632821	0.00229069	Up	0.255832	0.206701	0.348045	0.687939	0.476428	0.656135	GeneID:242248,Genbank:XM_006501483.1,MGI:MGI:2442120	B cell scaffold protein with ankyrin repeats 1	GO:0042113,GO:0043410,GO:0045947,GO:0050731,GO:0050869,GO:0051898,GO:1900165,GO:1990782,GO:0005102,GO:0005515,GO:0005575	B cell activation|positive regulation of MAPK cascade|negative regulation of translational initiation|positive regulation of peptidyl-tyrosine phosphorylation|negative regulation of B cell activation|negative regulation of protein kinase B signaling|negative regulation of interleukin-6 secretion|protein tyrosine kinase binding|signaling receptor binding|protein binding|cellular_component
Batf	84.5236	0.425995	8.67684	12.9627	3.69629	4.06917e-18	6.56532e-17	Up	0.173438	0.246944	0.143086	2.81858	3.19933	1.67649	GeneID:53314,Genbank:NM_016767.2,MGI:MGI:1859147	basic leucine zipper transcription factor, ATF-like	GO:0045190,GO:0006357,GO:0001077,GO:0045944,GO:0060218,GO:0006974,GO:0001816,GO:0072539,GO:0002320,GO:0003677,GO:0003700,GO:0005515,GO:0030154,GO:0005634,GO:0072540,GO:0030330,GO:0042832,GO:0005654,GO:0043011,GO:0005737,GO:0000978,GO:0043565,GO:0006351,GO:0045064,GO:0006355,GO:0000982	isotype switching|regulation of transcription by RNA polymerase II|transcriptional activator activity, RNA polymerase II proximal promoter sequence-specific DNA binding|positive regulation of transcription by RNA polymerase II|hematopoietic stem cell differentiation|cellular response to DNA damage stimulus|cytokine production|T-helper 17 cell differentiation|lymphoid progenitor cell differentiati…
Batf2	27.9762	0.637078	3.59855	4.89924	2.29256	0.000319994	0.00121447	Up	0.0672651	0.0263375	0.0949556	0.195748	0.401056	0.378644	GeneID:74481,Genbank:XM_006531851.2,MGI:MGI:1921731	basic leucine zipper transcription factor, ATF-like 2	GO:0003700,GO:0005634,GO:0006351,GO:0006355,GO:0006357,GO:0030154,GO:0042832,GO:0043011,GO:0000978,GO:0000982,GO:0003677	DNA binding transcription factor activity|nucleus|transcription, DNA-templated|regulation of transcription, DNA-templated|regulation of transcription by RNA polymerase II|cell differentiation|defense response to protozoan|myeloid dendritic cell differentiation|RNA polymerase II proximal promoter sequence-specific DNA binding|transcription factor activity, RNA polymerase II proximal promoter seque…
Batf3	38.3694	0.61741	6.55999	16.5666	4.0502	5.38117e-11	4.92563e-10	Up	0.100095	0.137172	0.0201857	1.39401	1.46311	1.6486	GeneID:381319,Genbank:NM_030060.2,MGI:MGI:1925491	basic leucine zipper transcription factor, ATF-like 3	GO:0097028,GO:0000982,GO:0001078,GO:0003677,GO:0003700,GO:0005634,GO:0006351,GO:0006355,GO:0006357,GO:0009615,GO:0000122,GO:0030154,GO:0000978,GO:0043011	dendritic cell differentiation|transcription factor activity, RNA polymerase II proximal promoter sequence-specific DNA binding|transcriptional repressor activity, RNA polymerase II proximal promoter sequence-specific DNA binding|DNA binding|DNA binding transcription factor activity|nucleus|transcription, DNA-templated|regulation of transcription, DNA-templated|regulation of transcription by RNA …
Baz1a	774.045	0.167709	10.4388	3.36517	1.75068	1.64903e-25	3.9348e-24	Up	0.819166	0.819676	0.74339	3.48117	2.27357	2.65903	GeneID:217578,Genbank:NM_013815.2,MGI:MGI:1309478	bromodomain adjacent to zinc finger domain 1A	GO:0006261,GO:0006338,GO:0006351,GO:0006355,GO:0008623,GO:0046872,GO:0000228,GO:0005515,GO:0005634	DNA-dependent DNA replication|chromatin remodeling|transcription, DNA-templated|regulation of transcription, DNA-templated|CHRAC|metal ion binding|nuclear chromosome|protein binding|nucleus
Bcl2a1a	92.8266	0.786363	9.01961	136.494	7.09269	1.88756e-19	3.31041e-18	Up	0	0	0.0722222	3.64765	3.59897	3.00526	GeneID:12044,Genbank:NM_009742.3,MGI:MGI:102687	B cell leukemia/lymphoma 2 related protein A1a	GO:0046982,GO:0005515,GO:0051400,GO:0005737,GO:0097192,GO:0005741,GO:0006915,GO:0008053,GO:0008630,GO:0015267,GO:2001243,GO:0042803,GO:0042981,GO:0043065,GO:0043066,GO:0001782,GO:0001836,GO:0002903	protein heterodimerization activity|protein binding|BH domain binding|cytoplasm|extrinsic apoptotic signaling pathway in absence of ligand|mitochondrial outer membrane|apoptotic process|mitochondrial fusion|intrinsic apoptotic signaling pathway in response to DNA damage|channel activity|negative regulation of intrinsic apoptotic signaling pathway|protein homodimerization activity|regulation of ap…	mmu04064,mmu04210,mmu05202,mmu05221	NF-kappa B signaling pathway|Apoptosis|Transcriptional misregulation in cancers|Acute myeloid leukemia
Bcl2a1b	217.523	0.499831	14.0026	127.905	6.99893	1.50283e-44	6.03127e-43	Up	0.0746256	0.0182622	0.094059	8.39584	7.75059	8.8683	GeneID:12045,Genbank:NM_007534.3,MGI:MGI:1278326	B cell leukemia/lymphoma 2 related protein A1b	GO:0008630,GO:0015267,GO:0042803,GO:0043065,GO:0043066,GO:0046982,GO:0051400,GO:0097192,GO:2001243,GO:0001836,GO:0005741,GO:0008053	intrinsic apoptotic signaling pathway in response to DNA damage|channel activity|protein homodimerization activity|positive regulation of apoptotic process|negative regulation of apoptotic process|protein heterodimerization activity|BH domain binding|extrinsic apoptotic signaling pathway in absence of ligand|negative regulation of intrinsic apoptotic signaling pathway|release of cytochrome c from…	mmu04064,mmu04210,mmu05202,mmu05221	NF-kappa B signaling pathway|Apoptosis|Transcriptional misregulation in cancers|Acute myeloid leukemia
Bcl2a1d	220.244	0.312287	15.9659	31.69	4.98596	2.20663e-57	1.19814e-55	Up	0.304409	0.280448	0.126389	8.57941	8.07615	7.09315	GeneID:12047,Genbank:NM_007536.2,MGI:MGI:1278325	B cell leukemia/lymphoma 2 related protein A1d	GO:2001243,GO:0008630,GO:0015267,GO:0030217,GO:0042803,GO:0043027,GO:0043065,GO:0043066,GO:0043154,GO:0046982,GO:0050852,GO:0001836,GO:0051400,GO:0005741,GO:0097192,GO:0008053	negative regulation of intrinsic apoptotic signaling pathway|intrinsic apoptotic signaling pathway in response to DNA damage|channel activity|T cell differentiation|protein homodimerization activity|cysteine-type endopeptidase inhibitor activity involved in apoptotic process|positive regulation of apoptotic process|negative regulation of apoptotic process|negative regulation of cysteine-type endo…	mmu04064,mmu04210,mmu05202,mmu05221	NF-kappa B signaling pathway|Apoptosis|Transcriptional misregulation in cancers|Acute myeloid leukemia
Bcl2l11	804.689	0.123698	9.94677	2.34631	1.23039	2.60499e-23	5.61256e-22	Up	0.575083	0.665395	0.550625	1.53618	1.40927	1.47505	GeneID:12125,Genbank:NM_207680.2,MGI:MGI:1197519	BCL2-like 11 (apoptosis facilitator)	GO:0002262,GO:0005515,GO:0005737,GO:0005739,GO:0005829,GO:0009791,GO:0005868,GO:0010942,GO:0005874,GO:0016020,GO:0006915,GO:0019898,GO:0019901,GO:0030879,GO:0032464,GO:0043525,GO:0034976,GO:0043583,GO:0045787,GO:0035148,GO:0046620,GO:0046982,GO:0048066,GO:0048070,GO:0001701,GO:1902110,GO:0048536,GO:0001776,GO:1902263,GO:0048538,GO:2000271,GO:0048563,GO:0001782,GO:2001244,GO:0001783,GO:0001822,GO:…	myeloid cell homeostasis|protein binding|cytoplasm|mitochondrion|cytosol|post-embryonic development|cytoplasmic dynein complex|positive regulation of cell death|microtubule|membrane|apoptotic process|extrinsic component of membrane|protein kinase binding|mammary gland development|positive regulation of protein homooligomerization|positive regulation of neuron apoptotic process|response to endopla…	mmu04068,mmu04151,mmu04210,mmu04215,mmu05200,mmu05206,mmu05210,mmu04932,mmu01521	FoxO signaling pathway|PI3K-Akt signaling pathway|Apoptosis|Apoptosis - multiple species|Pathways in cancer|MicroRNAs in cancer|Colorectal cancer|Non-alcoholic fatty liver disease (NAFLD)|EGFR tyrosine kinase inhibitor resistance
Bcl2l14	6.52174	1.45596	2.8846	18.3775	4.19987	0.00391914	0.0119454	Up	0	0.00551475	0.00568072	0.0761189	0.0758494	0.0646013	GeneID:66813,Genbank:NM_025778.3,MGI:MGI:1914063	BCL2-like 14 (apoptosis facilitator)	GO:0006915,GO:0019901,GO:0042981,GO:0043229,GO:2001238,GO:0005515,GO:0005737,GO:0005829	apoptotic process|protein kinase binding|regulation of apoptotic process|intracellular organelle|positive regulation of extrinsic apoptotic signaling pathway|protein binding|cytoplasm|cytosol
Bcl3	281.485	0.279954	15.6717	20.928	4.38736	2.3615e-55	1.21455e-53	Up	0.18521	0.143527	0.256786	5.38177	3.97779	3.49134	GeneID:12051,Genbank:XM_006539487.3,MGI:MGI:88140	B cell leukemia/lymphoma 3	GO:0005654,GO:0005737,GO:0005829,GO:0005886,GO:0006351,GO:0006355,GO:0006974,GO:0042536,GO:0007249,GO:0042742,GO:0008134,GO:0042771,GO:0009615,GO:0042832,GO:0042981,GO:0043066,GO:0043231,GO:0045064,GO:0000060,GO:0002268,GO:0002315,GO:0002455,GO:0002467,GO:0003677,GO:0003700,GO:0005515,GO:0005634,GO:0010225,GO:0019730,GO:0030198,GO:0030330,GO:0030496,GO:0032729,GO:0032991,GO:0045082,GO:0032996,GO:…	nucleoplasm|cytoplasm|cytosol|plasma membrane|transcription, DNA-templated|regulation of transcription, DNA-templated|cellular response to DNA damage stimulus|negative regulation of tumor necrosis factor biosynthetic process|I-kappaB kinase/NF-kappaB signaling|defense response to bacterium|transcription factor binding|intrinsic apoptotic signaling pathway in response to DNA damage by p53 class me…	mmu04668,mmu04625	TNF signaling pathway|C-type lectin receptor signaling pathway
Bdnf	1487.57	0.119429	-9.02553	0.473715	-1.07791	1.7882e-19	3.14243e-18	Down	3.94656	4.27464	4.43325	2.37411	1.81699	2.10902	GeneID:12064,Genbank:NM_007540.4,MGI:MGI:88145	brain derived neurotrophic factor	GO:0005615,GO:0005737,GO:0005739,GO:0006120,GO:0007169,GO:0007214,GO:0008021,GO:0007267,GO:0008038,GO:0007399,GO:0008083,GO:0007406,GO:0010832,GO:0014047,GO:0016358,GO:0016607,GO:0031410,GO:0019222,GO:0021675,GO:0032229,GO:0033138,GO:0038180,GO:0001657,GO:0045773,GO:0040011,GO:0001662,GO:0045843,GO:0042490,GO:0004871,GO:0046668,GO:0042493,GO:0005102,GO:0048167,GO:0005169,GO:0048169,GO:0048170,GO:…	extracellular space|cytoplasm|mitochondrion|mitochondrial electron transport, NADH to ubiquinone|transmembrane receptor protein tyrosine kinase signaling pathway|gamma-aminobutyric acid signaling pathway|synaptic vesicle|cell-cell signaling|neuron recognition|nervous system development|growth factor activity|negative regulation of neuroblast proliferation|negative regulation of myotube differenti…	mmu04014,mmu04010,mmu04024,mmu04151,mmu04722,mmu05016,mmu05030,mmu05034	Ras signaling pathway|MAPK signaling pathway|cAMP signaling pathway|PI3K-Akt signaling pathway|Neurotrophin signaling pathway|Huntington's disease|Cocaine addiction|Alcoholism
Bgn	2157.63	0.153056	8.12245	2.36721	1.24319	4.56873e-16	6.34916e-15	Up	5.78278	7.39411	8.51815	20.8777	19.0201	14.0756	GeneID:12111,Genbank:NM_007542.5,MGI:MGI:88158	biglycan	GO:0050840,GO:0005578,GO:0005615,GO:0005622,GO:0005737,GO:0006469,GO:0009986,GO:0019221,GO:0019800,GO:0030133,GO:0031012,GO:0004860,GO:0042383,GO:0005539,GO:0046426,GO:0005576	extracellular matrix binding|proteinaceous extracellular matrix|extracellular space|intracellular|cytoplasm|negative regulation of protein kinase activity|cell surface|cytokine-mediated signaling pathway|peptide cross-linking via chondroitin 4-sulfate glycosaminoglycan|transport vesicle|extracellular matrix|protein kinase inhibitor activity|sarcolemma|glycosaminoglycan binding|negative regulation…
Bin2	1045.69	0.146438	18.6274	6.62428	2.72776	1.9273e-77	1.64883e-75	Up	1.59233	1.72799	1.50938	13.1342	9.47451	10.9914	GeneID:668218,Genbank:XM_006521280.3,MGI:MGI:3611448	bridging integrator 2	GO:0006911,GO:0060326,GO:0071800,GO:0097320,GO:0001891,GO:0002102,GO:0005543	phagocytosis, engulfment|cell chemotaxis|podosome assembly|plasma membrane tubulation|phagocytic cup|podosome|phospholipid binding
Birc3	638.516	0.183775	15.7374	7.42371	2.89214	8.38733e-56	4.4041e-54	Up	0.446427	0.66927	0.685357	5.40056	4.70697	3.94097	GeneID:11796,Genbank:XM_006509828.3,MGI:MGI:1197007	baculoviral IAP repeat-containing 3	GO:0070266,GO:0034121,GO:0005515,GO:0071356,GO:0042326,GO:0005634,GO:0090307,GO:0042981,GO:1901222,GO:0005654,GO:0005737,GO:0005829,GO:0043027,GO:0006915,GO:1902916,GO:0045121,GO:0009966,GO:1990001,GO:0046872,GO:0016567,GO:2000378,GO:0051291,GO:0016740,GO:0000910,GO:0060544,GO:0031398,GO:0004842,GO:0060546,GO:0032991	necroptotic process|regulation of toll-like receptor signaling pathway|protein binding|cellular response to tumor necrosis factor|negative regulation of phosphorylation|nucleus|mitotic spindle assembly|regulation of apoptotic process|regulation of NIK/NF-kappaB signaling|nucleoplasm|cytoplasm|cytosol|cysteine-type endopeptidase inhibitor activity involved in apoptotic process|apoptotic process|po…	mmu04120,mmu04064,mmu04668,mmu04210,mmu04215,mmu04217,mmu04510,mmu04621,mmu05200,mmu05202,mmu05222,mmu05145,mmu01524	Ubiquitin mediated proteolysis|NF-kappa B signaling pathway|TNF signaling pathway|Apoptosis|Apoptosis - multiple species|Necroptosis|Focal adhesion|NOD-like receptor signaling pathway|Pathways in cancer|Transcriptional misregulation in cancers|Small cell lung cancer|Toxoplasmosis|Platinum drug resistance
Birc5	130.523	0.280471	7.29856	4.13256	2.04704	2.90854e-13	3.31018e-12	Up	0.158557	0.236895	0.231403	0.98875	0.934937	0.800329	GeneID:11799,Genbank:NM_001012273.1,MGI:MGI:1203517	baculoviral IAP repeat-containing 5	GO:0005515,GO:0005634,GO:0005694,GO:0005737,GO:0005814,GO:0008017,GO:0005829,GO:0008270,GO:0005856,GO:0008536,GO:0005874,GO:0009790,GO:0009966,GO:0010466,GO:0015631,GO:0043066,GO:0016324,GO:0043154,GO:0019899,GO:0043524,GO:0030414,GO:0045787,GO:0045892,GO:0045931,GO:0046872,GO:0000086,GO:0046982,GO:0000226,GO:0048037,GO:0000228,GO:0051087,GO:0000281,GO:0000775,GO:0000776,GO:0000777,GO:0004842,GO:…	protein binding|nucleus|chromosome|cytoplasm|centriole|microtubule binding|cytosol|zinc ion binding|cytoskeleton|Ran GTPase binding|microtubule|embryo development|regulation of signal transduction|negative regulation of peptidase activity|tubulin binding|negative regulation of apoptotic process|apical plasma membrane|negative regulation of cysteine-type endopeptidase activity involved in apoptoti…	mmu04390,mmu04210,mmu04215,mmu05200,mmu05210,mmu05161,mmu01524	Hippo signaling pathway|Apoptosis|Apoptosis - multiple species|Pathways in cancer|Colorectal cancer|Hepatitis B|Platinum drug resistance
Blnk	767.237	0.131879	10.6303	2.64252	1.40192	2.1535e-26	5.32695e-25	Up	2.73922	2.80111	2.91282	8.43482	6.90256	8.14832	GeneID:17060,Genbank:NM_008528.4,MGI:MGI:96878	B cell linker	GO:0005515,GO:0005737,GO:0005886,GO:0006955,GO:0007169,GO:0016020,GO:0035556,GO:0036464,GO:0042113,GO:0005068,GO:0005070	protein binding|cytoplasm|plasma membrane|immune response|transmembrane receptor protein tyrosine kinase signaling pathway|membrane|intracellular signal transduction|cytoplasmic ribonucleoprotein granule|B cell activation|transmembrane receptor protein tyrosine kinase adaptor activity|SH3/SH2 adaptor activity	mmu04064,mmu04662,mmu04380,mmu05340	NF-kappa B signaling pathway|B cell receptor signaling pathway|Osteoclast differentiation|Primary immunodeficiency
Bmf	484.245	0.18859	7.97283	2.83548	1.50359	1.55078e-15	2.08092e-14	Up	0.479264	0.749065	0.747579	1.72824	2.28663	1.88799	GeneID:171543,Genbank:NM_138313.3,MGI:MGI:2176433	BCL2 modifying factor	GO:0090200,GO:0006915,GO:1904093,GO:0009267,GO:2001234,GO:0010507,GO:0015629,GO:0016459,GO:2001235,GO:0032464,GO:0034644,GO:0043065,GO:0001669,GO:0005515,GO:0043276,GO:0005737	positive regulation of release of cytochrome c from mitochondria|apoptotic process|negative regulation of autophagic cell death|cellular response to starvation|negative regulation of apoptotic signaling pathway|negative regulation of autophagy|actin cytoskeleton|myosin complex|positive regulation of apoptotic signaling pathway|positive regulation of protein homooligomerization|cellular response t…	mmu05206	MicroRNAs in cancer
Bmp2k	4573.68	0.119215	14.3672	3.27795	1.71279	8.31327e-47	3.55605e-45	Up	3.37027	3.50274	3.08044	13.6933	9.75806	10.7995	GeneID:140780,Genbank:NM_080708.1,MGI:MGI:2155456	BMP2 inducible kinase	GO:0030500,GO:0005524,GO:0005634,GO:0035612,GO:0005737,GO:0006468,GO:0016301,GO:0045747,GO:0016310,GO:2000369,GO:0016607,GO:0016740,GO:0019208,GO:0000166,GO:0004672,GO:0030100,GO:0004674	regulation of bone mineralization|ATP binding|nucleus|AP-2 adaptor complex binding|cytoplasm|protein phosphorylation|kinase activity|positive regulation of Notch signaling pathway|phosphorylation|regulation of clathrin-dependent endocytosis|nuclear speck|transferase activity|phosphatase regulator activity|nucleotide binding|protein kinase activity|regulation of endocytosis|protein serine/threonin…	mmu05202	Transcriptional misregulation in cancers
Brip1	76.8708	0.38405	4.55809	3.36483	1.75053	5.16209e-06	2.58739e-05	Up	0.07686	0.0395979	0.0938161	0.277485	0.245082	0.221388	GeneID:237911,Genbank:XM_006533239.2,MGI:MGI:2442836	BRCA1 interacting protein C-terminal helicase 1	GO:0046872,GO:0007286,GO:0003682,GO:0051026,GO:0008026,GO:0004003,GO:0051536,GO:0008285,GO:0004386,GO:0051539,GO:0005524,GO:0005634,GO:0005737,GO:0006139,GO:0008584,GO:0006281,GO:0072520,GO:0010629,GO:0006357,GO:1990918,GO:0010705,GO:0006974,GO:0016787,GO:0007129,GO:0000166,GO:0016818,GO:0007283,GO:0003676,GO:0031965,GO:0007284,GO:0003677	metal ion binding|spermatid development|chromatin binding|chiasma assembly|ATP-dependent helicase activity|ATP-dependent DNA helicase activity|iron-sulfur cluster binding|negative regulation of cell proliferation|helicase activity|4 iron, 4 sulfur cluster binding|ATP binding|nucleus|cytoplasm|nucleobase-containing compound metabolic process|male gonad development|DNA repair|seminiferous tubule de…	mmu03440,mmu03460	Homologous recombination|Fanconi anemia pathway
Bst1	214.135	0.30759	14.2686	20.9501	4.38889	3.43166e-46	1.45023e-44	Up	0.10311	0.16624	0.0795059	3.13929	2.37978	2.16868	GeneID:12182,Genbank:XM_006503706.2,MGI:MGI:105370	bone marrow stromal cell antigen 1	GO:0050727,GO:0003953,GO:0050730,GO:0005886,GO:0050848,GO:0008284,GO:0008305,GO:0016020,GO:0016740,GO:0016787,GO:0061809,GO:0016849,GO:0061811,GO:0019898,GO:0061812,GO:0030890,GO:0090022,GO:0031225,GO:0001931,GO:0032956,GO:0001952,GO:0050135	regulation of inflammatory response|NAD+ nucleosidase activity|regulation of peptidyl-tyrosine phosphorylation|plasma membrane|regulation of calcium-mediated signaling|positive regulation of cell proliferation|integrin complex|membrane|transferase activity|hydrolase activity|NAD+ nucleotidase, cyclic ADP-ribose generating|phosphorus-oxygen lyase activity|ADP-ribosyl cyclase activity|extrinsic com…	mmu00760,mmu04970,mmu04972	Nicotinate and nicotinamide metabolism|Salivary secretion|Pancreatic secretion
Bst2	456.622	0.180558	18.178	9.72824	3.28218	7.71009e-74	6.09097e-72	Up	1.59402	1.19747	1.86895	16.0853	15.3469	16.2494	GeneID:69550,Genbank:NM_198095.2,MGI:MGI:1916800	bone marrow stromal cell antigen 2	GO:1901253,GO:0032956,GO:0005768,GO:0034341,GO:0005794,GO:0035455,GO:0005886,GO:0008191,GO:0009615,GO:0009986,GO:0035456,GO:0045071,GO:0045087,GO:0016020,GO:0016021,GO:0002376,GO:0051607,GO:0016324,GO:0005622,GO:0031225,GO:0005737	negative regulation of intracellular transport of viral material|regulation of actin cytoskeleton organization|endosome|response to interferon-gamma|Golgi apparatus|response to interferon-alpha|plasma membrane|metalloendopeptidase inhibitor activity|response to virus|cell surface|response to interferon-beta|negative regulation of viral genome replication|innate immune response|membrane|integral c…
Btk	557.89	0.177808	18.0635	9.26533	3.21184	6.17592e-73	4.70927e-71	Up	0.444049	0.472879	0.64948	5.54824	4.52366	5.17827	GeneID:12229,Genbank:XM_006528485.3,MGI:MGI:88216	Bruton agammaglobulinemia tyrosine kinase	GO:0004672,GO:0004713,GO:0004715,GO:0005102,GO:0005515,GO:0005524,GO:0016020,GO:0005547,GO:0016301,GO:0005634,GO:0016310,GO:0005737,GO:0016740,GO:0018108,GO:0030154,GO:0048471,GO:0030889,GO:0050852,GO:0031234,GO:0050853,GO:0031410,GO:0071226,GO:0098761,GO:0000166,GO:0001805,GO:0001812,GO:0001818,GO:0002250,GO:0002344,GO:0002376,GO:0002553,GO:0005829,GO:0005886,GO:0006351,GO:0006355,GO:0006468,GO:…	protein kinase activity|protein tyrosine kinase activity|non-membrane spanning protein tyrosine kinase activity|signaling receptor binding|protein binding|ATP binding|membrane|phosphatidylinositol-3,4,5-trisphosphate binding|kinase activity|nucleus|phosphorylation|cytoplasm|transferase activity|peptidyl-tyrosine phosphorylation|cell differentiation|perinuclear region of cytoplasm|negative regulat…	mmu04064,mmu04611,mmu04662,mmu04664,mmu04380,mmu05340	NF-kappa B signaling pathway|Platelet activation|B cell receptor signaling pathway|Fc epsilon RI signaling pathway|Osteoclast differentiation|Primary immunodeficiency
Btla	49.5611	0.576918	6.17116	11.7962	3.56025	6.77921e-10	5.512e-09	Up	0.0140914	0.0344842	0.0319698	0.53456	0.257473	0.201979	GeneID:208154,Genbank:XM_006521909.3,MGI:MGI:2658978	B and T lymphocyte associated	GO:0005515,GO:0005887,GO:0007166,GO:0009897,GO:0016020,GO:0016021,GO:0030889,GO:0038023,GO:0042130,GO:0046642,GO:0002250,GO:0002376,GO:0002768	protein binding|integral component of plasma membrane|cell surface receptor signaling pathway|external side of plasma membrane|membrane|integral component of membrane|negative regulation of B cell proliferation|signaling receptor activity|negative regulation of T cell proliferation|negative regulation of alpha-beta T cell proliferation|adaptive immune response|immune system process|immune respons…
Btn2a2	72.5796	0.454171	-2.58902	0.442621	-1.17586	0.00962506	0.0265499	Down	0.553246	0.384464	0.315124	0.307251	0.0934111	0.180501	GeneID:238555,Genbank:XM_006516664.1,MGI:MGI:3606486	butyrophilin, subfamily 2, member A2	GO:0070373,GO:0009897,GO:2000134,GO:0009986,GO:0014067,GO:0016020,GO:0016021,GO:0031324,GO:0045591,GO:0046007,GO:0050710,GO:0050776,GO:0050852,GO:0001817,GO:0050860,GO:0003674,GO:0051898,GO:0005102	negative regulation of ERK1 and ERK2 cascade|external side of plasma membrane|negative regulation of G1/S transition of mitotic cell cycle|cell surface|negative regulation of phosphatidylinositol 3-kinase signaling|membrane|integral component of membrane|negative regulation of cellular metabolic process|positive regulation of regulatory T cell differentiation|negative regulation of activated T ce…
Btnl2	26.1864	1.327	5.39952	143.524	7.16515	6.68183e-08	4.30356e-07	Up	0	0	0.00447315	0.341186	0.234637	0.138733	GeneID:547431,Genbank:XM_006524645.3,MGI:MGI:1859549	butyrophilin-like 2	GO:0009897,GO:0016020,GO:0016021,GO:0042102,GO:0050776,GO:0050852,GO:0050860,GO:1900042,GO:0001817,GO:0005102	external side of plasma membrane|membrane|integral component of membrane|positive regulation of T cell proliferation|regulation of immune response|T cell receptor signaling pathway|negative regulation of T cell receptor signaling pathway|positive regulation of interleukin-2 secretion|regulation of cytokine production|signaling receptor binding
Bub1	135.663	0.360968	9.60551	11.06	3.46729	7.57824e-22	1.50859e-20	Up	0.0656843	0.112519	0.0397388	1.07179	0.745361	0.715526	GeneID:12235,Genbank:XM_006498620.3,MGI:MGI:1100510	BUB1, mitotic checkpoint serine/threonine kinase	GO:0051754,GO:0006915,GO:0000776,GO:0051983,GO:0007049,GO:0000777,GO:0071174,GO:0007059,GO:0000778,GO:2001244,GO:0000780,GO:0000942,GO:0004672,GO:0004674,GO:0007063,GO:0005524,GO:0007094,GO:0005634,GO:0016301,GO:0005654,GO:0016310,GO:0005694,GO:0000166,GO:0016740,GO:0005829,GO:0000775,GO:0051301,GO:0006468	meiotic sister chromatid cohesion, centromeric|apoptotic process|kinetochore|regulation of chromosome segregation|cell cycle|condensed chromosome kinetochore|mitotic spindle checkpoint|chromosome segregation|condensed nuclear chromosome kinetochore|positive regulation of intrinsic apoptotic signaling pathway|condensed nuclear chromosome, centromeric region|condensed nuclear chromosome outer kinet…	mmu04110,mmu04114,mmu04914	Cell cycle|Oocyte meiosis|Progesterone-mediated oocyte maturation
Bub1b	121.395	0.359885	8.79794	8.97706	3.16624	1.39347e-18	2.32306e-17	Up	0.131654	0.0568554	0.0898019	0.8733	1.11712	0.641801	GeneID:12236,Genbank:XM_006498622.3,MGI:MGI:1333889	BUB1B, mitotic checkpoint serine/threonine kinase	GO:0016740,GO:0005737,GO:0000776,GO:0034501,GO:0005829,GO:0048471,GO:0006468,GO:0000777,GO:0051301,GO:0000778,GO:0000940,GO:0006915,GO:0004672,GO:0051754,GO:0007049,GO:0004674,GO:0071459,GO:0007091,GO:0005515,GO:0007094,GO:0005524,GO:0000166,GO:0016301,GO:0005634,GO:0000775,GO:0016310,GO:0005694	transferase activity|cytoplasm|kinetochore|protein localization to kinetochore|cytosol|perinuclear region of cytoplasm|protein phosphorylation|condensed chromosome kinetochore|cell division|condensed nuclear chromosome kinetochore|condensed chromosome outer kinetochore|apoptotic process|protein kinase activity|meiotic sister chromatid cohesion, centromeric|cell cycle|protein serine/threonine kina…	mmu04110,mmu05166	Cell cycle|HTLV-I infection
C130026I21Rik	46.3395	0.594854	6.30016	13.4327	3.74767	2.97347e-10	2.52537e-09	Up	0.00346969	0.0169819	0.0454817	0.328156	0.293627	0.307438	GeneID:620078,Genbank:XM_006496519.3,MGI:MGI:3612702	RIKEN cDNA C130026I21 gene	GO:0005575	cellular_component
C130050O18Rik	109.517	0.348324	6.11872	4.38112	2.1313	9.43285e-10	7.55404e-09	Up	0.0962122	0.112556	0.0733518	0.504853	0.521293	0.273976	GeneID:319772,Genbank:XM_006504710.3,MGI:MGI:2442694	RIKEN cDNA C130050O18 gene	GO:0003674,GO:0005575,GO:0008150	molecular_function|cellular_component|biological_process
C1qa	14116.4	0.0602603	57.419	11.005	3.46009	0	0	Up	29.2183	31.3734	30.8963	355.808	353.381	350.268	GeneID:12259,Genbank:NM_007572.2,MGI:MGI:88223	complement component 1, q subcomponent, alpha polypeptide	GO:0005581,GO:0005615,GO:0006958,GO:0045087,GO:0002376,GO:0005515,GO:0005576	collagen trimer|extracellular space|complement activation, classical pathway|innate immune response|immune system process|protein binding|extracellular region	mmu04610,mmu05322,mmu05020,mmu05133,mmu05150,mmu05142	Complement and coagulation cascades|Systemic lupus erythematosus|Prion diseases|Pertussis|Staphylococcus aureus infection|Chagas disease (American trypanosomiasis)
C1qb	12442.6	0.0742266	48.4304	12.0823	3.59482	0	0	Up	24.3463	25.3165	25.7265	340.622	303.892	313.283	GeneID:12260,Genbank:NM_009777.2,MGI:MGI:88224	complement component 1, q subcomponent, beta polypeptide	GO:0005602,GO:0005615,GO:0006958,GO:0042803,GO:0045087,GO:0048839,GO:0002376,GO:0005576,GO:0005581	complement component C1 complex|extracellular space|complement activation, classical pathway|protein homodimerization activity|innate immune response|inner ear development|immune system process|extracellular region|collagen trimer	mmu04610,mmu05322,mmu05020,mmu05133,mmu05150,mmu05142	Complement and coagulation cascades|Systemic lupus erythematosus|Prion diseases|Pertussis|Staphylococcus aureus infection|Chagas disease (American trypanosomiasis)
C1qc	8894.71	0.0809237	46.8708	13.861	3.79296	0	0	Up	13.7453	15.7679	15.397	231.055	207.267	216.213	GeneID:12262,Genbank:NM_007574.2,MGI:MGI:88225	complement component 1, q subcomponent, C chain	GO:0005615,GO:0006958,GO:0030853,GO:0045087,GO:0045650,GO:0002376,GO:0005576,GO:0005581	extracellular space|complement activation, classical pathway|negative regulation of granulocyte differentiation|innate immune response|negative regulation of macrophage differentiation|immune system process|extracellular region|collagen trimer	mmu04610,mmu05322,mmu05020,mmu05133,mmu05150,mmu05142	Complement and coagulation cascades|Systemic lupus erythematosus|Prion diseases|Pertussis|Staphylococcus aureus infection|Chagas disease (American trypanosomiasis)
C1qtnf6	202.412	0.250804	4.94497	2.36235	1.24022	7.61547e-07	4.27119e-06	Up	0.613441	0.746815	0.47301	1.72516	1.64088	1.18759	GeneID:72709,Genbank:XM_006521455.3,MGI:MGI:1919959	C1q and tumor necrosis factor related protein 6	GO:0042802,GO:0051259,GO:0070208,GO:0005576,GO:0005581,GO:0005615	identical protein binding|protein complex oligomerization|protein heterotrimerization|extracellular region|collagen trimer|extracellular space
C1ra	341.67	0.24568	14.0442	10.9311	3.45037	8.36576e-45	3.38062e-43	Up	0.175459	0.333401	0.364249	3.95288	3.18607	2.88343	GeneID:50909,Genbank:NM_023143.3,MGI:MGI:1355313	complement component 1, r subcomponent A	GO:0005615,GO:0006508,GO:0006958,GO:0008233,GO:0008236,GO:0016787,GO:0045087,GO:0002376,GO:0004252,GO:0005509	extracellular space|proteolysis|complement activation, classical pathway|peptidase activity|serine-type peptidase activity|hydrolase activity|innate immune response|immune system process|serine-type endopeptidase activity|calcium ion binding	mmu04145,mmu04610,mmu05322,mmu05133,mmu05150	Phagosome|Complement and coagulation cascades|Systemic lupus erythematosus|Pertussis|Staphylococcus aureus infection
C1rb	59.3171	0.428078	6.81735	7.55986	2.91836	9.27357e-12	9.21995e-11	Up	0.11845	0.0579736	0.0928952	0.766001	0.70244	0.672259	GeneID:667277,Genbank:NM_001113356.1,MGI:MGI:3779804	complement component 1, r subcomponent B	GO:0005615,GO:0006508,GO:0006958,GO:0008233,GO:0008236,GO:0016787,GO:0045087,GO:0002376,GO:0004252,GO:0005509	extracellular space|proteolysis|complement activation, classical pathway|peptidase activity|serine-type peptidase activity|hydrolase activity|innate immune response|immune system process|serine-type endopeptidase activity|calcium ion binding	mmu04145,mmu04610,mmu05322,mmu05133,mmu05150	Phagosome|Complement and coagulation cascades|Systemic lupus erythematosus|Pertussis|Staphylococcus aureus infection
C1rl	116.228	0.310113	8.41838	6.10779	2.61065	3.81736e-17	5.72212e-16	Up	0.132591	0.152966	0.171894	1.10243	1.07015	0.765128	GeneID:232371,Genbank:NM_181344.5,MGI:MGI:2660692	complement component 1, r subcomponent-like	GO:0005615,GO:0006508,GO:0006958,GO:0008233,GO:0008236,GO:0016787,GO:0045087,GO:0002376,GO:0004252,GO:0005576	extracellular space|proteolysis|complement activation, classical pathway|peptidase activity|serine-type peptidase activity|hydrolase activity|innate immune response|immune system process|serine-type endopeptidase activity|extracellular region
C1s1	261.022	0.24697	16.3392	16.3962	4.03529	5.19539e-60	2.96797e-58	Up	0.119008	0.134415	0.152307	2.56413	2.46498	1.96584	GeneID:50908,Genbank:NM_001097617.1,MGI:MGI:1355312	complement component 1, s subcomponent 1	GO:0004252,GO:0005509,GO:0005576,GO:0005615,GO:0006508,GO:0006958,GO:0008233,GO:0008236,GO:0016787,GO:0042802,GO:0045087,GO:0001867,GO:0046872,GO:0002376	serine-type endopeptidase activity|calcium ion binding|extracellular region|extracellular space|proteolysis|complement activation, classical pathway|peptidase activity|serine-type peptidase activity|hydrolase activity|identical protein binding|innate immune response|complement activation, lectin pathway|metal ion binding|immune system process	mmu04610,mmu05322,mmu05133,mmu05150	Complement and coagulation cascades|Systemic lupus erythematosus|Pertussis|Staphylococcus aureus infection
C1s2	42.4865	0.622373	6.55797	16.9299	4.08151	5.45439e-11	4.99004e-10	Up	0.0452204	0.0044265	0.0136791	0.380687	0.373987	0.3724	GeneID:317677,Genbank:NM_173864.2,MGI:MGI:3644269	complement component 1, s subcomponent 2	GO:0004252,GO:0005509,GO:0005576,GO:0005615,GO:0006508,GO:0006958,GO:0008233,GO:0008236,GO:0016787,GO:0042802,GO:0045087,GO:0001867,GO:0046872,GO:0002376	serine-type endopeptidase activity|calcium ion binding|extracellular region|extracellular space|proteolysis|complement activation, classical pathway|peptidase activity|serine-type peptidase activity|hydrolase activity|identical protein binding|innate immune response|complement activation, lectin pathway|metal ion binding|immune system process	mmu04610,mmu05322,mmu05133,mmu05150	Complement and coagulation cascades|Systemic lupus erythematosus|Pertussis|Staphylococcus aureus infection
C2	301.708	0.197991	8.05744	3.02158	1.59531	7.79071e-16	1.07164e-14	Up	0.61456	0.817931	0.956698	2.47085	2.47287	2.65246	GeneID:12263,Genbank:NM_013484.2,MGI:MGI:88226	complement component 2 (within H-2S)	GO:0005615,GO:0006508,GO:0006956,GO:0006958,GO:0008233,GO:0008236,GO:0016787,GO:0045087,GO:0046872,GO:2000427,GO:0002376,GO:0004252,GO:0005576	extracellular space|proteolysis|complement activation|complement activation, classical pathway|peptidase activity|serine-type peptidase activity|hydrolase activity|innate immune response|metal ion binding|positive regulation of apoptotic cell clearance|immune system process|serine-type endopeptidase activity|extracellular region	mmu04610,mmu05322,mmu05133,mmu05150	Complement and coagulation cascades|Systemic lupus erythematosus|Pertussis|Staphylococcus aureus infection
C3	7196.16	0.143632	54.1836	220.177	7.78252	0	0	Up	0.169684	0.174136	0.182136	45.0704	42.0108	34.6808	GeneID:12266,Genbank:NM_009778.3,MGI:MGI:88227	complement component 3	GO:2000427,GO:0045087,GO:0006958,GO:0002376,GO:0045745,GO:0007596,GO:0004866,GO:0045766,GO:0008289,GO:0005515,GO:0048037,GO:0005576,GO:0005615,GO:0006629,GO:0010575,GO:0006631,GO:0048639,GO:0010828,GO:0006911,GO:0050766,GO:0010866,GO:0006954,GO:0070374,GO:0010884,GO:0006956,GO:0001798,GO:0097242,GO:0031715,GO:0001934,GO:0032991,GO:0006957,GO:0001970	positive regulation of apoptotic cell clearance|innate immune response|complement activation, classical pathway|immune system process|positive regulation of G-protein coupled receptor protein signaling pathway|blood coagulation|endopeptidase inhibitor activity|positive regulation of angiogenesis|lipid binding|protein binding|cofactor binding|extracellular region|extracellular space|lipid metaboli…	mmu04145,mmu04610,mmu05203,mmu05322,mmu05133,mmu05134,mmu05150,mmu05152,mmu05168,mmu05167,mmu05140,mmu05142	Phagosome|Complement and coagulation cascades|Viral carcinogenesis|Systemic lupus erythematosus|Pertussis|Legionellosis|Staphylococcus aureus infection|Tuberculosis|Herpes simplex infection|Kaposi's sarcoma-associated herpesvirus infection|Leishmaniasis|Chagas disease (American trypanosomiasis)
C3ar1	3169.67	0.106997	42.8035	23.9151	4.57985	0	0	Up	0.799044	0.889261	0.802357	22.7912	19.188	20.6405	GeneID:12267,Genbank:NM_009779.2,MGI:MGI:1097680	complement component 3a receptor 1	GO:0030335,GO:0007186,GO:0002462,GO:0045766,GO:0007200,GO:0004871,GO:0048661,GO:0007204,GO:0004875,GO:0050900,GO:0004876,GO:0004930,GO:0072126,GO:0008217,GO:0005886,GO:0090023,GO:0010575,GO:0005887,GO:2000573,GO:0010759,GO:0006935,GO:0001850,GO:0016020,GO:0006954,GO:0002430,GO:0016021,GO:0007165	positive regulation of cell migration|G-protein coupled receptor signaling pathway|tolerance induction to nonself antigen|positive regulation of angiogenesis|phospholipase C-activating G-protein coupled receptor signaling pathway|signal transducer activity|positive regulation of smooth muscle cell proliferation|positive regulation of cytosolic calcium ion concentration|complement receptor activit…	mmu04080,mmu04610,mmu05150	Neuroactive ligand-receptor interaction|Complement and coagulation cascades|Staphylococcus aureus infection
C4a	375.602	0.172936	13.9567	5.32807	2.41361	2.86452e-44	1.14698e-42	Up	0.271292	0.302009	0.359372	1.68899	1.86461	1.67741	GeneID:625018,Genbank:NM_011413.2,MGI:MGI:98320	complement component 4A (Rodgers blood group)	GO:0005615,GO:0006956,GO:0030246,GO:0030424,GO:0030425,GO:0043025,GO:0044216,GO:0045202,GO:0001848,GO:0001849,GO:0005576	extracellular space|complement activation|carbohydrate binding|axon|dendrite|neuronal cell body|other organism cell|synapse|complement binding|complement component C1q binding|extracellular region
C4b	8384.71	0.0740462	38.1157	7.073	2.82232	0	0	Up	5.02947	4.93784	5.32016	34.9327	41.6844	37.3159	GeneID:12268,Genbank:XM_006523532.3,MGI:MGI:88228	complement component 4B (Chido blood group)	GO:0005615,GO:0006956,GO:0016064,GO:0030246,GO:0030424,GO:0030425,GO:0043025,GO:0044216,GO:0045202,GO:0001848,GO:0001849,GO:0005576	extracellular space|complement activation|immunoglobulin mediated immune response|carbohydrate binding|axon|dendrite|neuronal cell body|other organism cell|synapse|complement binding|complement component C1q binding|extracellular region	mmu04610,mmu05322,mmu05133,mmu05150	Complement and coagulation cascades|Systemic lupus erythematosus|Pertussis|Staphylococcus aureus infection
C5ar1	481.202	0.539197	8.64983	25.3509	4.66397	5.15754e-18	8.23798e-17	Up	0.0942837	0.157439	0.346723	5.63736	6.30418	4.02388	GeneID:12273,Genbank:NM_007577.4,MGI:MGI:88232	complement component 5a receptor 1	GO:0004930,GO:0005886,GO:0005887,GO:0006915,GO:0006935,GO:0006954,GO:0007165,GO:0032494,GO:0007186,GO:0042789,GO:0007200,GO:0043524,GO:0007204,GO:0045177,GO:0045766,GO:0050679,GO:0050830,GO:0050900,GO:0070374,GO:0090023,GO:0001856,GO:0002430,GO:0004871,GO:0004875,GO:0004878,GO:0009986,GO:0010575,GO:0010759,GO:0016020,GO:0016021,GO:0016323,GO:0021534,GO:0030593,GO:0031410	G-protein coupled receptor activity|plasma membrane|integral component of plasma membrane|apoptotic process|chemotaxis|inflammatory response|signal transduction|response to peptidoglycan|G-protein coupled receptor signaling pathway|mRNA transcription by RNA polymerase II|phospholipase C-activating G-protein coupled receptor signaling pathway|negative regulation of neuron apoptotic process|positiv…	mmu04080,mmu04610,mmu05150	Neuroactive ligand-receptor interaction|Complement and coagulation cascades|Staphylococcus aureus infection
C5ar2	50.6328	0.670752	6.67903	22.3154	4.47997	2.40534e-11	2.30267e-10	Up	0	0.0306277	0.00573627	0.295628	0.363808	0.198664	GeneID:319430,Genbank:NM_176912.4,MGI:MGI:2442013	complement component 5a receptor 2	GO:0032720,GO:0004878,GO:0045177,GO:0004930,GO:0050679,GO:0005886,GO:0005887,GO:0006935,GO:0006954,GO:0007165,GO:0050900,GO:0007186,GO:0060326,GO:0007200,GO:0070374,GO:0007204,GO:0090024,GO:0009925,GO:0002430,GO:1900165,GO:0016020,GO:0004871,GO:2000482,GO:0016021,GO:0004875	negative regulation of tumor necrosis factor production|complement component C5a receptor activity|apical part of cell|G-protein coupled receptor activity|positive regulation of epithelial cell proliferation|plasma membrane|integral component of plasma membrane|chemotaxis|inflammatory response|signal transduction|leukocyte migration|G-protein coupled receptor signaling pathway|cell chemotaxis|pho…
C6	83.8258	0.786688	8.83029	123.356	6.94668	1.04405e-18	1.74552e-17	Up	0.00402982	0.00788935	0.00406339	0.670123	0.63943	0.77295	GeneID:12274,Genbank:XM_006519959.3,MGI:MGI:88233	complement component 6	GO:0005615,GO:0043065,GO:0045766,GO:0045917,GO:0001701,GO:0001970,GO:0005579	extracellular space|positive regulation of apoptotic process|positive regulation of angiogenesis|positive regulation of complement activation|in utero embryonic development|positive regulation of activation of membrane attack complex|membrane attack complex	mmu04610,mmu05322,mmu05020	Complement and coagulation cascades|Systemic lupus erythematosus|Prion diseases
Capg	836.444	0.167416	26.3683	21.3249	4.41447	3.16837e-153	8.68234e-151	Up	0.476319	0.445061	0.676768	12.7137	12.4509	10.6604	GeneID:12332,Genbank:XM_017321370.1,MGI:MGI:1098259	capping protein (actin filament), gelsolin-like	GO:0071346,GO:0005634,GO:0072686,GO:0005654,GO:0090543,GO:0005730,GO:0005737,GO:0005814,GO:0019904,GO:0030031,GO:0044877,GO:0045296,GO:0045335,GO:0051015,GO:0003779,GO:0051016,GO:0005576,GO:0051693,GO:0005615	cellular response to interferon-gamma|nucleus|mitotic spindle|nucleoplasm|Flemming body|nucleolus|cytoplasm|centriole|protein domain specific binding|cell projection assembly|protein-containing complex binding|cadherin binding|phagocytic vesicle|actin filament binding|actin binding|barbed-end actin filament capping|extracellular region|actin filament capping|extracellular space
Capn12	34.5977	0.511711	-2.3159	0.439802	-1.18507	0.0205636	0.0512788	Down	0.285257	0.141903	0.235765	0.0826235	0.10793	0.116994	GeneID:60594,Genbank:XM_006540253.3,MGI:MGI:1891369	calpain 12	GO:0005737,GO:0006508,GO:0008233,GO:0008234,GO:0016787,GO:0046872,GO:0004198,GO:0005509,GO:0005622	cytoplasm|proteolysis|peptidase activity|cysteine-type peptidase activity|hydrolase activity|metal ion binding|calcium-dependent cysteine-type endopeptidase activity|calcium ion binding|intracellular
Capn3	1311.03	0.120455	12.6523	2.87593	1.52403	1.0868e-36	3.65139e-35	Up	2.81964	2.81206	2.52997	8.16719	7.21507	9.31199	GeneID:12335,Genbank:NM_007601.3,MGI:MGI:107437	calpain 3	GO:0005737,GO:0005829,GO:0005886,GO:0006508,GO:0030315,GO:0031402,GO:0031432,GO:0008233,GO:0032947,GO:0032991,GO:0033234,GO:0043066,GO:0051092,GO:0051281,GO:0051592,GO:0043122,GO:0055103,GO:0061061,GO:0065003,GO:0070315,GO:0003824,GO:0071277,GO:0004198,GO:0071472,GO:0072657,GO:0005102,GO:0005509,GO:0005515,GO:0005622,GO:0005634,GO:0008234,GO:0008307,GO:0012501,GO:0014718,GO:0014850,GO:0016787,GO:…	cytoplasm|cytosol|plasma membrane|proteolysis|T-tubule|sodium ion binding|titin binding|peptidase activity|protein-containing complex scaffold activity|protein-containing complex|negative regulation of protein sumoylation|negative regulation of apoptotic process|positive regulation of NF-kappaB transcription factor activity|positive regulation of release of sequestered calcium ion into cytosol|re…
Car13	539.99	0.243021	4.34414	2.07875	1.05572	1.39821e-05	6.58302e-05	Up	1.19657	2.53072	2.70065	5.47709	4.54319	4.00702	GeneID:71934,Genbank:NM_024495.5,MGI:MGI:1931322	carbonic anhydrase 13	GO:0008270,GO:0016829,GO:0043209,GO:0043231,GO:0046872,GO:0004089,GO:0005829,GO:0006730	zinc ion binding|lyase activity|myelin sheath|intracellular membrane-bounded organelle|metal ion binding|carbonate dehydratase activity|cytosol|one-carbon metabolic process	mmu00910	Nitrogen metabolism
Car5b	679.606	0.126122	8.06409	2.02378	1.01706	7.37849e-16	1.01653e-14	Up	1.83903	1.66263	1.98352	3.78401	4.11331	3.79104	GeneID:56078,Genbank:NM_181315.4,MGI:MGI:1926249	carbonic anhydrase 5b, mitochondrial	GO:0005739,GO:0006730,GO:0008270,GO:0016829,GO:0046872,GO:0004089	mitochondrion|one-carbon metabolic process|zinc ion binding|lyase activity|metal ion binding|carbonate dehydratase activity	mmu00910	Nitrogen metabolism
Car6	3.26604	1.98327	2.58832	35.0984	5.13333	0.00964452	0.0265952	Up	0	0	0	0.0865046	0.0700361	0.0542273	GeneID:12353,Genbank:NM_009802.2,MGI:MGI:1333786	carbonic anhydrase 6	GO:0005576,GO:0005615,GO:0005737,GO:0005829,GO:0006730,GO:0008270,GO:0016829,GO:0046872,GO:0001580,GO:0003674,GO:0004089	extracellular region|extracellular space|cytoplasm|cytosol|one-carbon metabolic process|zinc ion binding|lyase activity|metal ion binding|detection of chemical stimulus involved in sensory perception of bitter taste|molecular_function|carbonate dehydratase activity	mmu00910	Nitrogen metabolism
Car9	32.6122	0.642234	2.17424	2.63239	1.39637	0.0296869	0.0705963	Up	0.0456216	0.0765559	0.223436	0.257398	0.238166	0.461986	GeneID:230099,Genbank:NM_139305.2,MGI:MGI:2447188	carbonic anhydrase 9	GO:0006730,GO:0008270,GO:0016020,GO:0016021,GO:0016323,GO:0016829,GO:0042995,GO:0046872,GO:0046903,GO:0002009,GO:0004089,GO:0005886	one-carbon metabolic process|zinc ion binding|membrane|integral component of membrane|basolateral plasma membrane|lyase activity|cell projection|metal ion binding|secretion|morphogenesis of an epithelium|carbonate dehydratase activity|plasma membrane	mmu00910	Nitrogen metabolism
Card11	68.4175	1.18158	2.90623	10.8074	3.43395	0.00365811	0.0112338	Up	0.06586	0	0.0524278	0.475544	0.413345	0.458901	GeneID:108723,Genbank:NM_175362.2,MGI:MGI:1916978	caspase recruitment domain family, member 11	GO:0045580,GO:0042101,GO:0005515,GO:0046649,GO:0042102,GO:0005737,GO:0048872,GO:0042110,GO:0005886,GO:0050700,GO:0007165,GO:0007249,GO:0016020,GO:0042981,GO:0030183,GO:0050776,GO:0043123,GO:0030890,GO:0050870,GO:0045061,GO:0031295,GO:0051092,GO:0045086,GO:0032449,GO:0001772,GO:0070970,GO:0045121,GO:0038202,GO:0001819,GO:0045577,GO:0042100,GO:0002377	regulation of T cell differentiation|T cell receptor complex|protein binding|lymphocyte activation|positive regulation of T cell proliferation|cytoplasm|homeostasis of number of cells|T cell activation|plasma membrane|CARD domain binding|signal transduction|I-kappaB kinase/NF-kappaB signaling|membrane|regulation of apoptotic process|B cell differentiation|regulation of immune response|positive re…	mmu04064,mmu04660,mmu04662	NF-kappa B signaling pathway|T cell receptor signaling pathway|B cell receptor signaling pathway
Card6	227.302	0.251539	4.55121	2.21116	1.14481	5.33374e-06	2.66657e-05	Up	0.283364	0.417411	0.449392	1.10368	0.727551	0.83741	GeneID:239319,Genbank:XM_006519987.3,MGI:MGI:3032959	caspase recruitment domain family, member 6	GO:0003674,GO:0005737,GO:0043122	molecular_function|cytoplasm|regulation of I-kappaB kinase/NF-kappaB signaling	mmu04621	NOD-like receptor signaling pathway
Card9	349.796	0.189097	9.80848	3.6169	1.85476	1.03514e-22	2.16123e-21	Up	0.814072	0.792156	0.548854	2.77354	2.87668	2.55589	GeneID:332579,Genbank:XM_006498135.3,MGI:MGI:2685628	caspase recruitment domain family, member 9	GO:0051092,GO:0043330,GO:0007249,GO:0051607,GO:0045076,GO:0009620,GO:0045087,GO:0019904,GO:0032494,GO:0032495,GO:0032755,GO:0032760,GO:0045089,GO:0032874,GO:0045408,GO:0046330,GO:0042493,GO:0042534,GO:0002376,GO:0050700,GO:0042803,GO:0005515,GO:0050830,GO:0042981,GO:0005737	positive regulation of NF-kappaB transcription factor activity|response to exogenous dsRNA|I-kappaB kinase/NF-kappaB signaling|defense response to virus|regulation of interleukin-2 biosynthetic process|response to fungus|innate immune response|protein domain specific binding|response to peptidoglycan|response to muramyl dipeptide|positive regulation of interleukin-6 production|positive regulation…	mmu04621,mmu04625,mmu05152	NOD-like receptor signaling pathway|C-type lectin receptor signaling pathway|Tuberculosis
Casc5	150.045	0.301935	10.4343	8.87949	3.15048	1.72907e-25	4.12016e-24	Up	0.0540258	0.0528842	0.0601112	0.648629	0.406679	0.501038	GeneID:76464,Genbank:XM_006500376.2,MGI:MGI:1923714	cancer susceptibility candidate 5	GO:0001669,GO:0003674,GO:0005634,GO:0005654,GO:0005694,GO:0005829,GO:0007049,GO:0007059,GO:0008608,GO:0010923,GO:0016604,GO:0000775,GO:0034501,GO:0000776,GO:0051301,GO:0000777	acrosomal vesicle|molecular_function|nucleus|nucleoplasm|chromosome|cytosol|cell cycle|chromosome segregation|attachment of spindle microtubules to kinetochore|negative regulation of phosphatase activity|nuclear body|chromosome, centromeric region|protein localization to kinetochore|kinetochore|cell division|condensed chromosome kinetochore
Casp1	304.85	0.262925	5.60713	2.77841	1.47426	2.05707e-08	1.4065e-07	Up	1.52615	1.65989	1.30138	4.76826	2.64538	5.6762	GeneID:12362,Genbank:NM_009807.2,MGI:MGI:96544	caspase 1	GO:0005634,GO:0005737,GO:0006508,GO:0006915,GO:0032496,GO:0006919,GO:0007520,GO:0032611,GO:0007613,GO:0032991,GO:0033198,GO:0042493,GO:0042802,GO:0050727,GO:0042981,GO:0043005,GO:0051882,GO:0043065,GO:0060081,GO:0070269,GO:0071222,GO:0071310,GO:0001666,GO:0097194,GO:0071346,GO:0097199,GO:0072557,GO:0001774,GO:0097200,GO:0004175,GO:0004197,GO:0097300,GO:1901998,GO:1903265,GO:0005515,GO:0005576,GO:…	nucleus|cytoplasm|proteolysis|apoptotic process|response to lipopolysaccharide|activation of cysteine-type endopeptidase activity involved in apoptotic process|myoblast fusion|interleukin-1 beta production|memory|protein-containing complex|response to ATP|response to drug|identical protein binding|regulation of inflammatory response|regulation of apoptotic process|neuron projection|mitochondrial …	mmu04217,mmu04621,mmu04623,mmu04625,mmu05014,mmu05132,mmu05133,mmu05134,mmu05164	Necroptosis|NOD-like receptor signaling pathway|Cytosolic DNA-sensing pathway|C-type lectin receptor signaling pathway|Amyotrophic lateral sclerosis (ALS)|Salmonella infection|Pertussis|Legionellosis|Influenza A
Casp12	118.772	0.31185	6.9203	4.46327	2.1581	4.50681e-12	4.61684e-11	Up	0.183637	0.259062	0.25052	1.30232	0.831046	1.11479	GeneID:12364,Genbank:XM_006509840.2,MGI:MGI:1312922	caspase 12	GO:0005829,GO:0006508,GO:0006915,GO:0006919,GO:0008233,GO:0072557,GO:0008234,GO:0072559,GO:0016540,GO:0097153,GO:0016787,GO:0097169,GO:0097193,GO:0097194,GO:0097199,GO:0097200,GO:0002020,GO:0004175,GO:0004197,GO:0005515,GO:0005634,GO:0005737,GO:0005783,GO:0030968,GO:0042981,GO:0043065,GO:0043231,GO:0043280,GO:0050727,GO:0070059,GO:0097264	cytosol|proteolysis|apoptotic process|activation of cysteine-type endopeptidase activity involved in apoptotic process|peptidase activity|IPAF inflammasome complex|cysteine-type peptidase activity|NLRP3 inflammasome complex|protein autoprocessing|cysteine-type endopeptidase activity involved in apoptotic process|hydrolase activity|AIM2 inflammasome complex|intrinsic apoptotic signaling pathway|ex…	mmu04141,mmu04210,mmu04621,mmu05010,mmu05014,mmu05020,mmu05161	Protein processing in endoplasmic reticulum|Apoptosis|NOD-like receptor signaling pathway|Alzheimer's disease|Amyotrophic lateral sclerosis (ALS)|Prion diseases|Hepatitis B
Casp4	128.18	0.339679	12.0616	17.1136	4.09708	1.68485e-33	5.22067e-32	Up	0.0971608	0.161683	0.146955	2.60531	2.16772	2.53209	GeneID:12363,Genbank:XM_006509837.2,MGI:MGI:107700	caspase 4, apoptosis-related cysteine peptidase	GO:0005886,GO:0006508,GO:0006915,GO:0006919,GO:0006954,GO:0007015,GO:0008233,GO:0050727,GO:0008234,GO:0061702,GO:0012501,GO:0070059,GO:0016020,GO:0070269,GO:0072557,GO:0072559,GO:0097110,GO:0097153,GO:0097169,GO:0002376,GO:0004197,GO:0005576,GO:0005737,GO:0005739,GO:0005783,GO:0005829,GO:0016787,GO:0032991,GO:0035234,GO:0042981,GO:0043005,GO:0043025,GO:0097193,GO:0045087,GO:0097194,GO:0050700,GO:…	plasma membrane|proteolysis|apoptotic process|activation of cysteine-type endopeptidase activity involved in apoptotic process|inflammatory response|actin filament organization|peptidase activity|regulation of inflammatory response|cysteine-type peptidase activity|inflammasome complex|programmed cell death|intrinsic apoptotic signaling pathway in response to endoplasmic reticulum stress|membrane|…	mmu04621	NOD-like receptor signaling pathway
Casp6	390.239	0.157568	11.0748	3.35204	1.74504	1.66201e-28	4.42312e-27	Up	1.52681	1.75941	1.83185	6.04608	6.11474	5.89295	GeneID:12368,Genbank:NM_009811.4,MGI:MGI:1312921	caspase 6	GO:0046670,GO:0009749,GO:0004197,GO:0072734,GO:0010039,GO:0005515,GO:0097153,GO:0016787,GO:0005634,GO:0097194,GO:0005654,GO:0005737,GO:0005829,GO:0034097,GO:0006508,GO:0097200,GO:0042542,GO:0042802,GO:0006915,GO:0042981,GO:0002525,GO:0043065,GO:0008233,GO:0004175,GO:0043525,GO:0008234	positive regulation of retinal cell programmed cell death|response to glucose|cysteine-type endopeptidase activity|cellular response to staurosporine|response to iron ion|protein binding|cysteine-type endopeptidase activity involved in apoptotic process|hydrolase activity|nucleus|execution phase of apoptosis|nucleoplasm|cytoplasm|cytosol|response to cytokine|proteolysis|cysteine-type endopeptidas…	mmu04210	Apoptosis
Casp7	388.277	0.176351	6.08564	2.1041	1.07321	1.16029e-09	9.20361e-09	Up	1.45367	1.27125	1.22328	2.92168	3.38693	2.44017	GeneID:12369,Genbank:XM_006526616.3,MGI:MGI:109383	caspase 7	GO:0097194,GO:0009411,GO:0005634,GO:0097200,GO:0016485,GO:0005737,GO:0016787,GO:0005829,GO:0006508,GO:0006915,GO:0043231,GO:0051402,GO:0072734,GO:0007507,GO:0097153,GO:0008233,GO:0004190,GO:0004197,GO:0008234,GO:0005515	execution phase of apoptosis|response to UV|nucleus|cysteine-type endopeptidase activity involved in execution phase of apoptosis|protein processing|cytoplasm|hydrolase activity|cytosol|proteolysis|apoptotic process|intracellular membrane-bounded organelle|neuron apoptotic process|cellular response to staurosporine|heart development|cysteine-type endopeptidase activity involved in apoptotic proce…	mmu04668,mmu04210,mmu04215,mmu05200,mmu05010,mmu04932,mmu05133,mmu05134	TNF signaling pathway|Apoptosis|Apoptosis - multiple species|Pathways in cancer|Alzheimer's disease|Non-alcoholic fatty liver disease (NAFLD)|Pertussis|Legionellosis
Casp8	708.496	0.149931	15.7072	5.11593	2.355	1.35088e-55	7.05112e-54	Up	1.0037	1.21205	0.993144	6.47834	5.71466	5.06521	GeneID:12370,Genbank:XM_006495634.3,MGI:MGI:1261423	caspase 8	GO:0005515,GO:0005634,GO:0005654,GO:0005737,GO:0008234,GO:0005739,GO:0008625,GO:0005829,GO:0005886,GO:0016787,GO:0030225,GO:0043065,GO:0030690,GO:0043123,GO:0031264,GO:0043124,GO:0031265,GO:0044297,GO:0044877,GO:0045121,GO:0045471,GO:0001525,GO:0097191,GO:0045651,GO:0001841,GO:0045862,GO:0004175,GO:0046982,GO:0097194,GO:0004197,GO:0097199,GO:0005123,GO:0097200,GO:0005164,GO:0097202,GO:0097284,GO:…	protein binding|nucleus|nucleoplasm|cytoplasm|cysteine-type peptidase activity|mitochondrion|extrinsic apoptotic signaling pathway via death domain receptors|cytosol|plasma membrane|hydrolase activity|macrophage differentiation|positive regulation of apoptotic process|Noc1p-Noc2p complex|positive regulation of I-kappaB kinase/NF-kappaB signaling|death-inducing signaling complex|negative regulatio…	mmu04668,mmu04210,mmu04215,mmu04217,mmu04115,mmu04620,mmu04621,mmu04622,mmu04625,mmu04657,mmu05200,mmu05203,mmu05010,mmu05016,mmu05416,mmu04932,mmu05134,mmu05152,mmu05161,mmu05168,mmu05167,mmu05165,mmu05145,mmu05142,mmu01524	TNF signaling pathway|Apoptosis|Apoptosis - multiple species|Necroptosis|p53 signaling pathway|Toll-like receptor signaling pathway|NOD-like receptor signaling pathway|RIG-I-like receptor signaling pathway|C-type lectin receptor signaling pathway|IL-17 signaling pathway|Pathways in cancer|Viral carcinogenesis|Alzheimer's disease|Huntington's disease|Viral myocarditis|Non-alcoholic fatty liver dis…
Casq1	161.306	0.250636	6.59348	3.14392	1.65257	4.29629e-11	3.98669e-10	Up	0.638897	0.573281	0.536849	1.52566	2.25282	2.02181	GeneID:12372,Genbank:NM_009813.2,MGI:MGI:1309468	calsequestrin 1	GO:0051281,GO:0033018,GO:0014809,GO:0005737,GO:0051282,GO:0016020,GO:0005739,GO:1901341,GO:0042383,GO:0016529,GO:0005759,GO:2001256,GO:0042802,GO:0005783,GO:0005794,GO:0006937,GO:0007029,GO:0009408,GO:0043231,GO:0010880,GO:0045214,GO:0030016,GO:0046872,GO:0030018,GO:0014802,GO:0005509,GO:0051258,GO:0030315,GO:0014804,GO:0051279,GO:0031674	positive regulation of release of sequestered calcium ion into cytosol|sarcoplasmic reticulum lumen|regulation of skeletal muscle contraction by regulation of release of sequestered calcium ion|cytoplasm|regulation of sequestering of calcium ion|membrane|mitochondrion|positive regulation of store-operated calcium channel activity|sarcolemma|sarcoplasmic reticulum|mitochondrial matrix|regulation o…
Cass4	124.865	0.289224	8.66627	5.68237	2.50649	4.46523e-18	7.18452e-17	Up	0.111385	0.161668	0.151042	0.730516	0.960344	0.848816	GeneID:320664,Genbank:NM_001276422.1,MGI:MGI:2444482	Cas scaffolding protein family member 4	GO:0005886,GO:0007155,GO:0007169,GO:0016477,GO:0030054,GO:0090527,GO:0005737,GO:0005856	plasma membrane|cell adhesion|transmembrane receptor protein tyrosine kinase signaling pathway|cell migration|cell junction|actin filament reorganization|cytoplasm|cytoskeleton
Cast	1189.4	0.120482	9.03364	2.12637	1.08839	1.66061e-19	2.92654e-18	Up	1.92165	1.79011	1.77989	4.64491	3.88406	3.74643	GeneID:12380,Genbank:XM_006517059.1,MGI:MGI:1098236	calpastatin	GO:0097340,GO:0005737,GO:2000675,GO:0005783,GO:0005829,GO:0007343,GO:0010466,GO:0010859,GO:0016020,GO:0030163,GO:0030414,GO:0043086,GO:0002020,GO:0045296,GO:0004869,GO:0071157,GO:0005634	inhibition of cysteine-type endopeptidase activity|cytoplasm|negative regulation of type B pancreatic cell apoptotic process|endoplasmic reticulum|cytosol|egg activation|negative regulation of peptidase activity|calcium-dependent cysteine-type endopeptidase inhibitor activity|membrane|protein catabolic process|peptidase inhibitor activity|negative regulation of catalytic activity|protease binding…
Cbln3	37.1349	0.632932	-3.22138	0.243347	-2.03892	0.00127575	0.00434486	Down	0.262556	0.132935	0.136936	0.0219558	0.0928702	0.0220216	GeneID:56410,Genbank:NM_019820.3,MGI:MGI:1889286	cerebellin 3 precursor protein	GO:0005615,GO:0005783,GO:0005794,GO:0008150,GO:0030054,GO:0045202,GO:0005515,GO:0005576	extracellular space|endoplasmic reticulum|Golgi apparatus|biological_process|cell junction|synapse|protein binding|extracellular region
Cbr2	901.511	0.218887	23.0487	33.0151	5.04505	1.5149e-117	2.33055e-115	Up	0.806539	0.585317	0.785214	32.2437	25.0739	18.1199	GeneID:12409,Genbank:XM_006532096.2,MGI:MGI:107200	carbonyl reductase 2	GO:0005515,GO:0005739,GO:0005997,GO:0006006,GO:0006116,GO:0016491,GO:0043621,GO:0050038,GO:0051262,GO:0055114,GO:0004090	protein binding|mitochondrion|xylulose metabolic process|glucose metabolic process|NADH oxidation|oxidoreductase activity|protein self-association|L-xylulose reductase (NADP+) activity|protein tetramerization|oxidation-reduction process|carbonyl reductase (NADPH) activity	mmu00590,mmu00980	Arachidonic acid metabolism|Metabolism of xenobiotics by cytochrome P450
Ccdc102a	201.998	0.224942	5.7046	2.43379	1.2832	1.16615e-08	8.22355e-08	Up	0.767845	0.629135	0.579247	1.47784	1.98003	1.61271	GeneID:234582,Genbank:NM_001033533.3,MGI:MGI:2686927	coiled-coil domain containing 102A	GO:0008150,GO:0016459,GO:0003674,GO:0003774,GO:0005575	biological_process|myosin complex|molecular_function|motor activity|cellular_component
Ccdc121	33.1587	0.497822	2.11608	2.07546	1.05343	0.0343378	0.0801352	Up	0.117538	0.176417	0.20543	0.325759	0.414452	0.35124	GeneID:403180,Genbank:NM_207280.3,MGI:MGI:2685601	coiled-coil domain containing 121	GO:0003674,GO:0005575,GO:0008150	molecular_function|cellular_component|biological_process
Ccdc122	31.6853	0.564401	3.032	3.27448	1.71126	0.00242936	0.00777909	Up	0.172106	0.114865	0.0552171	0.325223	0.383677	0.472986	GeneID:108811,Genbank:NM_001310648.1,MGI:MGI:1918358	coiled-coil domain containing 122	GO:0003674,GO:0005575,GO:0008150	molecular_function|cellular_component|biological_process
Ccdc125	74.9175	0.373082	4.59317	3.27985	1.71363	4.36562e-06	2.20773e-05	Up	0.0762626	0.156768	0.161486	0.443862	0.480371	0.437242	GeneID:76041,Genbank:XM_011244704.1,MGI:MGI:1923291	coiled-coil domain containing 125	GO:0090630,GO:2000145,GO:2000146,GO:0003674,GO:0005737,GO:0035024	activation of GTPase activity|regulation of cell motility|negative regulation of cell motility|molecular_function|cytoplasm|negative regulation of Rho protein signal transduction
Ccdc129	122.919	0.311606	-4.50896	0.377613	-1.40502	6.51448e-06	3.21924e-05	Down	0.401357	0.286862	0.430396	0.15891	0.183796	0.10183	GeneID:232016,Genbank:XM_006505949.3,MGI:MGI:2685304	coiled-coil domain containing 129	GO:0008150,GO:0003674,GO:0005102,GO:0005575	biological_process|molecular_function|signaling receptor binding|cellular_component
Ccdc170	73.4078	0.537556	2.86935	2.91286	1.54244	0.0041132	0.0124611	Up	0.0300137	0.0910764	0.211846	0.243311	0.467581	0.312872	GeneID:100504234,Genbank:XM_006512429.2,MGI:MGI:2685067	coiled-coil domain containing 170	GO:0003674,GO:0005575,GO:0008150	molecular_function|cellular_component|biological_process
Ccdc69	26.3745	0.636893	3.35499	4.39776	2.13677	0.000793681	0.00281602	Up	0.0401055	0.0942193	0.0970549	0.391814	0.208267	0.468241	GeneID:52570,Genbank:XM_011249125.1,MGI:MGI:1196234	coiled-coil domain containing 69	GO:0005737,GO:0005856,GO:0008017,GO:0008150,GO:0015630,GO:0003674,GO:0005575,GO:0005634	cytoplasm|cytoskeleton|microtubule binding|biological_process|microtubule cytoskeleton|molecular_function|cellular_component|nucleus
Ccdc80	1055.04	0.131714	9.52677	2.38636	1.25481	1.62249e-21	3.16873e-20	Up	1.78817	2.34626	2.23204	5.70844	5.53804	4.73042	GeneID:67896,Genbank:XM_006522500.2,MGI:MGI:1915146	coiled-coil domain containing 80	GO:0005578,GO:0005604,GO:0005614,GO:0005615,GO:0008201,GO:0010811,GO:0030198,GO:0001968,GO:0005539,GO:0005576	proteinaceous extracellular matrix|basement membrane|interstitial matrix|extracellular space|heparin binding|positive regulation of cell-substrate adhesion|extracellular matrix organization|fibronectin binding|glycosaminoglycan binding|extracellular region
Ccdc88b	417.143	0.168405	14.8195	5.63993	2.49568	1.09587e-49	5.00506e-48	Up	0.35894	0.372813	0.284571	2.10732	2.0052	1.91941	GeneID:78317,Genbank:XM_011247402.2,MGI:MGI:1925567	coiled-coil domain containing 88B	GO:0005794,GO:0005813,GO:0005856,GO:0008017,GO:0016020,GO:0030705,GO:0031122,GO:0042102,GO:0042832,GO:0050870,GO:0051959,GO:0001819,GO:0005737,GO:0005783	Golgi apparatus|centrosome|cytoskeleton|microtubule binding|membrane|cytoskeleton-dependent intracellular transport|cytoplasmic microtubule organization|positive regulation of T cell proliferation|defense response to protozoan|positive regulation of T cell activation|dynein light intermediate chain binding|positive regulation of cytokine production|cytoplasm|endoplasmic reticulum
Cckbr	2511.95	0.106848	-10.3352	0.46513	-1.10429	4.88329e-25	1.13736e-23	Down	18.4844	15.0943	18.8946	9.15024	8.27211	8.25881	GeneID:12426,Genbank:XM_006507280.3,MGI:MGI:99479	cholecystokinin B receptor	GO:0048565,GO:0008284,GO:0002209,GO:0048732,GO:0015054,GO:0004871,GO:0050806,GO:0016020,GO:0004930,GO:0051930,GO:0004951,GO:0005515,GO:0005634,GO:0005737,GO:0016021,GO:0005886,GO:0051968,GO:0017046,GO:0006915,GO:0070371,GO:0031741,GO:0007165,GO:0090274,GO:0032230,GO:0007186,GO:0001696,GO:0038188,GO:0007200,GO:0044849,GO:0007204,GO:0001821	digestive tract development|positive regulation of cell proliferation|behavioral defense response|gland development|gastrin receptor activity|signal transducer activity|positive regulation of synaptic transmission|membrane|G-protein coupled receptor activity|regulation of sensory perception of pain|cholecystokinin receptor activity|protein binding|nucleus|cytoplasm|integral component of membrane|…	mmu04020,mmu04080,mmu04971	Calcium signaling pathway|Neuroactive ligand-receptor interaction|Gastric acid secretion
Ccl11	21.6277	1.18756	5.03843	63.2692	5.98343	4.69367e-07	2.71945e-06	Up	0.0132838	0.0130031	0	0.497018	0.753697	0.512355	GeneID:20292,Genbank:NM_011330.3,MGI:MGI:103576	chemokine (C-C motif) ligand 11	GO:0071346,GO:0048020,GO:0030335,GO:0005125,GO:0071347,GO:0048245,GO:0030593,GO:0005576,GO:0071356,GO:0030838,GO:0005615,GO:0048247,GO:0006935,GO:0006954,GO:0006955,GO:0031728,GO:0007010,GO:0060444,GO:0043547,GO:0007015,GO:0060763,GO:0007186,GO:0070098,GO:0045766,GO:0008009,GO:0001938,GO:0070371,GO:0046983,GO:0002548,GO:0070374,GO:0048018,GO:0008360,GO:0002551	cellular response to interferon-gamma|CCR chemokine receptor binding|positive regulation of cell migration|cytokine activity|cellular response to interleukin-1|eosinophil chemotaxis|neutrophil chemotaxis|extracellular region|cellular response to tumor necrosis factor|positive regulation of actin filament polymerization|extracellular space|lymphocyte chemotaxis|chemotaxis|inflammatory response|imm…	mmu04060,mmu04657,mmu04062,mmu05310	Cytokine-cytokine receptor interaction|IL-17 signaling pathway|Chemokine signaling pathway|Asthma
Ccl12	431.245	0.372403	18.2224	110.36	6.78607	3.42869e-74	2.74577e-72	Up	0.106369	0.312365	0.187697	30.6781	22.1205	17.6304	GeneID:20293,Genbank:NM_011331.2,MGI:MGI:108224	chemokine (C-C motif) ligand 12	GO:0006935,GO:0006954,GO:0006955,GO:0007010,GO:0007186,GO:0048246,GO:0008009,GO:0048247,GO:0008360,GO:0070098,GO:0019221,GO:0070374,GO:0070664,GO:0071346,GO:0071347,GO:0071356,GO:0071407,GO:0090280,GO:0000165,GO:0001525,GO:0002548,GO:0002687,GO:0005125,GO:0005576,GO:0005615,GO:0030593,GO:0031663,GO:0031727,GO:0034351,GO:0043491,GO:0043524,GO:0043547,GO:2000502,GO:0043615,GO:0048020,GO:0048245	chemotaxis|inflammatory response|immune response|cytoskeleton organization|G-protein coupled receptor signaling pathway|macrophage chemotaxis|chemokine activity|lymphocyte chemotaxis|regulation of cell shape|chemokine-mediated signaling pathway|cytokine-mediated signaling pathway|positive regulation of ERK1 and ERK2 cascade|negative regulation of leukocyte proliferation|cellular response to inter…	mmu04668,mmu04060,mmu04621,mmu04657,mmu04062,mmu05323,mmu05418,mmu04933,mmu05164,mmu05168,mmu05144,mmu05142	TNF signaling pathway|Cytokine-cytokine receptor interaction|NOD-like receptor signaling pathway|IL-17 signaling pathway|Chemokine signaling pathway|Rheumatoid arthritis|Fluid shear stress and atherosclerosis|AGE-RAGE signaling pathway in diabetic complications|Influenza A|Herpes simplex infection|Malaria|Chagas disease (American trypanosomiasis)
Ccl2	279.945	1.20705	8.77518	1543.64	10.5921	1.70624e-18	2.82302e-17	Up	0	0	0.0178315	14.1155	9.40447	7.11576	GeneID:20296,Genbank:NM_011333.3,MGI:MGI:98259	chemokine (C-C motif) ligand 2	GO:0005515,GO:0005576,GO:0005615,GO:0005737,GO:0005791,GO:0009611,GO:0006874,GO:0010574,GO:0006935,GO:0010759,GO:0006954,GO:0016525,GO:0019221,GO:0022409,GO:0043547,GO:0030139,GO:0043679,GO:0030425,GO:0044299,GO:0030593,GO:0045202,GO:0045785,GO:0048010,GO:0048020,GO:0001525,GO:0071222,GO:0048245,GO:0001664,GO:0071346,GO:0001912,GO:0048246,GO:0001938,GO:0071347,GO:0002523,GO:0002548,GO:0071356,GO:…	protein binding|extracellular region|extracellular space|cytoplasm|rough endoplasmic reticulum|response to wounding|cellular calcium ion homeostasis|regulation of vascular endothelial growth factor production|chemotaxis|positive regulation of macrophage chemotaxis|inflammatory response|negative regulation of angiogenesis|cytokine-mediated signaling pathway|positive regulation of cell-cell adhesio…	mmu04668,mmu04060,mmu04621,mmu04657,mmu04062,mmu05323,mmu05418,mmu04933,mmu05164,mmu05168,mmu05144,mmu05142	TNF signaling pathway|Cytokine-cytokine receptor interaction|NOD-like receptor signaling pathway|IL-17 signaling pathway|Chemokine signaling pathway|Rheumatoid arthritis|Fluid shear stress and atherosclerosis|AGE-RAGE signaling pathway in diabetic complications|Influenza A|Herpes simplex infection|Malaria|Chagas disease (American trypanosomiasis)
Ccl22	212.305	0.538993	13.211	139.163	7.12064	7.58128e-40	2.73019e-38	Up	0	0.0539294	0.0158721	4.13088	3.3227	2.83875	GeneID:20299,Genbank:NM_009137.2,MGI:MGI:1306779	chemokine (C-C motif) ligand 22	GO:0070374,GO:0005615,GO:0071346,GO:0071347,GO:0006935,GO:0006954,GO:0006955,GO:0007186,GO:0008009,GO:0071356,GO:0030593,GO:0043547,GO:0048020,GO:0048247,GO:0002548,GO:0060326,GO:0005125,GO:0070098,GO:0005576	positive regulation of ERK1 and ERK2 cascade|extracellular space|cellular response to interferon-gamma|cellular response to interleukin-1|chemotaxis|inflammatory response|immune response|G-protein coupled receptor signaling pathway|chemokine activity|cellular response to tumor necrosis factor|neutrophil chemotaxis|positive regulation of GTPase activity|CCR chemokine receptor binding|lymphocyte ch…	mmu04060,mmu04625,mmu04062	Cytokine-cytokine receptor interaction|C-type lectin receptor signaling pathway|Chemokine signaling pathway
Ccl24	990.947	0.290817	25.9942	188.651	7.55958	5.7536e-149	1.48392e-146	Up	0.0728812	0.101916	0.146977	18.6121	25.1313	20.1764	GeneID:56221,Genbank:NM_019577.4,MGI:MGI:1928953	chemokine (C-C motif) ligand 24	GO:0048247,GO:0030838,GO:0005576,GO:0050729,GO:0031728,GO:0005615,GO:0070098,GO:0043547,GO:0006935,GO:0070374,GO:0006954,GO:0006955,GO:0007010,GO:0007186,GO:0071346,GO:0045766,GO:0008009,GO:0071347,GO:0048018,GO:0071356,GO:0048020,GO:0008360,GO:0001938,GO:2000418,GO:0048245,GO:0030335,GO:0002548,GO:0030593,GO:0005125	lymphocyte chemotaxis|positive regulation of actin filament polymerization|extracellular region|positive regulation of inflammatory response|CCR3 chemokine receptor binding|extracellular space|chemokine-mediated signaling pathway|positive regulation of GTPase activity|chemotaxis|positive regulation of ERK1 and ERK2 cascade|inflammatory response|immune response|cytoskeleton organization|G-protein …	mmu04060,mmu04062	Cytokine-cytokine receptor interaction|Chemokine signaling pathway
Ccl3	47.738	0.935301	6.99792	93.3876	6.54516	2.59791e-12	2.73318e-11	Up	0.0360848	0.0176612	0	2.11895	1.70037	1.46702	GeneID:20302,Genbank:NM_011337.2,MGI:MGI:98260	chemokine (C-C motif) ligand 3	GO:0071346,GO:0048020,GO:0030593,GO:0005576,GO:0071347,GO:0048245,GO:0005615,GO:0071356,GO:0048246,GO:0030595,GO:0048247,GO:0006935,GO:0006954,GO:0006955,GO:0032760,GO:0007186,GO:0050718,GO:0043525,GO:0007204,GO:0050729,GO:0043547,GO:0008009,GO:0043615,GO:0002548,GO:0070098,GO:0045672,GO:0005125,GO:0070374,GO:0045944,GO:0008360,GO:0005515	cellular response to interferon-gamma|CCR chemokine receptor binding|neutrophil chemotaxis|extracellular region|cellular response to interleukin-1|eosinophil chemotaxis|extracellular space|cellular response to tumor necrosis factor|macrophage chemotaxis|leukocyte chemotaxis|lymphocyte chemotaxis|chemotaxis|inflammatory response|immune response|positive regulation of tumor necrosis factor producti…	mmu04060,mmu04620,mmu04062,mmu05323,mmu05132,mmu05142	Cytokine-cytokine receptor interaction|Toll-like receptor signaling pathway|Chemokine signaling pathway|Rheumatoid arthritis|Salmonella infection|Chagas disease (American trypanosomiasis)
Ccl4	56.3098	1.28548	7.18855	604.972	9.24072	6.54816e-13	7.26846e-12	Up	0	0	0	3.10371	1.58338	0.925488	GeneID:20303,Genbank:XM_011248832.1,MGI:MGI:98261	chemokine (C-C motif) ligand 4	GO:0071356,GO:0048245,GO:0031726,GO:0005576,GO:2000503,GO:0048247,GO:0031730,GO:0005615,GO:0050729,GO:0032760,GO:0050850,GO:0006935,GO:0006954,GO:0006955,GO:0035690,GO:0007186,GO:0051928,GO:0042802,GO:0008009,GO:0070098,GO:0043117,GO:0070374,GO:0043547,GO:0009636,GO:0002548,GO:0071346,GO:0043922,GO:0030593,GO:0005125,GO:0071347,GO:0048020,GO:0030595,GO:0005515	cellular response to tumor necrosis factor|eosinophil chemotaxis|CCR1 chemokine receptor binding|extracellular region|positive regulation of natural killer cell chemotaxis|lymphocyte chemotaxis|CCR5 chemokine receptor binding|extracellular space|positive regulation of inflammatory response|positive regulation of tumor necrosis factor production|positive regulation of calcium-mediated signaling|ch…	mmu04064,mmu04060,mmu04620,mmu04623,mmu04062,mmu05132	NF-kappa B signaling pathway|Cytokine-cytokine receptor interaction|Toll-like receptor signaling pathway|Cytosolic DNA-sensing pathway|Chemokine signaling pathway|Salmonella infection
Ccl5	50.6466	0.738716	7.60127	49.0161	5.61518	2.93236e-14	3.59886e-13	Up	0	0.0524523	0.108062	3.42502	1.93239	2.8767	GeneID:20304,Genbank:NM_013653.3,MGI:MGI:98262	chemokine (C-C motif) ligand 5	GO:0005615,GO:0005737,GO:0006816,GO:0006874,GO:0006887,GO:0006935,GO:0006954,GO:0010759,GO:0010820,GO:0006955,GO:0014068,GO:0014911,GO:0016004,GO:0030298,GO:0034112,GO:0030335,GO:0034341,GO:0030593,GO:0034612,GO:0031269,GO:0035688,GO:0042056,GO:0042102,GO:0042119,GO:0000165,GO:0045766,GO:0042327,GO:0002230,GO:0045785,GO:0042379,GO:0002548,GO:0046817,GO:0042531,GO:0004435,GO:0048020,GO:0004672,GO:…	extracellular space|cytoplasm|calcium ion transport|cellular calcium ion homeostasis|exocytosis|chemotaxis|inflammatory response|positive regulation of macrophage chemotaxis|positive regulation of T cell chemotaxis|immune response|positive regulation of phosphatidylinositol 3-kinase signaling|positive regulation of smooth muscle cell migration|phospholipase activator activity|receptor signaling p…	mmu04668,mmu04060,mmu04620,mmu04621,mmu04623,mmu04062,mmu05323,mmu05020,mmu05164,mmu05168,mmu05142	TNF signaling pathway|Cytokine-cytokine receptor interaction|Toll-like receptor signaling pathway|NOD-like receptor signaling pathway|Cytosolic DNA-sensing pathway|Chemokine signaling pathway|Rheumatoid arthritis|Prion diseases|Influenza A|Herpes simplex infection|Chagas disease (American trypanosomiasis)
Ccl6	9552.34	0.381006	21.0413	259.01	8.01686	2.7461e-98	3.21075e-96	Up	0.506217	1.05905	0.590502	240.417	171.033	174.016	GeneID:20305,Genbank:NM_009139.3,MGI:MGI:98263	chemokine (C-C motif) ligand 6	GO:0060326,GO:0005615,GO:0070098,GO:0006935,GO:0070374,GO:0006954,GO:0006955,GO:0007186,GO:0008009,GO:0071346,GO:0030593,GO:0071347,GO:0043547,GO:0071356,GO:0048020,GO:0048245,GO:0002548,GO:0048247,GO:0005125,GO:0050729,GO:0005576	cell chemotaxis|extracellular space|chemokine-mediated signaling pathway|chemotaxis|positive regulation of ERK1 and ERK2 cascade|inflammatory response|immune response|G-protein coupled receptor signaling pathway|chemokine activity|cellular response to interferon-gamma|neutrophil chemotaxis|cellular response to interleukin-1|positive regulation of GTPase activity|cellular response to tumor necrosi…	mmu04060,mmu04062	Cytokine-cytokine receptor interaction|Chemokine signaling pathway
Ccl7	656.32	0.853072	9.38372	256.886	8.00499	6.36852e-21	1.22468e-19	Up	0.142357	0.0174186	0.107657	40.6874	19.2515	11.8532	GeneID:20306,Genbank:NM_013654.3,MGI:MGI:99512	chemokine (C-C motif) ligand 7	GO:0048247,GO:0005615,GO:0070098,GO:0070374,GO:0006935,GO:0006954,GO:0006955,GO:0007186,GO:0008009,GO:0071346,GO:0008201,GO:0071347,GO:0030593,GO:0071356,GO:0031727,GO:0071361,GO:0043547,GO:0002548,GO:0048020,GO:0005125,GO:0048245,GO:0005576	lymphocyte chemotaxis|extracellular space|chemokine-mediated signaling pathway|positive regulation of ERK1 and ERK2 cascade|chemotaxis|inflammatory response|immune response|G-protein coupled receptor signaling pathway|chemokine activity|cellular response to interferon-gamma|heparin binding|cellular response to interleukin-1|neutrophil chemotaxis|cellular response to tumor necrosis factor|CCR2 che…	mmu04060,mmu04657,mmu04062	Cytokine-cytokine receptor interaction|IL-17 signaling pathway|Chemokine signaling pathway
Ccl8	4910.7	0.965754	13.72	9743.11	13.2502	7.70347e-43	2.9628e-41	Up	0	0.0819118	0	391.887	262.956	193.245	GeneID:20307,Genbank:NM_021443.3,MGI:MGI:101878	chemokine (C-C motif) ligand 8	GO:0048247,GO:0005615,GO:0070098,GO:0070374,GO:0006935,GO:0006954,GO:0006955,GO:0007186,GO:0008009,GO:0071346,GO:0008201,GO:0071347,GO:0030593,GO:0071356,GO:0043547,GO:1901741,GO:0045663,GO:0002548,GO:0048020,GO:0005125,GO:0048245,GO:0005576	lymphocyte chemotaxis|extracellular space|chemokine-mediated signaling pathway|positive regulation of ERK1 and ERK2 cascade|chemotaxis|inflammatory response|immune response|G-protein coupled receptor signaling pathway|chemokine activity|cellular response to interferon-gamma|heparin binding|cellular response to interleukin-1|neutrophil chemotaxis|cellular response to tumor necrosis factor|positive…	mmu04060,mmu04062	Cytokine-cytokine receptor interaction|Chemokine signaling pathway
Ccl9	9283.27	0.290511	29.6113	388.673	8.60241	1.06986e-192	4.26436e-190	Up	0.25588	0.162344	0.248456	116.788	80.6703	74.4001	GeneID:20308,Genbank:NM_011338.2,MGI:MGI:104533	chemokine (C-C motif) ligand 9	GO:0070098,GO:0005615,GO:0070374,GO:0006935,GO:0071346,GO:0006954,GO:0006955,GO:0007186,GO:0008009,GO:0030593,GO:0071347,GO:0043547,GO:0071356,GO:0045662,GO:0048020,GO:0048245,GO:0002548,GO:0048247,GO:0005125,GO:0050729,GO:0005576	chemokine-mediated signaling pathway|extracellular space|positive regulation of ERK1 and ERK2 cascade|chemotaxis|cellular response to interferon-gamma|inflammatory response|immune response|G-protein coupled receptor signaling pathway|chemokine activity|neutrophil chemotaxis|cellular response to interleukin-1|positive regulation of GTPase activity|cellular response to tumor necrosis factor|negativ…	mmu04060,mmu04062	Cytokine-cytokine receptor interaction|Chemokine signaling pathway
Ccna2	290.897	0.28903	6.6199	3.76683	1.91335	3.59443e-11	3.36388e-10	Up	0.635749	0.253075	0.636771	2.35666	1.87081	1.81587	GeneID:12428,Genbank:XM_017319444.1,MGI:MGI:108069	cyclin A2	GO:0044843,GO:0001940,GO:0045893,GO:0005515,GO:0005634,GO:0005654,GO:0005737,GO:0048146,GO:0005829,GO:0051301,GO:0007049,GO:0097124,GO:0016572,GO:0019901,GO:0000086,GO:0097472,GO:0000307,GO:0019904,GO:0001939	cell cycle G1/S phase transition|male pronucleus|positive regulation of transcription, DNA-templated|protein binding|nucleus|nucleoplasm|cytoplasm|positive regulation of fibroblast proliferation|cytosol|cell division|cell cycle|cyclin A2-CDK2 complex|histone phosphorylation|protein kinase binding|G2/M transition of mitotic cell cycle|cyclin-dependent protein kinase activity|cyclin-dependent prote…	mmu04152,mmu04110,mmu04218,mmu04914,mmu05203,mmu05161,mmu05169,mmu05165	AMPK signaling pathway|Cell cycle|Cellular senescence|Progesterone-mediated oocyte maturation|Viral carcinogenesis|Hepatitis B|Epstein-Barr virus infection|Human papillomavirus infection
Ccnb1	192.251	0.306975	11.6456	11.9166	3.5749	2.41641e-31	7.05142e-30	Up	0.258483	0.096389	0.186169	2.52016	2.38512	1.87332	GeneID:268697,Genbank:NM_172301.3,MGI:MGI:88302	cyclin B1	GO:0005737,GO:0005759,GO:0005813,GO:0005829,GO:0005856,GO:0044877,GO:0006468,GO:0045787,GO:0007049,GO:0045931,GO:0007052,GO:0048146,GO:0051301,GO:0051987,GO:0060045,GO:0060623,GO:0061575,GO:0065003,GO:0000922,GO:0000942,GO:0001556,GO:0001701,GO:0001933,GO:0005113,GO:0005515,GO:0005634,GO:0007080,GO:0010629,GO:0010971,GO:0016020,GO:0016301,GO:0019901,GO:0031442,GO:0090266,GO:0033129,GO:0097125,GO:…	cytoplasm|mitochondrial matrix|centrosome|cytosol|cytoskeleton|protein-containing complex binding|protein phosphorylation|positive regulation of cell cycle|cell cycle|positive regulation of mitotic cell cycle|mitotic spindle organization|positive regulation of fibroblast proliferation|cell division|positive regulation of attachment of spindle microtubules to kinetochore|positive regulation of car…	mmu04068,mmu04110,mmu04114,mmu04115,mmu04218,mmu04914	FoxO signaling pathway|Cell cycle|Oocyte meiosis|p53 signaling pathway|Cellular senescence|Progesterone-mediated oocyte maturation
Ccnb2	130.439	0.284684	6.85892	3.87078	1.95262	6.93829e-12	6.98529e-11	Up	0.36998	0.543244	0.550267	2.17258	2.12588	1.65842	GeneID:12442,Genbank:NM_007630.2,MGI:MGI:88311	cyclin B2	GO:0005829,GO:0007049,GO:0015630,GO:0016020,GO:0040007,GO:0043029,GO:0045296,GO:0048538,GO:0051301,GO:0001701,GO:0005634,GO:0005813	cytosol|cell cycle|microtubule cytoskeleton|membrane|growth|T cell homeostasis|cadherin binding|thymus development|cell division|in utero embryonic development|nucleus|centrosome	mmu04068,mmu04110,mmu04114,mmu04115,mmu04218,mmu04914,mmu05166	FoxO signaling pathway|Cell cycle|Oocyte meiosis|p53 signaling pathway|Cellular senescence|Progesterone-mediated oocyte maturation|HTLV-I infection
Ccr1	1414.53	0.323698	16.8901	44.2401	5.46728	5.32226e-64	3.30999e-62	Up	0.327261	0.231635	0.370601	19.3193	12.6564	11.1529	GeneID:12768,Genbank:NM_009912.4,MGI:MGI:104618	chemokine (C-C motif) receptor 1	GO:0070374,GO:0030502,GO:0009897,GO:0004950,GO:0071791,GO:0030595,GO:0010629,GO:0005515,GO:0090026,GO:0016020,GO:0005886,GO:0035717,GO:0006816,GO:0006874,GO:0006887,GO:0006935,GO:0016021,GO:0006954,GO:0043025,GO:0016493,GO:0006955,GO:0045672,GO:0007165,GO:0045824,GO:0019957,GO:0007186,GO:0004435,GO:0051928,GO:0030099,GO:0007204,GO:0004871,GO:0070098,GO:0030335,GO:0007267,GO:0004930	positive regulation of ERK1 and ERK2 cascade|negative regulation of bone mineralization|external side of plasma membrane|chemokine receptor activity|chemokine (C-C motif) ligand 5 binding|leukocyte chemotaxis|negative regulation of gene expression|protein binding|positive regulation of monocyte chemotaxis|membrane|plasma membrane|chemokine (C-C motif) ligand 7 binding|calcium ion transport|cellul…	mmu04060,mmu04062,mmu05167	Cytokine-cytokine receptor interaction|Chemokine signaling pathway|Kaposi's sarcoma-associated herpesvirus infection
Ccr2	1207.72	0.767445	8.6362	98.8941	6.62781	5.81112e-18	9.22312e-17	Up	0.0143684	0.123067	0.119527	10.5691	7.32679	8.7285	GeneID:12772,Genbank:XM_011243063.1,MGI:MGI:106185	chemokine (C-C motif) receptor 2	GO:0005515,GO:0005886,GO:0005887,GO:0006935,GO:0006954,GO:0006955,GO:0019725,GO:0006959,GO:0019955,GO:0006968,GO:0030097,GO:0007165,GO:0030334,GO:0032729,GO:0032743,GO:0035705,GO:0090026,GO:0035715,GO:0090265,GO:0035716,GO:0097350,GO:0035717,GO:1903238,GO:2000439,GO:2000451,GO:2000464,GO:0001525,GO:2000473,GO:0001974,GO:0002246,GO:0002548,GO:0002827,GO:0002829,GO:0004871,GO:0004930,GO:0004950,GO:…	protein binding|plasma membrane|integral component of plasma membrane|chemotaxis|inflammatory response|immune response|cellular homeostasis|humoral immune response|cytokine binding|cellular defense response|hemopoiesis|signal transduction|regulation of cell migration|positive regulation of interferon-gamma production|positive regulation of interleukin-2 production|T-helper 17 cell chemotaxis|posi…	mmu04060,mmu04062	Cytokine-cytokine receptor interaction|Chemokine signaling pathway
Ccr3	432.775	0.485811	16.1812	232.486	7.861	6.84544e-59	3.8603e-57	Up	0.0041616	0.024442	0.0167851	4.57177	2.66537	3.86966	GeneID:12771,Genbank:XM_017313120.1,MGI:MGI:104616	chemokine (C-C motif) receptor 3	GO:0016493,GO:0004930,GO:0019957,GO:0004950,GO:0005515,GO:0005615,GO:0005622,GO:0005768,GO:0005886,GO:0035476,GO:0006935,GO:0045766,GO:0006954,GO:0007165,GO:0048245,GO:0007186,GO:0001938,GO:0070371,GO:0016020,GO:0002551,GO:0016021,GO:0004871	C-C chemokine receptor activity|G-protein coupled receptor activity|C-C chemokine binding|chemokine receptor activity|protein binding|extracellular space|intracellular|endosome|plasma membrane|angioblast cell migration|chemotaxis|positive regulation of angiogenesis|inflammatory response|signal transduction|eosinophil chemotaxis|G-protein coupled receptor signaling pathway|positive regulation of e…	mmu04060,mmu04062,mmu05203,mmu05167	Cytokine-cytokine receptor interaction|Chemokine signaling pathway|Viral carcinogenesis|Kaposi's sarcoma-associated herpesvirus infection
Ccr4	20.5211	1.3495	5.7683	220.45	7.78431	8.00759e-09	5.72979e-08	Up	0	0	0	0.199893	0.127789	0.11665	GeneID:12773,Genbank:NM_009916.2,MGI:MGI:107824	chemokine (C-C motif) receptor 4	GO:0048872,GO:0004930,GO:0050927,GO:0004950,GO:0005886,GO:0006935,GO:0006954,GO:0006955,GO:0007165,GO:0007186,GO:0009897,GO:0016020,GO:0016021,GO:0001764,GO:0016493,GO:0002507,GO:0043025,GO:0004871	homeostasis of number of cells|G-protein coupled receptor activity|positive regulation of positive chemotaxis|chemokine receptor activity|plasma membrane|chemotaxis|inflammatory response|immune response|signal transduction|G-protein coupled receptor signaling pathway|external side of plasma membrane|membrane|integral component of membrane|neuron migration|C-C chemokine receptor activity|tolerance…	mmu04060,mmu04062,mmu05203,mmu05167	Cytokine-cytokine receptor interaction|Chemokine signaling pathway|Viral carcinogenesis|Kaposi's sarcoma-associated herpesvirus infection
Ccr5	2506.66	0.154509	18.5194	7.26723	2.8614	1.4411e-76	1.19782e-74	Up	3.11277	2.82766	2.78013	28.9443	18.2839	19.2457	GeneID:12774,Genbank:NM_009917.5,MGI:MGI:107182	chemokine (C-C motif) receptor 5	GO:0006952,GO:0006954,GO:0006955,GO:0007165,GO:0007186,GO:0007204,GO:0007267,GO:0019957,GO:0009897,GO:0022409,GO:0030336,GO:0009986,GO:0030517,GO:0031622,GO:0032755,GO:0032760,GO:0045666,GO:0050718,GO:0050729,GO:0003779,GO:0004871,GO:0004930,GO:0004950,GO:0005737,GO:0005768,GO:0005886,GO:0006816,GO:0006935,GO:0010628,GO:0014808,GO:0016020,GO:0016021,GO:0016493,GO:0060139,GO:0019722,GO:0070723,GO:…	defense response|inflammatory response|immune response|signal transduction|G-protein coupled receptor signaling pathway|positive regulation of cytosolic calcium ion concentration|cell-cell signaling|C-C chemokine binding|external side of plasma membrane|positive regulation of cell-cell adhesion|negative regulation of cell migration|cell surface|negative regulation of axon extension|positive regul…	mmu04060,mmu04144,mmu04062,mmu05203,mmu05167,mmu05145	Cytokine-cytokine receptor interaction|Endocytosis|Chemokine signaling pathway|Viral carcinogenesis|Kaposi's sarcoma-associated herpesvirus infection|Toxoplasmosis
Ccr6	307.224	0.189723	5.65349	2.10322	1.0726	1.57223e-08	1.08901e-07	Up	0.70039	0.667643	0.776477	1.26911	1.76672	1.72015	GeneID:12458,Genbank:NM_001190333.1,MGI:MGI:1333797	chemokine (C-C motif) receptor 6	GO:0007165,GO:0007186,GO:0007204,GO:0009897,GO:0009986,GO:0010634,GO:0072676,GO:0016020,GO:0072678,GO:0016021,GO:0072679,GO:0016493,GO:0097225,GO:0097228,GO:0097524,GO:1904155,GO:1904156,GO:0002523,GO:0004871,GO:0004930,GO:0004950,GO:0005515,GO:0005886,GO:0006935,GO:0006955,GO:0019722,GO:0019957,GO:0036126,GO:0048290,GO:2000319,GO:0060326,GO:2000404,GO:0060474,GO:2000510	signal transduction|G-protein coupled receptor signaling pathway|positive regulation of cytosolic calcium ion concentration|external side of plasma membrane|cell surface|positive regulation of epithelial cell migration|lymphocyte migration|membrane|T cell migration|integral component of membrane|thymocyte migration|C-C chemokine receptor activity|sperm midpiece|sperm principal piece|sperm plasma …	mmu04060,mmu04062	Cytokine-cytokine receptor interaction|Chemokine signaling pathway
Ccr7	113.079	0.792335	9.3201	167.108	7.38464	1.16232e-20	2.19663e-19	Up	0	0.0282578	0	1.95769	1.91552	1.16609	GeneID:12775,Genbank:NM_001301713.1,MGI:MGI:103011	chemokine (C-C motif) receptor 7	GO:0004950,GO:0005515,GO:0005622,GO:0005739,GO:0005886,GO:0016021,GO:0006935,GO:0016493,GO:0006954,GO:0030036,GO:0032496,GO:0032649,GO:0032735,GO:0032760,GO:0050718,GO:0034695,GO:0050766,GO:0035757,GO:0050862,GO:0035758,GO:0051491,GO:0071345,GO:0071731,GO:0072610,GO:0001768,GO:0090023,GO:0002408,GO:0002518,GO:0097022,GO:0002606,GO:0002649,GO:0002885,GO:0002922,GO:0004871,GO:0004930,GO:0006955,GO:…	chemokine receptor activity|protein binding|intracellular|mitochondrion|plasma membrane|integral component of membrane|chemotaxis|C-C chemokine receptor activity|inflammatory response|actin cytoskeleton organization|response to lipopolysaccharide|regulation of interferon-gamma production|positive regulation of interleukin-12 production|positive regulation of tumor necrosis factor production|posit…	mmu04060,mmu04062	Cytokine-cytokine receptor interaction|Chemokine signaling pathway
Ccr8	14.9379	1.45101	5.0491	160.486	7.3263	4.43902e-07	2.58128e-06	Up	0	0	0	0.627925	0.35572	0.154238	GeneID:12776,Genbank:NM_007720.2,MGI:MGI:1201402	chemokine (C-C motif) receptor 8	GO:0005515,GO:0005886,GO:0006935,GO:0006955,GO:0007165,GO:0007186,GO:0007204,GO:0016020,GO:0016021,GO:0016493,GO:0004871,GO:0004930,GO:0004950	protein binding|plasma membrane|chemotaxis|immune response|signal transduction|G-protein coupled receptor signaling pathway|positive regulation of cytosolic calcium ion concentration|membrane|integral component of membrane|C-C chemokine receptor activity|signal transducer activity|G-protein coupled receptor activity|chemokine receptor activity	mmu04060,mmu04062,mmu05203,mmu05167	Cytokine-cytokine receptor interaction|Chemokine signaling pathway|Viral carcinogenesis|Kaposi's sarcoma-associated herpesvirus infection
Ccr9	52.7244	0.518706	2.28757	2.27612	1.18658	0.0221623	0.0547132	Up	0.120077	0.0603584	0.127622	0.39126	0.221585	0.121789	GeneID:12769,Genbank:NM_001166625.1,MGI:MGI:1341902	chemokine (C-C motif) receptor 9	GO:0004950,GO:0005515,GO:0005886,GO:0006935,GO:0006955,GO:0007165,GO:0007186,GO:0009986,GO:0016020,GO:0016021,GO:0016493,GO:0002305,GO:0004871,GO:0004930	chemokine receptor activity|protein binding|plasma membrane|chemotaxis|immune response|signal transduction|G-protein coupled receptor signaling pathway|cell surface|membrane|integral component of membrane|C-C chemokine receptor activity|CD8-positive, gamma-delta intraepithelial T cell differentiation|signal transducer activity|G-protein coupled receptor activity	mmu04060,mmu04672,mmu04062	Cytokine-cytokine receptor interaction|Intestinal immune network for IgA production|Chemokine signaling pathway
Ccrl2	135.61	0.267568	8.35434	4.70879	2.23536	6.58013e-17	9.69767e-16	Up	0.255305	0.310864	0.307662	1.50145	1.56892	1.25929	GeneID:54199,Genbank:NM_001302376.1,MGI:MGI:1920904	chemokine (C-C motif) receptor-like 2	GO:0005886,GO:0005887,GO:0006935,GO:0006954,GO:0007165,GO:0007186,GO:0016020,GO:0016021,GO:0016493,GO:0042379,GO:0004871,GO:0048020,GO:0004930,GO:0004950	plasma membrane|integral component of plasma membrane|chemotaxis|inflammatory response|signal transduction|G-protein coupled receptor signaling pathway|membrane|integral component of membrane|C-C chemokine receptor activity|chemokine receptor binding|signal transducer activity|CCR chemokine receptor binding|G-protein coupled receptor activity|chemokine receptor activity
Cd101	118.268	0.435573	9.38147	16.9865	4.08632	6.50573e-21	1.2497e-19	Up	0.00880388	0.060325	0.102088	0.882979	1.11333	1.06458	GeneID:630146,Genbank:NM_001167906.1,MGI:MGI:2685862	CD101 antigen	GO:0007166,GO:0016020,GO:0016021,GO:0002763,GO:0003674,GO:0005886	cell surface receptor signaling pathway|membrane|integral component of membrane|positive regulation of myeloid leukocyte differentiation|molecular_function|plasma membrane
Cd109	527.844	0.165183	11.969	3.93693	1.97707	5.16424e-33	1.59175e-31	Up	0.488316	0.556475	0.489934	1.72454	2.5232	2.12478	GeneID:235505,Genbank:NM_153098.3,MGI:MGI:2445221	CD109 antigen	GO:0072675,GO:0004867,GO:0005576,GO:0005615,GO:0005886,GO:0010466,GO:0010839,GO:0016020,GO:0030414,GO:0030512,GO:0031225,GO:0045616,GO:0001933,GO:0050431,GO:0001942,GO:0061045,GO:0004866	osteoclast fusion|serine-type endopeptidase inhibitor activity|extracellular region|extracellular space|plasma membrane|negative regulation of peptidase activity|negative regulation of keratinocyte proliferation|membrane|peptidase inhibitor activity|negative regulation of transforming growth factor beta receptor signaling pathway|anchored component of membrane|regulation of keratinocyte different…
Cd14	720.071	0.169624	17.2224	7.57542	2.92133	1.80375e-66	1.18925e-64	Up	1.6476	1.35239	1.25465	12.397	12.494	9.0259	GeneID:12475,Genbank:NM_009841.4,MGI:MGI:88318	CD14 antigen	GO:0071726,GO:0045807,GO:0032481,GO:0005576,GO:0071727,GO:0046696,GO:0032729,GO:0005615,GO:1901224,GO:0050715,GO:0032760,GO:0005794,GO:2000484,GO:0070891,GO:0005886,GO:0006898,GO:0006954,GO:0009617,GO:0009897,GO:0071219,GO:0034142,GO:0009986,GO:0071222,GO:0034612,GO:0016020,GO:0045087,GO:0031225,GO:0001530,GO:0071223,GO:0045121,GO:0031362,GO:0002237,GO:0071723,GO:0031663,GO:0002376	cellular response to diacyl bacterial lipopeptide|positive regulation of endocytosis|positive regulation of type I interferon production|extracellular region|cellular response to triacyl bacterial lipopeptide|lipopolysaccharide receptor complex|positive regulation of interferon-gamma production|extracellular space|positive regulation of NIK/NF-kappaB signaling|positive regulation of cytokine secr…	mmu04010,mmu04064,mmu04145,mmu04810,mmu04640,mmu04620,mmu05202,mmu05221,mmu05132,mmu05133,mmu05134,mmu05152,mmu05146	MAPK signaling pathway|NF-kappa B signaling pathway|Phagosome|Regulation of actin cytoskeleton|Hematopoietic cell lineage|Toll-like receptor signaling pathway|Transcriptional misregulation in cancers|Acute myeloid leukemia|Salmonella infection|Pertussis|Legionellosis|Tuberculosis|Amoebiasis
Cd163	8972.4	0.422892	14.2167	64.5402	6.01213	7.21999e-46	3.02206e-44	Up	0.697679	0.862169	0.993163	85.4941	54.4063	32.6817	GeneID:93671,Genbank:XM_006506800.3,MGI:MGI:2135946	CD163 antigen	GO:0006953,GO:0006954,GO:0009897,GO:0016020,GO:0016021,GO:0005044,GO:0005576,GO:0005886	acute-phase response|inflammatory response|external side of plasma membrane|membrane|integral component of membrane|scavenger receptor activity|extracellular region|plasma membrane
Cd177	30.7231	0.79492	5.37762	19.3569	4.27478	7.54761e-08	4.82046e-07	Up	0.0207625	0.0254048	0	0.28592	0.509148	0.151505	GeneID:68891,Genbank:XM_011250689.1,MGI:MGI:1916141	CD177 antigen	GO:0048306,GO:0005886,GO:0070821,GO:0007155,GO:0072672,GO:0007159,GO:0016020,GO:0016021,GO:0030100,GO:0030667,GO:0098742,GO:0032930,GO:2001044,GO:0034394,GO:0043315,GO:0044853,GO:0002020,GO:0045087,GO:0002376,GO:0045217,GO:0005178	calcium-dependent protein binding|plasma membrane|tertiary granule membrane|cell adhesion|neutrophil extravasation|leukocyte cell-cell adhesion|membrane|integral component of membrane|regulation of endocytosis|secretory granule membrane|cell-cell adhesion via plasma-membrane adhesion molecules|positive regulation of superoxide anion generation|regulation of integrin-mediated signaling pathway|pro…
Cd180	525.903	0.194352	20.3899	15.5928	3.96281	2.05754e-92	2.14793e-90	Up	0.398313	0.383899	0.364557	5.53452	5.58654	7.71021	GeneID:17079,Genbank:NM_008533.2,MGI:MGI:1194924	CD180 antigen	GO:0005515,GO:0005886,GO:0005887,GO:0006954,GO:0016020,GO:0016021,GO:0031666,GO:0038023,GO:0045087,GO:0071222,GO:0002224,GO:0002322,GO:0002376	protein binding|plasma membrane|integral component of plasma membrane|inflammatory response|membrane|integral component of membrane|positive regulation of lipopolysaccharide-mediated signaling pathway|signaling receptor activity|innate immune response|cellular response to lipopolysaccharide|toll-like receptor signaling pathway|B cell proliferation involved in immune response|immune system process
Cd19	3.96616	1.66282	2.06364	10.7888	3.43147	0.0390515	0.0893755	Up	0.00526153	0.00515036	0	0.0437472	0.0252991	0.0493631	GeneID:12478,Genbank:XM_006507282.3,MGI:MGI:88319	CD19 antigen	GO:0006968,GO:0009897,GO:0016020,GO:0016021,GO:0032991,GO:0050853,GO:0051281,GO:0005057,GO:0005515,GO:0005623	cellular defense response|external side of plasma membrane|membrane|integral component of membrane|protein-containing complex|B cell receptor signaling pathway|positive regulation of release of sequestered calcium ion into cytosol|signal transducer activity, downstream of receptor|protein binding|cell	mmu04151,mmu04640,mmu04662,mmu05340,mmu05169	PI3K-Akt signaling pathway|Hematopoietic cell lineage|B cell receptor signaling pathway|Primary immunodeficiency|Epstein-Barr virus infection
Cd2	50.395	0.578095	7.91536	23.8485	4.57583	2.46539e-15	3.25832e-14	Up	0.0622967	0.0243922	0.0628156	1.35967	1.05439	1.32478	GeneID:12481,Genbank:NM_013486.2,MGI:MGI:88320	CD2 antigen	GO:2000484,GO:0034113,GO:0005576,GO:0042110,GO:0005911,GO:0042803,GO:0007155,GO:0009897,GO:0009898,GO:0009986,GO:0016020,GO:0043621,GO:0016021,GO:0045121,GO:0019901,GO:0046658,GO:0030971,GO:0003823,GO:0098609,GO:0032760,GO:0005102,GO:1902715,GO:0032991,GO:0005515	positive regulation of interleukin-8 secretion|heterotypic cell-cell adhesion|extracellular region|T cell activation|cell-cell junction|protein homodimerization activity|cell adhesion|external side of plasma membrane|cytoplasmic side of plasma membrane|cell surface|membrane|protein self-association|integral component of membrane|membrane raft|protein kinase binding|anchored component of plasma me…	mmu04514,mmu04640	Cell adhesion molecules (CAMs)|Hematopoietic cell lineage
Cd200r1	319.484	0.224841	16.1738	12.4368	3.63654	7.71402e-59	4.33617e-57	Up	0.407027	0.339401	0.311613	5.42106	4.47237	3.93654	GeneID:57781,Genbank:NM_021325.3,MGI:MGI:1889024	CD200 receptor 1	GO:0009897,GO:0016020,GO:0016021,GO:0038023,GO:0043235,GO:0005515,GO:0005886	external side of plasma membrane|membrane|integral component of membrane|signaling receptor activity|receptor complex|protein binding|plasma membrane	mmu05167	Kaposi's sarcoma-associated herpesvirus infection
Cd200r3	36.1792	0.834008	5.85447	29.5007	4.88268	4.78522e-09	3.51879e-08	Up	0.0103087	0	0.00173243	0.210709	0.079308	0.0805958	GeneID:74603,Genbank:XM_011246035.1,MGI:MGI:1921853	CD200 receptor 3	GO:0016020,GO:0016021,GO:0038023,GO:0005515,GO:0009897	membrane|integral component of membrane|signaling receptor activity|protein binding|external side of plasma membrane
Cd200r4	73.812	0.435815	7.68669	10.1963	3.34998	1.50986e-14	1.89278e-13	Up	0.0665233	0.0308452	0.0388343	0.582222	0.350168	0.52557	GeneID:239849,Genbank:XM_006522130.2,MGI:MGI:3036289	CD200 receptor 4	GO:0016020,GO:0016021,GO:0038023,GO:0005515,GO:0009897	membrane|integral component of membrane|signaling receptor activity|protein binding|external side of plasma membrane
Cd209a	210.968	0.732434	6.31778	24.7157	4.62736	2.65352e-10	2.26459e-09	Up	0.0768382	0.263251	0.125902	6.79803	3.37135	1.85228	GeneID:170786,Genbank:NM_133238.5,MGI:MGI:2157942	CD209a antigen	GO:0009986,GO:0016020,GO:0016021,GO:0030246,GO:0042129,GO:0046872,GO:0048306,GO:0097367,GO:0001618,GO:0005537,GO:0006897	cell surface|membrane|integral component of membrane|carbohydrate binding|regulation of T cell proliferation|metal ion binding|calcium-dependent protein binding|carbohydrate derivative binding|virus receptor activity|mannose binding|endocytosis	mmu04145,mmu04625,mmu05152,mmu05162	Phagosome|C-type lectin receptor signaling pathway|Tuberculosis|Measles
Cd209b	96.5999	0.455264	10.0663	23.9645	4.58283	7.78454e-24	1.7173e-22	Up	0.0336803	0.0791246	0.040753	1.69422	0.965195	1.20776	GeneID:69165,Genbank:NM_001037800.3,MGI:MGI:1916415	CD209b antigen	GO:0006897,GO:0006910,GO:0009897,GO:0016020,GO:0016021,GO:0016045,GO:0030246,GO:0030247,GO:0042535,GO:0046872,GO:0050766,GO:0001872,GO:0001879,GO:0005537	endocytosis|phagocytosis, recognition|external side of plasma membrane|membrane|integral component of membrane|detection of bacterium|carbohydrate binding|polysaccharide binding|positive regulation of tumor necrosis factor biosynthetic process|metal ion binding|positive regulation of phagocytosis|(1->3)-beta-D-glucan binding|detection of yeast|mannose binding	mmu04145,mmu04625,mmu05152,mmu05162	Phagosome|C-type lectin receptor signaling pathway|Tuberculosis|Measles
Cd209c	29.9524	1.20908	5.33788	87.6653	6.45393	9.40414e-08	5.93486e-07	Up	0.0150353	0	0	0.726632	0.469915	0.180243	GeneID:170776,Genbank:XM_017312590.1,MGI:MGI:2157945	CD209c antigen	GO:0030246,GO:0046872,GO:0005537,GO:0005575,GO:0008150	carbohydrate binding|metal ion binding|mannose binding|cellular_component|biological_process	mmu04145,mmu04625,mmu05152,mmu05162	Phagosome|C-type lectin receptor signaling pathway|Tuberculosis|Measles
Cd209d	91.8619	0.931692	8.04561	180.523	7.49604	8.58137e-16	1.17395e-14	Up	0	0.0139663	0.0287732	4.31516	2.113	1.62117	GeneID:170779,Genbank:NM_130904.2,MGI:MGI:2157947	CD209d antigen	GO:0016021,GO:0030246,GO:0042742,GO:0042803,GO:0046872,GO:0050715,GO:0005537,GO:0006897,GO:0016020	integral component of membrane|carbohydrate binding|defense response to bacterium|protein homodimerization activity|metal ion binding|positive regulation of cytokine secretion|mannose binding|endocytosis|membrane	mmu04145,mmu04625,mmu05152,mmu05162	Phagosome|C-type lectin receptor signaling pathway|Tuberculosis|Measles
Cd209e	683.546	1.42771	8.9955	7347.12	12.843	2.35159e-19	4.09962e-18	Up	0	0	0	19.7909	7.76295	6.35945	GeneID:170780,Genbank:NM_130905.2,MGI:MGI:2157948	CD209e antigen	GO:0009897,GO:0016020,GO:0016021,GO:0030246,GO:0042102,GO:0097323,GO:0005537,GO:0005886,GO:0006897	external side of plasma membrane|membrane|integral component of membrane|carbohydrate binding|positive regulation of T cell proliferation|B cell adhesion|mannose binding|plasma membrane|endocytosis	mmu04145,mmu04625,mmu05152,mmu05162	Phagosome|C-type lectin receptor signaling pathway|Tuberculosis|Measles
Cd22	260.465	0.382461	16.1612	72.5575	6.18105	9.46309e-59	5.30236e-57	Up	0.0120946	0.0177586	0.0335372	1.65612	1.89584	1.27969	GeneID:12483,Genbank:NM_001043317.2,MGI:MGI:88322	CD22 antigen	GO:0007155,GO:0007166,GO:0009897,GO:0015026,GO:0016020,GO:0016021,GO:0030246,GO:0005515,GO:0005886,GO:0005887	cell adhesion|cell surface receptor signaling pathway|external side of plasma membrane|coreceptor activity|membrane|integral component of membrane|carbohydrate binding|protein binding|plasma membrane|integral component of plasma membrane	mmu04514,mmu04640,mmu04662	Cell adhesion molecules (CAMs)|Hematopoietic cell lineage|B cell receptor signaling pathway
Cd226	23.6955	0.63869	3.79699	5.37067	2.4251	0.000146463	0.000587392	Up	0.026652	0.0130444	0.0188118	0.0969497	0.0922689	0.141693	GeneID:225825,Genbank:XM_006526463.1,MGI:MGI:3039602	CD226 antigen	GO:0050839,GO:0009986,GO:0002860,GO:0016020,GO:0002891,GO:0050862,GO:0016021,GO:0005102,GO:0060369,GO:0005178,GO:0005515,GO:0005886,GO:0005887,GO:0019901,GO:0005913,GO:0032729,GO:0007155,GO:0033005,GO:0007156,GO:0038023,GO:0007157,GO:0001816,GO:0042803,GO:0008037,GO:0002729,GO:0045954,GO:0009897	cell adhesion molecule binding|cell surface|positive regulation of natural killer cell mediated cytotoxicity directed against tumor cell target|membrane|positive regulation of immunoglobulin mediated immune response|positive regulation of T cell receptor signaling pathway|integral component of membrane|signaling receptor binding|positive regulation of Fc receptor mediated stimulatory signaling pa…	mmu04514	Cell adhesion molecules (CAMs)
Cd244	54.6766	0.664343	8.28341	45.3499	5.50303	1.19697e-16	1.73778e-15	Up	0.00672651	0.00987658	0.00678255	0.415964	0.339604	0.361115	GeneID:18106,Genbank:XM_006496695.3,MGI:MGI:109294	CD244 natural killer cell receptor 2B4	GO:0060732,GO:0002323,GO:0071663,GO:0002376,GO:1902715,GO:0005515,GO:0005886,GO:0006955,GO:0009897,GO:2000484,GO:0016020,GO:2000566,GO:0016021,GO:0032819,GO:0038023,GO:0001773,GO:0042288,GO:0002250,GO:0045087	positive regulation of inositol phosphate biosynthetic process|natural killer cell activation involved in immune response|positive regulation of granzyme B production|immune system process|positive regulation of interferon-gamma secretion|protein binding|plasma membrane|immune response|external side of plasma membrane|positive regulation of interleukin-8 secretion|membrane|positive regulation of …	mmu04650	Natural killer cell mediated cytotoxicity
Cd247	32.7683	0.564336	4.33712	5.45504	2.44759	1.44365e-05	6.7824e-05	Up	0.020453	0.0155718	0.0320808	0.155886	0.0917884	0.142139	GeneID:12503,Genbank:XM_011238745.2,MGI:MGI:88334	CD247 antigen	GO:0051289,GO:0005515,GO:0070207,GO:0005737,GO:1990782,GO:0005886,GO:0007166,GO:0016020,GO:0016021,GO:0032623,GO:2000010,GO:0042101,GO:0042105,GO:0042802,GO:0002250,GO:0042803,GO:0002376,GO:0050852,GO:0004888	protein homotetramerization|protein binding|protein homotrimerization|cytoplasm|protein tyrosine kinase binding|plasma membrane|cell surface receptor signaling pathway|membrane|integral component of membrane|interleukin-2 production|positive regulation of protein localization to cell surface|T cell receptor complex|alpha-beta T cell receptor complex|identical protein binding|adaptive immune respo…	mmu04650,mmu04660,mmu04658,mmu04659,mmu05142	Natural killer cell mediated cytotoxicity|T cell receptor signaling pathway|Th1 and Th2 cell differentiation|Th17 cell differentiation|Chagas disease (American trypanosomiasis)
Cd24a	1986.43	0.124829	12.1755	2.86763	1.51986	4.19704e-34	1.31913e-32	Up	6.37325	8.2208	9.22006	23.2487	22.6212	25.9775	GeneID:12484,Genbank:NM_009846.2,MGI:MGI:88323	CD24a antigen	GO:0002904,GO:0005515,GO:0005886,GO:0007155,GO:0007157,GO:0007159,GO:0007166,GO:0019901,GO:0007204,GO:0022407,GO:0007274,GO:0022409,GO:0030246,GO:0030262,GO:0030296,GO:0030544,GO:0033625,GO:0030889,GO:0031175,GO:0033630,GO:0033632,GO:0033634,GO:0034107,GO:0001666,GO:0045665,GO:0034109,GO:0001775,GO:0045730,GO:0034119,GO:0001959,GO:0046014,GO:0042103,GO:0002237,GO:0046641,GO:0002329,GO:0002376,GO:…	positive regulation of B cell apoptotic process|protein binding|plasma membrane|cell adhesion|heterophilic cell-cell adhesion via plasma membrane cell adhesion molecules|leukocyte cell-cell adhesion|cell surface receptor signaling pathway|protein kinase binding|positive regulation of cytosolic calcium ion concentration|regulation of cell-cell adhesion|neuromuscular synaptic transmission|positive …	mmu04640	Hematopoietic cell lineage
Cd27	28.908	0.60667	4.95838	8.04504	3.0081	7.10834e-07	4.00212e-06	Up	0.031887	0.0702298	0.0482289	0.497111	0.375641	0.39888	GeneID:21940,Genbank:XM_006505901.3,MGI:MGI:88326	CD27 antigen	GO:0046330,GO:0042981,GO:0005887,GO:0048305,GO:0043027,GO:0006915,GO:0070233,GO:0043066,GO:0006954,GO:0097190,GO:0006955,GO:0007275,GO:0009897,GO:0009986,GO:0016020,GO:0097191,GO:0043154,GO:0016021,GO:0043410,GO:0032496,GO:0045078,GO:0033209,GO:0004888,GO:0045579,GO:0042100,GO:0005031,GO:0045582,GO:0042127,GO:0005515	positive regulation of JNK cascade|regulation of apoptotic process|integral component of plasma membrane|immunoglobulin secretion|cysteine-type endopeptidase inhibitor activity involved in apoptotic process|apoptotic process|negative regulation of T cell apoptotic process|negative regulation of apoptotic process|inflammatory response|apoptotic signaling pathway|immune response|multicellular organ…	mmu04060	Cytokine-cytokine receptor interaction
Cd274	383.545	0.185232	11.3016	4.26757	2.09341	1.28857e-29	3.57578e-28	Up	0.661951	0.437088	0.584525	2.64607	2.45966	2.45392	GeneID:60533,Genbank:NM_021893.3,MGI:MGI:1926446	CD274 antigen	GO:0070062,GO:0031295,GO:0006955,GO:0071222,GO:0032689,GO:0007165,GO:1901998,GO:0032693,GO:1903556,GO:0007166,GO:0009897,GO:0034097,GO:0009986,GO:1905404,GO:0042102,GO:2001181,GO:0016020,GO:0042130,GO:0016021,GO:0005515,GO:0030335,GO:0005886,GO:0046007	extracellular exosome|T cell costimulation|immune response|cellular response to lipopolysaccharide|negative regulation of interferon-gamma production|signal transduction|toxin transport|negative regulation of interleukin-10 production|negative regulation of tumor necrosis factor superfamily cytokine production|cell surface receptor signaling pathway|external side of plasma membrane|response to cy…	mmu04514	Cell adhesion molecules (CAMs)
Cd28	61.3399	0.528334	6.87446	12.3978	3.63201	6.22271e-12	6.30103e-11	Up	0.0264137	0.00969584	0.0532674	0.466688	0.263536	0.430226	GeneID:12487,Genbank:NM_007642.4,MGI:MGI:88327	CD28 antigen	GO:0009986,GO:0010628,GO:0010629,GO:0014068,GO:0016020,GO:0016021,GO:0019901,GO:0045086,GO:0031295,GO:0045121,GO:0045589,GO:0045840,GO:0045944,GO:0046641,GO:0048304,GO:0050852,GO:0001772,GO:0002020,GO:0002863,GO:0005070,GO:0005886,GO:0006955,GO:0009897,GO:0032733,GO:0032753,GO:0042102,GO:0042110,GO:0051897,GO:0042803,GO:0097190,GO:0045060,GO:0098636,GO:0045066	cell surface|positive regulation of gene expression|negative regulation of gene expression|positive regulation of phosphatidylinositol 3-kinase signaling|membrane|integral component of membrane|protein kinase binding|positive regulation of interleukin-2 biosynthetic process|T cell costimulation|membrane raft|regulation of regulatory T cell differentiation|positive regulation of mitotic nuclear di…	mmu04514,mmu04660,mmu04672,mmu05322,mmu05323,mmu05320,mmu05330,mmu05332,mmu05416,mmu04940,mmu05162	Cell adhesion molecules (CAMs)|T cell receptor signaling pathway|Intestinal immune network for IgA production|Systemic lupus erythematosus|Rheumatoid arthritis|Autoimmune thyroid disease|Allograft rejection|Graft-versus-host disease|Viral myocarditis|Type I diabetes mellitus|Measles
Cd300a	400.145	0.19266	13.4154	5.99853	2.58461	4.91324e-41	1.82948e-39	Up	0.249122	0.33502	0.201897	1.70353	1.55609	1.70135	GeneID:217303,Genbank:XM_011248947.2,MGI:MGI:2443411	CD300A molecule	GO:1902567,GO:0043305,GO:0005515,GO:1902569,GO:0005886,GO:2000417,GO:0043407,GO:0006898,GO:0008429,GO:0014063,GO:0016020,GO:0016021,GO:0048147,GO:0019902,GO:0050856,GO:0030889,GO:0050859,GO:0032516,GO:0051134,GO:0033007,GO:0001786,GO:0060101,GO:0034125,GO:0002376,GO:1902564,GO:0038023,GO:0002552	negative regulation of eosinophil activation|negative regulation of mast cell degranulation|protein binding|negative regulation of activation of Janus kinase activity|plasma membrane|negative regulation of eosinophil migration|negative regulation of MAP kinase activity|receptor-mediated endocytosis|phosphatidylethanolamine binding|negative regulation of serotonin secretion|membrane|integral compo…
Cd300c2	711.061	0.13289	22.7493	8.12943	3.02315	1.45717e-114	2.14755e-112	Up	2.08984	1.86194	1.80441	15.6203	17.3294	16.3324	GeneID:140497,Genbank:NM_134158.1,MGI:MGI:2153249	CD300C molecule 2	GO:0005886,GO:0016020,GO:0016021,GO:0050715,GO:0002376,GO:0005515	plasma membrane|membrane|integral component of membrane|positive regulation of cytokine secretion|immune system process|protein binding
Cd300lb	275.041	0.80649	7.30282	59.2873	5.88965	2.81803e-13	3.21344e-12	Up	0.00494569	0.0387295	0.089764	2.88876	2.72524	2.69635	GeneID:217304,Genbank:XM_006533072.1,MGI:MGI:2685099	CD300 molecule like family member B	GO:0005886,GO:0016020,GO:0016021,GO:0033005,GO:0071222,GO:0002376,GO:0002446,GO:0005515	plasma membrane|membrane|integral component of membrane|positive regulation of mast cell activation|cellular response to lipopolysaccharide|immune system process|neutrophil mediated immunity|protein binding
Cd300ld	27.6201	0.954908	5.56469	39.7745	5.31377	2.62612e-08	1.7721e-07	Up	0	0	0.023561	0.267136	0.235941	0.474978	GeneID:217305,Genbank:NM_145437.2,MGI:MGI:2442358	CD300 molecule like family member d	GO:0005886,GO:0016020,GO:0016021,GO:0032675,GO:0032680,GO:0001618,GO:0002376,GO:0005515	plasma membrane|membrane|integral component of membrane|regulation of interleukin-6 production|regulation of tumor necrosis factor production|virus receptor activity|immune system process|protein binding
Cd300ld3	20.5942	0.904462	4.23911	14.2621	3.83411	2.24409e-05	0.000102599	Up	0	0.0478912	0.0822209	0.38984	0.407762	1.15602	GeneID:382551,Genbank:XM_006533653.3,MGI:MGI:2687214	CD300 molecule like family member D3	GO:0005768,GO:0005886,GO:0016020,GO:0016021,GO:0031398,GO:0034165,GO:0002376,GO:0005515,GO:0005764	endosome|plasma membrane|membrane|integral component of membrane|positive regulation of protein ubiquitination|positive regulation of toll-like receptor 9 signaling pathway|immune system process|protein binding|lysosome
Cd300ld4	12.4254	1.05913	2.69244	7.21828	2.85165	0.00709306	0.0201781	Up	0	0.0380691	0.0490185	0.0707349	0.392699	0.202705	GeneID:100043123,Genbank:XM_017314198.1,MGI:MGI:3702658	CD300 molecule like family member D4	GO:0003674,GO:0005575,GO:0008150	molecular_function|cellular_component|biological_process
Cd300lf	375.029	0.293479	18.9614	47.3331	5.56478	3.55302e-80	3.16309e-78	Up	0.139194	0.0599513	0.0561415	4.00438	5.15621	3.56947	GeneID:246746,Genbank:XM_017314553.1,MGI:MGI:2442359	CD300 molecule like family member F	GO:0097001,GO:0005136,GO:1902216,GO:0005515,GO:2000426,GO:0005886,GO:0008289,GO:0016020,GO:0016021,GO:0030316,GO:2000427,GO:0033004,GO:0034125,GO:0035666,GO:0001618,GO:0035772,GO:0001786,GO:0002376	ceramide binding|interleukin-4 receptor binding|positive regulation of interleukin-4-mediated signaling pathway|protein binding|negative regulation of apoptotic cell clearance|plasma membrane|lipid binding|membrane|integral component of membrane|osteoclast differentiation|positive regulation of apoptotic cell clearance|negative regulation of mast cell activation|negative regulation of MyD88-depen…
Cd300lg	28.443	0.582788	2.05827	2.29665	1.19953	0.0395645	0.0904198	Up	0.146083	0.056177	0.0631283	0.244007	0.190655	0.206667	GeneID:52685,Genbank:NM_001160711.1,MGI:MGI:1289168	CD300 molecule like family member G	GO:0005768,GO:0005886,GO:0016020,GO:0016021,GO:0016323,GO:0016324,GO:0001791,GO:0002376,GO:0002414	endosome|plasma membrane|membrane|integral component of membrane|basolateral plasma membrane|apical plasma membrane|IgM binding|immune system process|immunoglobulin transcytosis in epithelial cells
Cd33	862.452	0.132114	16.3947	4.48768	2.16597	2.08812e-60	1.2007e-58	Up	1.15102	1.54531	1.52759	6.68588	6.73759	6.52095	GeneID:12489,Genbank:XM_006540590.3,MGI:MGI:99440	CD33 antigen	GO:0016020,GO:0016021,GO:0030246,GO:0005886,GO:0007155,GO:0009897	membrane|integral component of membrane|carbohydrate binding|plasma membrane|cell adhesion|external side of plasma membrane	mmu04640	Hematopoietic cell lineage
Cd36	229.574	0.1981	8.56488	3.24159	1.6967	1.08187e-17	1.67911e-16	Up	0.337694	0.371878	0.414992	1.24302	1.29223	1.30175	GeneID:12491,Genbank:NM_001159558.1,MGI:MGI:107899	CD36 antigen	GO:0071222,GO:0071223,GO:0071404,GO:0005783,GO:0071447,GO:0005794,GO:0071726,GO:0071813,GO:0005886,GO:0090208,GO:0097009,GO:0005901,GO:0006631,GO:0009986,GO:0006641,GO:0010628,GO:0006910,GO:0010629,GO:0006955,GO:0010744,GO:0010886,GO:0010942,GO:0030301,GO:0015908,GO:0031526,GO:0015909,GO:0016020,GO:0031623,GO:0032735,GO:0032755,GO:0032760,GO:0000122,GO:0042953,GO:0032991,GO:0001676,GO:0033993,GO:…	cellular response to lipopolysaccharide|cellular response to lipoteichoic acid|cellular response to low-density lipoprotein particle stimulus|endoplasmic reticulum|cellular response to hydroperoxide|Golgi apparatus|cellular response to diacyl bacterial lipopeptide|lipoprotein particle binding|plasma membrane|positive regulation of triglyceride metabolic process|energy homeostasis|caveola|fatty ac…	mmu04152,mmu04512,mmu04145,mmu04640,mmu04920,mmu03320,mmu04975,mmu04979,mmu04931,mmu05144	AMPK signaling pathway|ECM-receptor interaction|Phagosome|Hematopoietic cell lineage|Adipocytokine signaling pathway|PPAR signaling pathway|Fat digestion and absorption|Cholesterol metabolism|Insulin resistance|Malaria
Cd37	720.378	0.152927	17.2281	6.21021	2.63464	1.63569e-66	1.08252e-64	Up	1.22595	1.51731	1.41378	10.3031	8.0291	8.79158	GeneID:12493,Genbank:NM_001290804.1,MGI:MGI:88330	CD37 antigen	GO:0005887,GO:0007166,GO:0008285,GO:0016020,GO:0016021,GO:0030886,GO:0042832,GO:0050688,GO:0001772,GO:0002639,GO:0002920	integral component of plasma membrane|cell surface receptor signaling pathway|negative regulation of cell proliferation|membrane|integral component of membrane|negative regulation of myeloid dendritic cell activation|defense response to protozoan|regulation of defense response to virus|immunological synapse|positive regulation of immunoglobulin production|regulation of humoral immune response	mmu04640	Hematopoietic cell lineage
Cd38	973.621	0.128625	11.8341	2.8722	1.52216	2.60078e-32	7.85069e-31	Up	2.33695	2.13939	2.54722	7.77816	7.16061	6.27766	GeneID:12494,Genbank:NM_007646.5,MGI:MGI:107474	CD38 antigen	GO:0043231,GO:0030307,GO:0005634,GO:0045779,GO:0030890,GO:0005886,GO:0045892,GO:0045893,GO:0007204,GO:0009725,GO:0009986,GO:0016020,GO:0016021,GO:0045907,GO:0032024,GO:0016740,GO:0050135,GO:0033194,GO:0016787,GO:0050853,GO:0042493,GO:0016798,GO:0001666,GO:0060292,GO:0042802,GO:0016849,GO:0003953,GO:0061809,GO:0043066	intracellular membrane-bounded organelle|positive regulation of cell growth|nucleus|negative regulation of bone resorption|positive regulation of B cell proliferation|plasma membrane|negative regulation of transcription, DNA-templated|positive regulation of transcription, DNA-templated|positive regulation of cytosolic calcium ion concentration|response to hormone|cell surface|membrane|integral co…	mmu00760,mmu04020,mmu04640,mmu04921,mmu04970,mmu04972,mmu05169	Nicotinate and nicotinamide metabolism|Calcium signaling pathway|Hematopoietic cell lineage|Oxytocin signaling pathway|Salivary secretion|Pancreatic secretion|Epstein-Barr virus infection
Cd3d	31.6604	1.28803	6.5293	340.131	8.40994	6.60791e-11	5.98294e-10	Up	0	0	0	0.744615	0.5258	0.579788	GeneID:12500,Genbank:XM_006509965.1,MGI:MGI:88331	CD3 antigen, delta polypeptide	GO:0005515,GO:0007166,GO:0016020,GO:0016021,GO:0042101,GO:0042105,GO:0042110,GO:0042803,GO:0045059,GO:0046982,GO:0002250,GO:0051260,GO:0002376,GO:0065003,GO:0004888	protein binding|cell surface receptor signaling pathway|membrane|integral component of membrane|T cell receptor complex|alpha-beta T cell receptor complex|T cell activation|protein homodimerization activity|positive thymic T cell selection|protein heterodimerization activity|adaptive immune response|protein homooligomerization|immune system process|protein-containing complex assembly|transmembran…	mmu04640,mmu04660,mmu04658,mmu04659,mmu05340,mmu05166,mmu05162,mmu05142	Hematopoietic cell lineage|T cell receptor signaling pathway|Th1 and Th2 cell differentiation|Th17 cell differentiation|Primary immunodeficiency|HTLV-I infection|Measles|Chagas disease (American trypanosomiasis)
Cd3e	53.3328	1.26222	6.49322	293.231	8.1959	8.4021e-11	7.55284e-10	Up	0	0.00919125	0	1.50286	0.830731	0.753681	GeneID:12501,Genbank:XM_006509966.3,MGI:MGI:88332	CD3 antigen, epsilon polypeptide	GO:0005911,GO:0007166,GO:0007584,GO:0009897,GO:0010628,GO:0010629,GO:0043197,GO:0016020,GO:0044297,GO:0016021,GO:0045060,GO:0016358,GO:0045086,GO:0045879,GO:0046641,GO:0046649,GO:0046982,GO:0050731,GO:0050850,GO:0001772,GO:0002250,GO:0002376,GO:0002669,GO:0004871,GO:0004888,GO:0005515,GO:0005886,GO:0017124,GO:0021549,GO:0031295,GO:0032729,GO:0032753,GO:0042101,GO:0042102,GO:0050852,GO:0050870,GO:…	cell-cell junction|cell surface receptor signaling pathway|response to nutrient|external side of plasma membrane|positive regulation of gene expression|negative regulation of gene expression|dendritic spine|membrane|cell body|integral component of membrane|negative thymic T cell selection|dendrite development|positive regulation of interleukin-2 biosynthetic process|negative regulation of smoothe…	mmu04640,mmu04660,mmu04658,mmu04659,mmu05340,mmu05166,mmu05162,mmu05142	Hematopoietic cell lineage|T cell receptor signaling pathway|Th1 and Th2 cell differentiation|Th17 cell differentiation|Primary immunodeficiency|HTLV-I infection|Measles|Chagas disease (American trypanosomiasis)
Cd3g	34.9156	1.27345	6.7154	375.253	8.55172	1.87555e-11	1.81131e-10	Up	0	0	0	0.955736	0.96472	1.10384	GeneID:12502,Genbank:NM_009850.2,MGI:MGI:88333	CD3 antigen, gamma polypeptide	GO:0005515,GO:0007163,GO:0007166,GO:0015031,GO:0016020,GO:0016021,GO:0042105,GO:0042803,GO:0046982,GO:0051260,GO:0070228,GO:0002250,GO:0002376,GO:0004888	protein binding|establishment or maintenance of cell polarity|cell surface receptor signaling pathway|protein transport|membrane|integral component of membrane|alpha-beta T cell receptor complex|protein homodimerization activity|protein heterodimerization activity|protein homooligomerization|regulation of lymphocyte apoptotic process|adaptive immune response|immune system process|transmembrane si…	mmu04640,mmu04660,mmu04658,mmu04659,mmu05166,mmu05162,mmu05142	Hematopoietic cell lineage|T cell receptor signaling pathway|Th1 and Th2 cell differentiation|Th17 cell differentiation|HTLV-I infection|Measles|Chagas disease (American trypanosomiasis)
Cd40	62.9446	0.43372	5.22224	4.8065	2.26499	1.76775e-07	1.07724e-06	Up	0.223584	0.0859806	0.201292	0.829911	0.721829	1.03217	GeneID:21939,Genbank:XM_006499155.3,MGI:MGI:88336	CD40 antigen	GO:0005886,GO:0005887,GO:0006874,GO:0006954,GO:0006955,GO:0033209,GO:0007275,GO:0035631,GO:0009897,GO:0038023,GO:0009986,GO:0042113,GO:0042127,GO:0042531,GO:0042832,GO:0051023,GO:0042981,GO:0051092,GO:0043025,GO:0051607,GO:0043196,GO:0090037,GO:0097190,GO:2000353,GO:0001934,GO:0002376,GO:0002768,GO:0003823,GO:0005031,GO:0005515,GO:0005576,GO:0005615,GO:0005737,GO:0016020,GO:0016021,GO:0019899,GO:…	plasma membrane|integral component of plasma membrane|cellular calcium ion homeostasis|inflammatory response|immune response|tumor necrosis factor-mediated signaling pathway|multicellular organism development|CD40 receptor complex|external side of plasma membrane|signaling receptor activity|cell surface|B cell activation|regulation of cell proliferation|positive regulation of tyrosine phosphoryla…	mmu04064,mmu04060,mmu04514,mmu04620,mmu04672,mmu05202,mmu05310,mmu05322,mmu05320,mmu05330,mmu05340,mmu05416,mmu05166,mmu05169,mmu05144,mmu05145	NF-kappa B signaling pathway|Cytokine-cytokine receptor interaction|Cell adhesion molecules (CAMs)|Toll-like receptor signaling pathway|Intestinal immune network for IgA production|Transcriptional misregulation in cancers|Asthma|Systemic lupus erythematosus|Autoimmune thyroid disease|Allograft rejection|Primary immunodeficiency|Viral myocarditis|HTLV-I infection|Epstein-Barr virus infection|Malar…
Cd40lg	6.22059	1.5859	2.60196	17.4655	4.12644	0.00926927	0.0256856	Up	0.0114028	0.0111619	0	0.201469	0.0219313	0.190186	GeneID:21947,Genbank:NM_011616.2,MGI:MGI:88337	CD40 ligand	GO:2000353,GO:0042995,GO:0030168,GO:0005174,GO:2001200,GO:0043066,GO:0030183,GO:0005576,GO:0044297,GO:0030890,GO:0005615,GO:0045190,GO:0005886,GO:0006954,GO:0006955,GO:0007165,GO:0032729,GO:0007257,GO:0045348,GO:0032733,GO:0009897,GO:0048305,GO:0032735,GO:0009986,GO:0051023,GO:0032753,GO:0010628,GO:0002839,GO:0051092,GO:0042100,GO:0016020,GO:0005125,GO:0097028,GO:0042102,GO:0016021,GO:0005164	positive regulation of endothelial cell apoptotic process|cell projection|platelet activation|CD40 receptor binding|positive regulation of dendritic cell differentiation|negative regulation of apoptotic process|B cell differentiation|extracellular region|cell body|positive regulation of B cell proliferation|extracellular space|isotype switching|plasma membrane|inflammatory response|immune respons…	mmu04064,mmu04060,mmu04514,mmu04660,mmu04672,mmu05310,mmu05322,mmu05320,mmu05330,mmu05340,mmu05416,mmu05144,mmu05145	NF-kappa B signaling pathway|Cytokine-cytokine receptor interaction|Cell adhesion molecules (CAMs)|T cell receptor signaling pathway|Intestinal immune network for IgA production|Asthma|Systemic lupus erythematosus|Autoimmune thyroid disease|Allograft rejection|Primary immunodeficiency|Viral myocarditis|Malaria|Toxoplasmosis
Cd44	2266.91	0.132714	26.3602	11.3009	3.49837	3.91674e-153	1.0568e-150	Up	0.912858	0.806155	0.980492	12.3415	10.9518	8.77637	GeneID:12505,Genbank:XM_006498649.2,MGI:MGI:88338	CD44 antigen	GO:0005515,GO:0005540,GO:0005634,GO:0005794,GO:0005829,GO:0016323,GO:0005886,GO:0016324,GO:0005902,GO:0016477,GO:0019901,GO:0019955,GO:0030214,GO:0043154,GO:0031175,GO:0043518,GO:0031258,GO:0032991,GO:0044319,GO:0044344,GO:0045590,GO:0050728,GO:0001558,GO:0050731,GO:0001658,GO:0002246,GO:0051219,GO:0002821,GO:0002906,GO:0004896,GO:0005114,GO:0005154,GO:0007155,GO:0009897,GO:0009986,GO:0010628,GO:…	protein binding|hyaluronic acid binding|nucleus|Golgi apparatus|cytosol|basolateral plasma membrane|plasma membrane|apical plasma membrane|microvillus|cell migration|protein kinase binding|cytokine binding|hyaluronan catabolic process|negative regulation of cysteine-type endopeptidase activity involved in apoptotic process|neuron projection development|negative regulation of DNA damage response, …	mmu04512,mmu04640,mmu05206,mmu05205,mmu05169	ECM-receptor interaction|Hematopoietic cell lineage|MicroRNAs in cancer|Proteoglycans in cancer|Epstein-Barr virus infection
Cd48	401.263	0.214961	16.7446	12.121	3.59944	6.20143e-63	3.77641e-61	Up	0.652547	0.410631	0.620383	8.30315	6.25738	6.87038	GeneID:12506,Genbank:XM_006496637.2,MGI:MGI:88339	CD48 antigen	GO:0005886,GO:0007165,GO:0009897,GO:0016020,GO:0031225,GO:0032991,GO:0038023,GO:0042110,GO:0045121,GO:0045576,GO:0046658,GO:0002819,GO:0003823,GO:0005515	plasma membrane|signal transduction|external side of plasma membrane|membrane|anchored component of membrane|protein-containing complex|signaling receptor activity|T cell activation|membrane raft|mast cell activation|anchored component of plasma membrane|regulation of adaptive immune response|antigen binding|protein binding	mmu04650	Natural killer cell mediated cytotoxicity
Cd5	35.3062	0.699718	4.29679	8.03634	3.00654	1.73291e-05	8.02951e-05	Up	0.0942275	0.0061491	0.0443391	0.626767	0.289969	0.301226	GeneID:12507,Genbank:XM_006526621.2,MGI:MGI:88340	CD5 antigen	GO:0005886,GO:0009897,GO:0016020,GO:0016021,GO:0031295,GO:0044214,GO:0097190,GO:0005044,GO:0005515	plasma membrane|external side of plasma membrane|membrane|integral component of membrane|T cell costimulation|spanning component of plasma membrane|apoptotic signaling pathway|scavenger receptor activity|protein binding	mmu04640	Hematopoietic cell lineage
Cd52	440.803	0.199333	21.1779	18.6543	4.22144	1.52838e-99	1.86144e-97	Up	1.24683	1.24822	1.25721	26.5355	21.528	25.522	GeneID:23833,Genbank:NM_013706.2,MGI:MGI:1346088	CD52 antigen	GO:0031225,GO:0097225,GO:0005886,GO:0007204,GO:0016020	anchored component of membrane|sperm midpiece|plasma membrane|positive regulation of cytosolic calcium ion concentration|membrane
Cd53	4592.5	0.122247	29.5535	12.2341	3.61284	5.91349e-192	2.30468e-189	Up	3.44383	3.7246	3.25709	53.9264	39.3503	40.6243	GeneID:12508,Genbank:NM_007651.3,MGI:MGI:88341	CD53 antigen	GO:0005911,GO:0007166,GO:0009986,GO:0016020,GO:0016021,GO:0030054,GO:0045661,GO:0098609,GO:1901741,GO:0001772,GO:0005886,GO:0005887	cell-cell junction|cell surface receptor signaling pathway|cell surface|membrane|integral component of membrane|cell junction|regulation of myoblast differentiation|cell-cell adhesion|positive regulation of myoblast fusion|immunological synapse|plasma membrane|integral component of plasma membrane
Cd5l	116.488	1.21359	8.4789	1251.87	10.2899	2.27337e-17	3.46699e-16	Up	0	0	0	1.46176	1.51404	2.09344	GeneID:11801,Genbank:NM_009690.2,MGI:MGI:1334419	CD5 antigen-like	GO:0005615,GO:0005737,GO:0006915,GO:0006954,GO:0016020,GO:0002376,GO:0005044,GO:0005576	extracellular space|cytoplasm|apoptotic process|inflammatory response|membrane|immune system process|scavenger receptor activity|extracellular region
Cd63	6326.93	0.07758	21.7616	3.22268	1.68826	5.36798e-105	6.97361e-103	Up	33.9033	33.0721	36.8236	121.572	121.355	109.095	GeneID:12512,Genbank:NM_001042580.1,MGI:MGI:99529	CD63 antigen	GO:0005770,GO:0005886,GO:0005887,GO:0007155,GO:0007160,GO:0007166,GO:0009986,GO:0034613,GO:0010008,GO:0035646,GO:0010633,GO:0043473,GO:0015031,GO:0044877,GO:0045785,GO:0045807,GO:0048757,GO:0050931,GO:0070062,GO:0002092,GO:0005515,GO:0005576,GO:0005615,GO:0005737,GO:0005764,GO:0005765,GO:0005768,GO:0016020,GO:0016021,GO:0016477,GO:0030855,GO:0031226,GO:0031902,GO:0097487,GO:0031904,GO:1900746,GO:…	late endosome|plasma membrane|integral component of plasma membrane|cell adhesion|cell-matrix adhesion|cell surface receptor signaling pathway|cell surface|cellular protein localization|endosome membrane|endosome to melanosome transport|negative regulation of epithelial cell migration|pigmentation|protein transport|protein-containing complex binding|positive regulation of cell adhesion|positive r…	mmu04142,mmu05205	Lysosome|Proteoglycans in cancer
Cd68	3129.76	0.130906	29.0842	13.9993	3.80728	5.6949e-186	2.03831e-183	Up	4.46922	5.19156	4.42577	83.502	63.9516	59.6119	GeneID:12514,Genbank:NM_001291058.1,MGI:MGI:88342	CD68 antigen	GO:0016020,GO:0016021,GO:0071310,GO:0005764,GO:0005768,GO:0005886	membrane|integral component of membrane|cellular response to organic substance|lysosome|endosome|plasma membrane	mmu04142	Lysosome
Cd69	12.7608	1.48196	4.7905	137.122	7.09932	1.66365e-06	8.91174e-06	Up	0	0	0	0.241564	0.156461	0.0605719	GeneID:12515,Genbank:XM_006505463.1,MGI:MGI:88343	CD69 antigen	GO:0016020,GO:0016021,GO:0030246,GO:0032991,GO:0035690,GO:0042803,GO:0005509,GO:0009897,GO:0009986	membrane|integral component of membrane|carbohydrate binding|protein-containing complex|cellular response to drug|protein homodimerization activity|calcium ion binding|external side of plasma membrane|cell surface
Cd72	120.723	0.330854	8.64152	7.25553	2.85908	5.54684e-18	8.81164e-17	Up	0.13321	0.306813	0.237035	1.73467	1.96676	1.47031	GeneID:12517,Genbank:NM_001110322.1,MGI:MGI:88345	CD72 antigen	GO:0030246,GO:0005887,GO:0016020,GO:0016021	carbohydrate binding|integral component of plasma membrane|membrane|integral component of membrane	mmu04662	B cell receptor signaling pathway
Cd74	4324.52	0.116528	42.6648	31.3772	4.97165	0	0	Up	2.15565	2.59326	3.19947	93.5527	82.6686	85.9261	GeneID:16149,Genbank:NM_001042605.1,MGI:MGI:96534	CD74 antigen (invariant polypeptide of major histocompatibility complex, class II antigen-associated)	GO:0002792,GO:0002821,GO:0002830,GO:0002906,GO:0004896,GO:0005515,GO:0007165,GO:0005764,GO:0008283,GO:0005770,GO:0009897,GO:0005771,GO:0009986,GO:0016020,GO:0016021,GO:0016064,GO:0042289,GO:0019882,GO:0042609,GO:0042613,GO:0019886,GO:0042658,GO:0043066,GO:0043123,GO:0043410,GO:0000187,GO:0050731,GO:0043518,GO:0001516,GO:0050998,GO:0001540,GO:0051085,GO:0044183,GO:0001934,GO:0001961,GO:0051290,GO:…	negative regulation of peptide secretion|positive regulation of adaptive immune response|positive regulation of type 2 immune response|negative regulation of mature B cell apoptotic process|cytokine receptor activity|protein binding|signal transduction|lysosome|cell proliferation|late endosome|external side of plasma membrane|multivesicular body|cell surface|membrane|integral component of membran…	mmu04612,mmu05152,mmu05168	Antigen processing and presentation|Tuberculosis|Herpes simplex infection
Cd79b	65.7252	0.423862	7.58194	9.27722	3.21369	3.40435e-14	4.16066e-13	Up	0.115788	0.19268	0.128428	1.6968	1.23597	1.32771	GeneID:15985,Genbank:NM_001313939.1,MGI:MGI:96431	CD79B antigen	GO:0019815,GO:0005515,GO:0030183,GO:0005654,GO:0042802,GO:0005737,GO:0005794,GO:0005829,GO:0005886,GO:0005887,GO:0007166,GO:0042803,GO:0009897,GO:0050853,GO:0016020,GO:0002250,GO:0051260,GO:0016021,GO:0002376,GO:0004888	B cell receptor complex|protein binding|B cell differentiation|nucleoplasm|identical protein binding|cytoplasm|Golgi apparatus|cytosol|plasma membrane|integral component of plasma membrane|cell surface receptor signaling pathway|protein homodimerization activity|external side of plasma membrane|B cell receptor signaling pathway|membrane|adaptive immune response|protein homooligomerization|integra…	mmu04662	B cell receptor signaling pathway
Cd80	140.636	0.351648	4.43461	2.94735	1.55942	9.22405e-06	4.45283e-05	Up	0.154973	0.267469	0.435896	1.10627	0.756928	0.790742	GeneID:12519,Genbank:XM_006521737.3,MGI:MGI:101775	CD80 antigen	GO:0046641,GO:0007166,GO:0050731,GO:0009897,GO:0071222,GO:0009986,GO:0016020,GO:0016021,GO:0031295,GO:0098636,GO:0042102,GO:0005515,GO:0006955,GO:0042130,GO:0007165	positive regulation of alpha-beta T cell proliferation|cell surface receptor signaling pathway|positive regulation of peptidyl-tyrosine phosphorylation|external side of plasma membrane|cellular response to lipopolysaccharide|cell surface|membrane|integral component of membrane|T cell costimulation|protein complex involved in cell adhesion|positive regulation of T cell proliferation|protein bindin…	mmu04514,mmu04620,mmu04672,mmu05322,mmu05323,mmu05320,mmu05330,mmu05332,mmu05416,mmu04940	Cell adhesion molecules (CAMs)|Toll-like receptor signaling pathway|Intestinal immune network for IgA production|Systemic lupus erythematosus|Rheumatoid arthritis|Autoimmune thyroid disease|Allograft rejection|Graft-versus-host disease|Viral myocarditis|Type I diabetes mellitus
Cd84	2626.42	0.151163	36.322	44.9594	5.49055	7.27592e-289	5.54805e-286	Up	0.161948	0.243886	0.29519	12.3949	10.153	10.5577	GeneID:12523,Genbank:NM_013489.3,MGI:MGI:1336885	CD84 antigen	GO:0071639,GO:0007155,GO:1900165,GO:0016020,GO:1904469,GO:0016021,GO:0031664,GO:0032685,GO:0032701,GO:0033004,GO:2001180,GO:0042802,GO:2001256,GO:0043030,GO:0043305,GO:0043410,GO:0002250,GO:0045087,GO:0002376,GO:0051092,GO:0005886	positive regulation of monocyte chemotactic protein-1 production|cell adhesion|negative regulation of interleukin-6 secretion|membrane|positive regulation of tumor necrosis factor secretion|integral component of membrane|regulation of lipopolysaccharide-mediated signaling pathway|negative regulation of granulocyte macrophage colony-stimulating factor production|negative regulation of interleukin-…
Cd86	522.292	0.191801	14.3366	6.72608	2.74977	1.29268e-46	5.50269e-45	Up	0.69001	0.843055	0.477381	4.54886	4.33492	5.35003	GeneID:12524,Genbank:NM_019388.3,MGI:MGI:101773	CD86 antigen	GO:0070062,GO:0034138,GO:0002668,GO:0071222,GO:0042102,GO:0005102,GO:0005886,GO:0006955,GO:0007165,GO:0007166,GO:0009897,GO:0042104,GO:0009986,GO:0042113,GO:0042130,GO:0016020,GO:0002224,GO:0043231,GO:0016021,GO:0002250,GO:0051607,GO:0031295,GO:0002376	extracellular exosome|toll-like receptor 3 signaling pathway|negative regulation of T cell anergy|cellular response to lipopolysaccharide|positive regulation of T cell proliferation|signaling receptor binding|plasma membrane|immune response|signal transduction|cell surface receptor signaling pathway|external side of plasma membrane|positive regulation of activated T cell proliferation|cell surfac…	mmu04514,mmu04620,mmu04672,mmu05202,mmu05322,mmu05323,mmu05320,mmu05330,mmu05332,mmu05416,mmu04940,mmu05167	Cell adhesion molecules (CAMs)|Toll-like receptor signaling pathway|Intestinal immune network for IgA production|Transcriptional misregulation in cancers|Systemic lupus erythematosus|Rheumatoid arthritis|Autoimmune thyroid disease|Allograft rejection|Graft-versus-host disease|Viral myocarditis|Type I diabetes mellitus|Kaposi's sarcoma-associated herpesvirus infection
Cd8b1	3.67384	1.91372	2.23129	19.2938	4.27007	0.0256616	0.062205	Up	0	0	0.0101499	0.146465	0.0387205	0.0314794	GeneID:12526,Genbank:NM_009858.2,MGI:MGI:88347	CD8 antigen, beta chain 1	GO:0009897,GO:0009986,GO:0016020,GO:0016021,GO:0002250,GO:0002376,GO:0005515	external side of plasma membrane|cell surface|membrane|integral component of membrane|adaptive immune response|immune system process|protein binding	mmu04514,mmu04640,mmu04612,mmu04660,mmu05340	Cell adhesion molecules (CAMs)|Hematopoietic cell lineage|Antigen processing and presentation|T cell receptor signaling pathway|Primary immunodeficiency
Cdc20	186.998	0.235757	8.77387	4.19452	2.0685	1.72621e-18	2.85338e-17	Up	0.543294	0.696051	0.459202	2.56586	2.55087	2.38199	GeneID:107995,Genbank:NM_023223.2,MGI:MGI:1859866	cell division cycle 20	GO:0090129,GO:0030154,GO:0005654,GO:0090307,GO:0031145,GO:0005680,GO:0097027,GO:0031915,GO:0005737,GO:1904668,GO:0005813,GO:0005829,GO:0005856,GO:0007049,GO:0032991,GO:0007064,GO:0040020,GO:0007399,GO:0042826,GO:0008022,GO:0048471,GO:0008284,GO:0000089,GO:0050773,GO:0010997,GO:0005515,GO:0051301,GO:0019899,GO:0005634	positive regulation of synapse maturation|cell differentiation|nucleoplasm|mitotic spindle assembly|anaphase-promoting complex-dependent catabolic process|anaphase-promoting complex|ubiquitin-protein transferase activator activity|positive regulation of synaptic plasticity|cytoplasm|positive regulation of ubiquitin protein ligase activity|centrosome|cytosol|cytoskeleton|cell cycle|protein-contain…	mmu04120,mmu04110,mmu04114,mmu05203,mmu05166	Ubiquitin mediated proteolysis|Cell cycle|Oocyte meiosis|Viral carcinogenesis|HTLV-I infection
Cdc25c	43.5776	0.484258	2.50518	2.31844	1.21315	0.0122388	0.0327202	Up	0.173006	0.158425	0.101292	0.452422	0.386417	0.215253	GeneID:12532,Genbank:XM_006525551.2,MGI:MGI:88350	cell division cycle 25C	GO:1902751,GO:0005515,GO:0005622,GO:0005634,GO:0005737,GO:0006470,GO:0007049,GO:0016607,GO:0016787,GO:0019901,GO:0048471,GO:0000086,GO:0050699,GO:0004721,GO:0051301,GO:0004725	positive regulation of cell cycle G2/M phase transition|protein binding|intracellular|nucleus|cytoplasm|protein dephosphorylation|cell cycle|nuclear speck|hydrolase activity|protein kinase binding|perinuclear region of cytoplasm|G2/M transition of mitotic cell cycle|WW domain binding|phosphoprotein phosphatase activity|cell division|protein tyrosine phosphatase activity	mmu04110,mmu04114,mmu04914,mmu05206	Cell cycle|Oocyte meiosis|Progesterone-mediated oocyte maturation|MicroRNAs in cancer
Cdc6	63.3131	0.504497	3.1258	2.9834	1.57696	0.00177322	0.00586104	Up	0.0609619	0.15913	0.0526884	0.419375	0.254041	0.178542	GeneID:23834,Genbank:XM_017314546.1,MGI:MGI:1345150	cell division cycle 6	GO:0051233,GO:0003682,GO:0051301,GO:0005524,GO:0051984,GO:0005634,GO:0005737,GO:0005819,GO:0006260,GO:0006270,GO:0007049,GO:0019900,GO:0030071,GO:0032467,GO:0000166,GO:0045737,GO:0000278,GO:0048146,GO:0000922	spindle midzone|chromatin binding|cell division|ATP binding|positive regulation of chromosome segregation|nucleus|cytoplasm|spindle|DNA replication|DNA replication initiation|cell cycle|kinase binding|regulation of mitotic metaphase/anaphase transition|positive regulation of cytokinesis|nucleotide binding|positive regulation of cyclin-dependent protein serine/threonine kinase activity|mitotic cel…	mmu04110	Cell cycle
Cdca2	93.0067	0.371202	5.43	4.04357	2.01563	5.63532e-08	3.65639e-07	Up	0.0620642	0.0451306	0.0858256	0.366754	0.231918	0.219972	GeneID:108912,Genbank:XM_011244913.2,MGI:MGI:1919787	cell division cycle associated 2	GO:0005694,GO:0005829,GO:0007049,GO:0007059,GO:0035307,GO:0051301,GO:0003674,GO:0005634,GO:0005654	chromosome|cytosol|cell cycle|chromosome segregation|positive regulation of protein dephosphorylation|cell division|molecular_function|nucleus|nucleoplasm
Cdca3	115.713	0.303328	6.06385	3.57845	1.83933	1.32901e-09	1.04661e-08	Up	0.192378	0.313856	0.364449	1.06636	1.15487	1.0574	GeneID:14793,Genbank:XM_017321395.1,MGI:MGI:1315198	cell division cycle associated 3	GO:0007049,GO:0051301,GO:0003674,GO:0005737,GO:0005913	cell cycle|cell division|molecular_function|cytoplasm|cell-cell adherens junction
Cdca5	35.79	0.715121	3.31871	5.18118	2.37328	0.000904335	0.00317586	Up	0.0598257	0.00732021	0.188513	0.559602	0.409917	0.420959	GeneID:67849,Genbank:NM_026410.3,MGI:MGI:1915099	cell division cycle associated 5	GO:0031536,GO:0007064,GO:0000790,GO:0051301,GO:0007076,GO:0003682,GO:0071922,GO:0005515,GO:0005634,GO:0005654,GO:0005694,GO:0007080,GO:0005737,GO:0006302,GO:0008278,GO:0007049,GO:0000278,GO:0000785	positive regulation of exit from mitosis|mitotic sister chromatid cohesion|nuclear chromatin|cell division|mitotic chromosome condensation|chromatin binding|regulation of cohesin loading|protein binding|nucleus|nucleoplasm|chromosome|mitotic metaphase plate congression|cytoplasm|double-strand break repair|cohesin complex|cell cycle|mitotic cell cycle|chromatin	mmu05206	MicroRNAs in cancer
Cdca8	143.14	0.296608	6.95636	4.17944	2.06331	3.49185e-12	3.61299e-11	Up	0.455831	0.514845	0.459628	2.76964	1.91359	1.59	GeneID:52276,Genbank:NM_026560.4,MGI:MGI:1196274	cell division cycle associated 8	GO:0045171,GO:0005515,GO:0051233,GO:0005634,GO:0051276,GO:0005694,GO:0005730,GO:0005737,GO:0005856,GO:0007049,GO:0051301,GO:0007080,GO:0010369,GO:0030496,GO:0032133,GO:0000070,GO:0000775,GO:0032991	intercellular bridge|protein binding|spindle midzone|nucleus|chromosome organization|chromosome|nucleolus|cytoplasm|cytoskeleton|cell cycle|cell division|mitotic metaphase plate congression|chromocenter|midbody|chromosome passenger complex|mitotic sister chromatid segregation|chromosome, centromeric region|protein-containing complex
Cdh1	789.587	0.412353	4.06893	3.19948	1.67784	4.72294e-05	0.000205944	Up	0.813658	1.20572	1.55331	5.05719	4.52778	2.42051	GeneID:12550,Genbank:NM_009864.3,MGI:MGI:88354	cadherin 1	GO:2000008,GO:2001222,GO:0005737,GO:0005768,GO:0005794,GO:0005802,GO:0005886,GO:0007566,GO:0005911,GO:0007605,GO:0008013,GO:0005912,GO:0008092,GO:0009898,GO:0016342,GO:0009986,GO:0016600,GO:0010955,GO:0019538,GO:0019903,GO:0000902,GO:0034332,GO:0019904,GO:0001701,GO:0035847,GO:0022408,GO:0001829,GO:0042802,GO:0022409,GO:0003382,GO:0005509,GO:0042803,GO:0043219,GO:0005515,GO:0043220,GO:0046872,GO:…	regulation of protein localization to cell surface|regulation of neuron migration|cytoplasm|endosome|Golgi apparatus|trans-Golgi network|plasma membrane|embryo implantation|cell-cell junction|sensory perception of sound|beta-catenin binding|adherens junction|cytoskeletal protein binding|cytoplasmic side of plasma membrane|catenin complex|cell surface|flotillin complex|negative regulation of prote…	mmu04015,mmu04390,mmu04371,mmu04514,mmu04520,mmu05200,mmu05226,mmu05216,mmu05218,mmu05219,mmu05213,mmu05100	Rap1 signaling pathway|Hippo signaling pathway|Apelin signaling pathway|Cell adhesion molecules (CAMs)|Adherens junction|Pathways in cancer|Gastric cancer|Thyroid cancer|Melanoma|Bladder cancer|Endometrial cancer|Bacterial invasion of epithelial cells
Cdk1	205.727	0.275264	13.859	14.0731	3.81486	1.12305e-43	4.43603e-42	Up	0.144528	0.136596	0.120606	2.10813	2.30049	1.54298	GeneID:12534,Genbank:NM_007659.3,MGI:MGI:88351	cyclin-dependent kinase 1	GO:0005515,GO:0005524,GO:0005634,GO:0005737,GO:0005739,GO:0007346,GO:0005759,GO:0007569,GO:0008283,GO:0005813,GO:0008353,GO:0010243,GO:0010468,GO:0010628,GO:0033160,GO:0010971,GO:0034501,GO:0016301,GO:0035173,GO:0016310,GO:0043066,GO:0044772,GO:0045471,GO:0000166,GO:0045740,GO:0000226,GO:0045931,GO:0000307,GO:0051301,GO:0003682,GO:0004672,GO:0004674,GO:0004693,GO:0005829,GO:0005856,GO:0005876,GO:…	protein binding|ATP binding|nucleus|cytoplasm|mitochondrion|regulation of mitotic cell cycle|mitochondrial matrix|cell aging|cell proliferation|centrosome|RNA polymerase II carboxy-terminal domain kinase activity|response to organonitrogen compound|regulation of gene expression|positive regulation of gene expression|positive regulation of protein import into nucleus, translocation|positive regula…	mmu04110,mmu04114,mmu04115,mmu04218,mmu04540,mmu04914,mmu05203,mmu05168,mmu05169	Cell cycle|Oocyte meiosis|p53 signaling pathway|Cellular senescence|Gap junction|Progesterone-mediated oocyte maturation|Viral carcinogenesis|Herpes simplex infection|Epstein-Barr virus infection
Cdk2	285.293	0.249468	6.3257	2.98568	1.57806	2.52088e-10	2.15875e-09	Up	0.89286	0.831874	0.547771	3.00191	1.83106	2.28762	GeneID:12566,Genbank:NM_016756.4,MGI:MGI:104772	cyclin-dependent kinase 2	GO:0000805,GO:0000806,GO:0004672,GO:0004674,GO:0004693,GO:0005856,GO:0006281,GO:0005515,GO:0006468,GO:0005524,GO:0006813,GO:0006974,GO:0016572,GO:0007049,GO:0016740,GO:0007099,GO:0018105,GO:0007165,GO:0019904,GO:0030332,GO:0000082,GO:0097123,GO:0032298,GO:0097124,GO:0032869,GO:0000122,GO:0035173,GO:0000166,GO:0097134,GO:0000307,GO:0097135,GO:0097472,GO:0000781,GO:0000793,GO:0005634,GO:0005654,GO:…	X chromosome|Y chromosome|protein kinase activity|protein serine/threonine kinase activity|cyclin-dependent protein serine/threonine kinase activity|cytoskeleton|DNA repair|protein binding|protein phosphorylation|ATP binding|potassium ion transport|cellular response to DNA damage stimulus|histone phosphorylation|cell cycle|transferase activity|centriole replication|peptidyl-serine phosphorylation…	mmu04068,mmu04151,mmu04110,mmu04114,mmu04115,mmu04218,mmu04914,mmu05200,mmu05203,mmu05226,mmu05215,mmu05222,mmu04934,mmu05162,mmu05161,mmu05168,mmu05169,mmu05165	FoxO signaling pathway|PI3K-Akt signaling pathway|Cell cycle|Oocyte meiosis|p53 signaling pathway|Cellular senescence|Progesterone-mediated oocyte maturation|Pathways in cancer|Viral carcinogenesis|Gastric cancer|Prostate cancer|Small cell lung cancer|Cushing's syndrome|Measles|Hepatitis B|Herpes simplex infection|Epstein-Barr virus infection|Human papillomavirus infection
Cdk6	796.868	0.148683	11.0283	3.11603	1.63971	2.79212e-28	7.38585e-27	Up	0.440281	0.422504	0.551195	1.68769	1.61749	1.32919	GeneID:12571,Genbank:NM_009873.3,MGI:MGI:1277162	cyclin-dependent kinase 6	GO:0004674,GO:0004693,GO:0005515,GO:0005524,GO:0005634,GO:0010468,GO:0005654,GO:0010628,GO:0005737,GO:0016301,GO:0016310,GO:0016740,GO:0030097,GO:0030154,GO:0045786,GO:0030332,GO:0048146,GO:0050680,GO:0033077,GO:0051301,GO:0060218,GO:0097132,GO:0098770,GO:0000082,GO:1902036,GO:0000122,GO:2000773,GO:0000166,GO:0000307,GO:0001726,GO:0001954,GO:0002244,GO:0003323,GO:0004672,GO:0005813,GO:0005829,GO:…	protein serine/threonine kinase activity|cyclin-dependent protein serine/threonine kinase activity|protein binding|ATP binding|nucleus|regulation of gene expression|nucleoplasm|positive regulation of gene expression|cytoplasm|kinase activity|phosphorylation|transferase activity|hemopoiesis|cell differentiation|negative regulation of cell cycle|cyclin binding|positive regulation of fibroblast prol…	mmu04151,mmu04110,mmu04115,mmu04218,mmu05200,mmu05206,mmu05203,mmu05212,mmu05225,mmu05214,mmu05220,mmu05218,mmu05224,mmu05222,mmu05223,mmu04934,mmu05162,mmu05161,mmu05167,mmu05165	PI3K-Akt signaling pathway|Cell cycle|p53 signaling pathway|Cellular senescence|Pathways in cancer|MicroRNAs in cancer|Viral carcinogenesis|Pancreatic cancer|Hepatocellular carcinoma|Glioma|Chronic myeloid leukemia|Melanoma|Breast cancer|Small cell lung cancer|Non-small cell lung cancer|Cushing's syndrome|Measles|Hepatitis B|Kaposi's sarcoma-associated herpesvirus infection|Human papillomavirus i…
Cdkn2a	19.6352	0.946781	4.43181	18.3278	4.19596	9.34443e-06	4.50722e-05	Up	0	0.012282	0.063258	0.743304	0.386114	0.313907	GeneID:12578,Genbank:NM_009877.2,MGI:MGI:104738	cyclin-dependent kinase inhibitor 2A	GO:0004861,GO:0005515,GO:0005634,GO:0005654,GO:0005730,GO:0007568,GO:0007569,GO:0005737,GO:0008134,GO:0008285,GO:0008544,GO:0008637,GO:0009303,GO:0032088,GO:0010243,GO:0032091,GO:0010389,GO:0032991,GO:0010468,GO:0033088,GO:0033235,GO:0033600,GO:0000079,GO:0045892,GO:0034393,GO:0000082,GO:0045893,GO:0035019,GO:0000209,GO:0035985,GO:0000422,GO:0045944,GO:0001652,GO:0046822,GO:0001953,GO:0046825,GO:…	cyclin-dependent protein serine/threonine kinase inhibitor activity|protein binding|nucleus|nucleoplasm|nucleolus|aging|cell aging|cytoplasm|transcription factor binding|negative regulation of cell proliferation|epidermis development|apoptotic mitochondrial changes|rRNA transcription|negative regulation of NF-kappaB transcription factor activity|response to organonitrogen compound|negative regula…	mmu04110,mmu04115,mmu04218,mmu05200,mmu05206,mmu05203,mmu05212,mmu05225,mmu05214,mmu05220,mmu05218,mmu05219,mmu05223,mmu04934,mmu05166,mmu01524,mmu01522	Cell cycle|p53 signaling pathway|Cellular senescence|Pathways in cancer|MicroRNAs in cancer|Viral carcinogenesis|Pancreatic cancer|Hepatocellular carcinoma|Glioma|Chronic myeloid leukemia|Melanoma|Bladder cancer|Non-small cell lung cancer|Cushing's syndrome|HTLV-I infection|Platinum drug resistance|Endocrine resistance
Cdkn2c	264.24	0.183994	8.71647	3.03939	1.60378	2.87019e-18	4.67386e-17	Up	0.85407	0.80506	0.784635	2.70898	2.64042	2.46649	GeneID:12580,Genbank:NM_001301368.1,MGI:MGI:105388	cyclin-dependent kinase inhibitor 2C (p18, inhibits CDK4)	GO:0045736,GO:0004861,GO:0005634,GO:0005737,GO:0007049,GO:0007050,GO:0008285,GO:0019901,GO:0000079,GO:0030308,GO:0000082,GO:0042326	negative regulation of cyclin-dependent protein serine/threonine kinase activity|cyclin-dependent protein serine/threonine kinase inhibitor activity|nucleus|cytoplasm|cell cycle|cell cycle arrest|negative regulation of cell proliferation|protein kinase binding|regulation of cyclin-dependent protein serine/threonine kinase activity|negative regulation of cell growth|G1/S transition of mitotic cell…	mmu04110,mmu05202,mmu04934,mmu05166,mmu01522	Cell cycle|Transcriptional misregulation in cancers|Cushing's syndrome|HTLV-I infection|Endocrine resistance
Cdsn	40.7902	0.463586	2.3548	2.13118	1.09165	0.0185327	0.0469963	Up	0.128364	0.0904689	0.176029	0.325522	0.286387	0.272973	GeneID:386463,Genbank:XM_006524543.3,MGI:MGI:3505689	corneodesmosin	GO:0042803,GO:0043589,GO:0098609,GO:0005576,GO:0005615,GO:0030057	protein homodimerization activity|skin morphogenesis|cell-cell adhesion|extracellular region|extracellular space|desmosome
Cdt1	214.893	0.238185	7.04027	3.19738	1.67689	1.9187e-12	2.04188e-11	Up	0.605009	0.713217	0.649406	2.4611	2.51494	1.64113	GeneID:67177,Genbank:NM_026014.3,MGI:MGI:1914427	chromatin licensing and DNA replication factor 1	GO:2001178,GO:0051315,GO:0016604,GO:0000278,GO:0051383,GO:0030174,GO:0000775,GO:0071163,GO:0000776,GO:0072708,GO:0003677,GO:0003682,GO:0005515,GO:0005634,GO:0031334,GO:1902426,GO:0033044,GO:0005694,GO:1902595,GO:0033262,GO:0005737,GO:1905341,GO:0035563,GO:0006260,GO:0000076,GO:1905342,GO:0051276,GO:0007049,GO:2000105,GO:0051301,GO:0007059	positive regulation of mediator complex assembly|attachment of mitotic spindle microtubules to kinetochore|nuclear body|mitotic cell cycle|kinetochore organization|regulation of DNA-dependent DNA replication initiation|chromosome, centromeric region|DNA replication preinitiation complex assembly|kinetochore|response to sorbitol|DNA binding|chromatin binding|protein binding|nucleus|positive regula…
Ceacam1	242.754	0.280578	4.3855	2.34644	1.23047	1.15721e-05	5.52249e-05	Up	0.32429	0.530307	0.780931	1.36799	1.54094	1.12948	GeneID:26365,Genbank:NM_001039187.1,MGI:MGI:1347245	carcinoembryonic antigen-related cell adhesion molecule 1	GO:0005615,GO:0005886,GO:0005911,GO:0005912,GO:0006469,GO:0007156,GO:0019900,GO:0009897,GO:0019901,GO:0009925,GO:0019903,GO:0009986,GO:0030054,GO:0030853,GO:0031005,GO:0031410,GO:0043406,GO:0031526,GO:0044793,GO:0032692,GO:0032703,GO:0044794,GO:0044828,GO:0045216,GO:0045601,GO:0001568,GO:0070237,GO:0045671,GO:0001618,GO:0070886,GO:0045779,GO:0090331,GO:0046329,GO:0001818,GO:1901143,GO:0002859,GO:…	extracellular space|plasma membrane|cell-cell junction|adherens junction|negative regulation of protein kinase activity|homophilic cell adhesion via plasma membrane adhesion molecules|kinase binding|external side of plasma membrane|protein kinase binding|basal plasma membrane|protein phosphatase binding|cell surface|cell junction|negative regulation of granulocyte differentiation|filamin binding|…
Ceacam15	4.303	1.63768	2.16486	11.675	3.54535	0.0303986	0.0720768	Up	0.0102469	0	0.0103323	0.0745488	0.0492705	0.128181	GeneID:101434,Genbank:NM_175315.1,MGI:MGI:2141810	carcinoembryonic antigen-related cell adhesion molecule 15	GO:0003674,GO:0005575,GO:0008150	molecular_function|cellular_component|biological_process
Ceacam19	2.97034	1.98258	1.99132	15.4331	3.94796	0.0464455	0.103463	Up	0	0	0.0042446	0.0393754	0.0202408	0.0131645	GeneID:319930,Genbank:NM_177036.5,MGI:MGI:2443001	carcinoembryonic antigen-related cell adhesion molecule 19	GO:0003674,GO:0005575,GO:0008150	molecular_function|cellular_component|biological_process
Cebpa	1852.9	0.0946476	21.5551	4.11284	2.04014	4.74589e-103	6.12011e-101	Up	3.52011	4.11794	3.93655	17.2417	16.8322	16.0082	GeneID:12606,Genbank:NM_007678.3,MGI:MGI:99480	CCAAT/enhancer binding protein (C/EBP), alpha	GO:0001889,GO:0001892,GO:0003677,GO:0003700,GO:0006357,GO:0003705,GO:0006360,GO:0003713,GO:0007005,GO:0005515,GO:0007219,GO:0007275,GO:0008134,GO:0030851,GO:0008203,GO:0032991,GO:0008285,GO:0035189,GO:0036488,GO:0042127,GO:0042593,GO:0042803,GO:0000050,GO:0045600,GO:0000122,GO:0045669,GO:0042826,GO:0000978,GO:0045786,GO:0043231,GO:0045892,GO:0001013,GO:0001077,GO:0045893,GO:0045944,GO:0001228,GO:…	liver development|embryonic placenta development|DNA binding|DNA binding transcription factor activity|regulation of transcription by RNA polymerase II|transcription factor activity, RNA polymerase II distal enhancer sequence-specific binding|transcription by RNA polymerase I|transcription coactivator activity|mitochondrion organization|protein binding|Notch signaling pathway|multicellular organi…	mmu05200,mmu05202,mmu05221,mmu04932	Pathways in cancer|Transcriptional misregulation in cancers|Acute myeloid leukemia|Non-alcoholic fatty liver disease (NAFLD)
Cebpb	1142.86	0.169266	10.3661	3.3744	1.75463	3.5351e-25	8.31081e-24	Up	6.04693	4.20959	4.22267	19.3127	18.6644	13.439	GeneID:12608,Genbank:NM_001287738.1,MGI:MGI:88373	CCAAT/enhancer binding protein (C/EBP), beta	GO:0001078,GO:0001541,GO:0001892,GO:0002432,GO:0003677,GO:0003682,GO:0030154,GO:0003700,GO:0030182,GO:0003705,GO:0032496,GO:0005515,GO:0032753,GO:0033598,GO:0034976,GO:0035035,GO:0045408,GO:0035259,GO:0045444,GO:0035711,GO:0036488,GO:0045600,GO:0045669,GO:0045670,GO:0045892,GO:0000122,GO:0071347,GO:0045893,GO:0000779,GO:0072574,GO:0045944,GO:0000790,GO:0000977,GO:0097421,GO:0000978,GO:1901329,GO:…	transcriptional repressor activity, RNA polymerase II proximal promoter sequence-specific DNA binding|ovarian follicle development|embryonic placenta development|granuloma formation|DNA binding|chromatin binding|cell differentiation|DNA binding transcription factor activity|neuron differentiation|transcription factor activity, RNA polymerase II distal enhancer sequence-specific binding|response t…	mmu04668,mmu04657,mmu05202,mmu05152	TNF signaling pathway|IL-17 signaling pathway|Transcriptional misregulation in cancers|Tuberculosis
Cebpd	1242.07	0.141674	17.167	5.39689	2.43213	4.68856e-66	3.0682e-64	Up	2.08757	2.66699	2.48016	14.827	15.1202	11.124	GeneID:12609,Genbank:NM_007679.4,MGI:MGI:103573	CCAAT/enhancer binding protein (C/EBP), delta	GO:0044212,GO:0001077,GO:0045444,GO:0002244,GO:0003677,GO:0003700,GO:0005515,GO:0005634,GO:0045669,GO:0005654,GO:0045892,GO:0006351,GO:0045944,GO:0006355,GO:0006357,GO:0000978,GO:0046982,GO:0042803,GO:0048839,GO:0043565	transcription regulatory region DNA binding|transcriptional activator activity, RNA polymerase II proximal promoter sequence-specific DNA binding|fat cell differentiation|hematopoietic progenitor cell differentiation|DNA binding|DNA binding transcription factor activity|protein binding|nucleus|positive regulation of osteoblast differentiation|nucleoplasm|negative regulation of transcription, DNA-…
Cebpe	104.893	0.604112	10.3752	77.052	6.26776	3.21675e-25	7.58271e-24	Up	0.0115133	0.0788903	0	2.70432	2.71263	1.99231	GeneID:110794,Genbank:NM_207131.1,MGI:MGI:103572	CCAAT/enhancer binding protein (C/EBP), epsilon	GO:0046982,GO:0003700,GO:0005634,GO:0005654,GO:0006351,GO:0006355,GO:0006909,GO:0010628,GO:0030225,GO:0030851,GO:0042089,GO:0042742,GO:0000978,GO:0042803,GO:0001077,GO:0045944,GO:0003677	protein heterodimerization activity|DNA binding transcription factor activity|nucleus|nucleoplasm|transcription, DNA-templated|regulation of transcription, DNA-templated|phagocytosis|positive regulation of gene expression|macrophage differentiation|granulocyte differentiation|cytokine biosynthetic process|defense response to bacterium|RNA polymerase II proximal promoter sequence-specific DNA bind…	mmu05202,mmu05221	Transcriptional misregulation in cancers|Acute myeloid leukemia
Cela1	181.26	0.30194	6.81912	4.16688	2.05897	9.15993e-12	9.11213e-11	Up	0.631483	0.832597	1.20851	3.14762	5.37872	3.22422	GeneID:109901,Genbank:NM_033612.2,MGI:MGI:95314	chymotrypsin-like elastase family, member 1	GO:0045766,GO:0005615,GO:0045944,GO:0006508,GO:0046872,GO:0006954,GO:0008233,GO:0008236,GO:0009791,GO:0048771,GO:0016055,GO:0055123,GO:0016787,GO:0060309,GO:0031017,GO:0061113,GO:0035264,GO:0000122,GO:0042127,GO:0004252,GO:0045595,GO:0005576	positive regulation of angiogenesis|extracellular space|positive regulation of transcription by RNA polymerase II|proteolysis|metal ion binding|inflammatory response|peptidase activity|serine-type peptidase activity|post-embryonic development|tissue remodeling|Wnt signaling pathway|digestive system development|hydrolase activity|elastin catabolic process|exocrine pancreas development|pancreas mor…
Cenpa	189.038	0.230232	6.9822	3.04729	1.60753	2.90587e-12	3.03714e-11	Up	0.940676	0.762949	0.767843	2.54192	3.07569	2.31606	GeneID:12615,Genbank:NM_001302131.1,MGI:MGI:88375	centromere protein A	GO:0006334,GO:0000775,GO:0031492,GO:0000776,GO:0031618,GO:0000778,GO:0000780,GO:0000786,GO:0000788,GO:0046982,GO:0000939,GO:0051382,GO:0003677,GO:0071459,GO:0005634,GO:0000132,GO:0005654,GO:0000281,GO:0005694	nucleosome assembly|chromosome, centromeric region|nucleosomal DNA binding|kinetochore|nuclear pericentric heterochromatin|condensed nuclear chromosome kinetochore|condensed nuclear chromosome, centromeric region|nucleosome|nuclear nucleosome|protein heterodimerization activity|condensed chromosome inner kinetochore|kinetochore assembly|DNA binding|protein localization to chromosome, centromeric …
Cenpe	185.784	0.231932	7.00741	3.08494	1.62524	2.42778e-12	2.56187e-11	Up	0.167282	0.179766	0.141174	0.600947	0.4896	0.492812	GeneID:229841,Genbank:XM_017319565.1,MGI:MGI:1098230	centromere protein E	GO:0003777,GO:0005524,GO:0005634,GO:0005654,GO:0005694,GO:0005737,GO:0005828,GO:0007094,GO:0005829,GO:0007275,GO:0005856,GO:0008017,GO:0005871,GO:0008608,GO:0015630,GO:0051315,GO:0016887,GO:0051984,GO:0019901,GO:0051987,GO:0030071,GO:0099606,GO:0099607,GO:1990023,GO:0000166,GO:0000278,GO:0000775,GO:0000776,GO:0000778,GO:0000779,GO:0000940,GO:0005874,GO:0007018,GO:0007049,GO:0007052,GO:0007059,GO:…	microtubule motor activity|ATP binding|nucleus|nucleoplasm|chromosome|cytoplasm|kinetochore microtubule|mitotic spindle assembly checkpoint|cytosol|multicellular organism development|cytoskeleton|microtubule binding|kinesin complex|attachment of spindle microtubules to kinetochore|microtubule cytoskeleton|attachment of mitotic spindle microtubules to kinetochore|ATPase activity|positive regulatio…
Cenpf	286.403	0.249237	9.12414	4.83687	2.27407	7.23077e-20	1.29401e-18	Up	0.137018	0.0747763	0.139382	0.693122	0.594692	0.498015	GeneID:108000,Genbank:NM_001081363.2,MGI:MGI:1313302	centromere protein F	GO:0042803,GO:0008022,GO:0000922,GO:0045120,GO:0008134,GO:0000940,GO:0045892,GO:0010389,GO:0001822,GO:0051310,GO:0005634,GO:0005635,GO:0015031,GO:0005654,GO:0070840,GO:0016202,GO:0005737,GO:0097539,GO:0016363,GO:0005813,GO:0021591,GO:0005819,GO:0000278,GO:0030496,GO:0005930,GO:0000775,GO:0036064,GO:0007059,GO:0000776	protein homodimerization activity|protein C-terminus binding|spindle pole|pronucleus|transcription factor binding|condensed chromosome outer kinetochore|negative regulation of transcription, DNA-templated|regulation of G2/M transition of mitotic cell cycle|kidney development|metaphase plate congression|nucleus|nuclear envelope|protein transport|nucleoplasm|dynein complex binding|regulation of str…
Cenph	25.0964	0.678316	2.41891	3.11835	1.64078	0.0155672	0.0403634	Up	0.0776228	0.0854805	0.18589	0.635314	0.279926	0.22252	GeneID:26886,Genbank:NM_021886.1,MGI:MGI:1349448	centromere protein H	GO:0000776,GO:0005515,GO:0005634,GO:0005694,GO:0005730,GO:0007059,GO:0043515,GO:0051382,GO:0051383,GO:0000278,GO:0000775	kinetochore|protein binding|nucleus|chromosome|nucleolus|chromosome segregation|kinetochore binding|kinetochore assembly|kinetochore organization|mitotic cell cycle|chromosome, centromeric region
Cenpi	78.459	0.344693	6.51463	4.74217	2.24555	7.28667e-11	6.57037e-10	Up	0.0755986	0.0832514	0.0952854	0.425593	0.37259	0.469555	GeneID:102920,Genbank:NM_145924.3,MGI:MGI:2147897	centromere protein I	GO:0005634,GO:0005694,GO:0005829,GO:0008150,GO:0016604,GO:0034508,GO:0000775,GO:0000776,GO:0003674	nucleus|chromosome|cytosol|biological_process|nuclear body|centromere complex assembly|chromosome, centromeric region|kinetochore|molecular_function
Cenpk	30.9717	0.560709	2.06246	2.22906	1.15644	0.0391644	0.0895989	Up	0.111501	0.145526	0.0936911	0.412034	0.226366	0.180805	GeneID:60411,Genbank:XM_017315552.1,MGI:MGI:1926210	centromere protein K	GO:0005634,GO:0005694,GO:0045944,GO:0051382,GO:0000775,GO:0000776,GO:0005515	nucleus|chromosome|positive regulation of transcription by RNA polymerase II|kinetochore assembly|chromosome, centromeric region|kinetochore|protein binding
Cenpl	138.384	0.250884	4.2045	2.07749	1.05484	2.61658e-05	0.000118409	Up	0.558717	0.595526	0.494514	1.03878	1.21788	1.35252	GeneID:70454,Genbank:NM_001159930.2,MGI:MGI:1917704	centromere protein L	GO:0005634,GO:0005694,GO:0008150,GO:0000775,GO:0003674,GO:0005575	nucleus|chromosome|biological_process|chromosome, centromeric region|molecular_function|cellular_component
Cep55	73.8299	0.390863	6.85049	6.39792	2.6776	7.35985e-12	7.39273e-11	Up	0.0955934	0.064024	0.136975	0.737297	0.595118	0.660835	GeneID:74107,Genbank:XM_006527396.2,MGI:MGI:1921357	centrosomal protein 55	GO:0045184,GO:0000920,GO:0051301,GO:0005515,GO:0072001,GO:0005737,GO:0005813,GO:0005815,GO:0005856,GO:0005886,GO:0090543,GO:0007049,GO:1904888,GO:0030496,GO:0000281,GO:0045171	establishment of protein localization|cell separation after cytokinesis|cell division|protein binding|renal system development|cytoplasm|centrosome|microtubule organizing center|cytoskeleton|plasma membrane|Flemming body|cell cycle|cranial skeletal system development|midbody|mitotic cytokinesis|intercellular bridge
Ces2g	39.8765	0.514502	2.8433	2.75659	1.46288	0.0044649	0.0134131	Up	0.10169	0.0870983	0.0769025	0.303852	0.33412	0.132506	GeneID:72361,Genbank:XM_006531391.3,MGI:MGI:1919611	carboxylesterase 2G	GO:0008150,GO:0016042,GO:0052689,GO:0004771,GO:0004806,GO:0005615	biological_process|lipid catabolic process|carboxylic ester hydrolase activity|sterol esterase activity|triglyceride lipase activity|extracellular space	mmu00983	Drug metabolism - other enzymes
Cfap126	89.9115	0.312613	3.85991	2.30802	1.20666	0.00011343	0.00046393	Up	0.360088	0.352479	0.491681	0.881038	0.966709	1.07918	GeneID:75472,Genbank:XM_017312601.1,MGI:MGI:1922722	cilia and flagella associated protein 126	GO:0005886,GO:0005929,GO:0016020,GO:0016324,GO:0030030,GO:0036064,GO:0042995,GO:0044782,GO:0005515,GO:0005737,GO:0005856	plasma membrane|cilium|membrane|apical plasma membrane|cell projection organization|ciliary basal body|cell projection|cilium organization|protein binding|cytoplasm|cytoskeleton
Cfb	786.662	0.158799	13.151	4.25268	2.08837	1.67944e-39	5.97444e-38	Up	1.82354	1.58836	1.14271	7.10447	6.61823	6.65858	GeneID:14962,Genbank:NM_001142706.1,MGI:MGI:105975	complement factor B	GO:0005615,GO:0006508,GO:0006956,GO:0006957,GO:0008233,GO:0008236,GO:0008283,GO:0016787,GO:0045087,GO:0097066,GO:0002376,GO:0004252,GO:0005576	extracellular space|proteolysis|complement activation|complement activation, alternative pathway|peptidase activity|serine-type peptidase activity|cell proliferation|hydrolase activity|innate immune response|response to thyroid hormone|immune system process|serine-type endopeptidase activity|extracellular region	mmu04610,mmu05150	Complement and coagulation cascades|Staphylococcus aureus infection
Cfh	10142.3	0.117895	22.3527	6.21292	2.63527	1.13692e-110	1.608e-108	Up	7.88595	8.91478	10.319	68.9381	57.8837	50.205	GeneID:12628,Genbank:NM_009888.3,MGI:MGI:88385	complement component factor h	GO:0045087,GO:0005576,GO:0045919,GO:0005615,GO:0005634,GO:0005737,GO:0005886,GO:0006956,GO:0006957,GO:0008201,GO:0030449,GO:0001851,GO:0002376,GO:0043395,GO:0005515	innate immune response|extracellular region|positive regulation of cytolysis|extracellular space|nucleus|cytoplasm|plasma membrane|complement activation|complement activation, alternative pathway|heparin binding|regulation of complement activation|complement component C3b binding|immune system process|heparan sulfate proteoglycan binding|protein binding	mmu04610,mmu05150	Complement and coagulation cascades|Staphylococcus aureus infection
Cfp	1057.71	0.149314	23.8101	11.7549	3.55519	2.62433e-125	4.38339e-123	Up	1.32428	1.46687	1.47588	20.1473	18.0471	14.5313	GeneID:18636,Genbank:NM_008823.4,MGI:MGI:97545	complement factor properdin	GO:0031012,GO:0045087,GO:0002376,GO:0005576,GO:0006957	extracellular matrix|innate immune response|immune system process|extracellular region|complement activation, alternative pathway	mmu05168	Herpes simplex infection
Ch25h	265.525	0.642198	8.93186	53.2986	5.73603	4.18889e-19	7.19537e-18	Up	0.0632084	0.103121	0.138092	8.85769	5.54158	2.58071	GeneID:12642,Genbank:NM_009890.1,MGI:MGI:1333869	cholesterol 25-hydroxylase	GO:0016020,GO:0005506,GO:0016021,GO:0005783,GO:0016126,GO:0005789,GO:0006629,GO:0006694,GO:0008202,GO:0008203,GO:0016491,GO:0008395,GO:0035754,GO:0000254,GO:0046872,GO:0008610,GO:0001567,GO:0055114,GO:0004497	membrane|iron ion binding|integral component of membrane|endoplasmic reticulum|sterol biosynthetic process|endoplasmic reticulum membrane|lipid metabolic process|steroid biosynthetic process|steroid metabolic process|cholesterol metabolic process|oxidoreductase activity|steroid hydroxylase activity|B cell chemotaxis|C-4 methylsterol oxidase activity|metal ion binding|lipid biosynthetic process|ch…	mmu00120	Primary bile acid biosynthesis
Chaf1b	63.7069	0.442009	4.59531	4.08736	2.03117	4.32105e-06	2.18772e-05	Up	0.126013	0.116498	0.275303	0.92405	0.713629	0.583823	GeneID:110749,Genbank:XM_006522847.3,MGI:MGI:1314881	chromatin assembly factor 1, subunit B (p60)	GO:0042393,GO:0005654,GO:0006260,GO:0006281,GO:0006334,GO:0006335,GO:0006351,GO:0006355,GO:0006974,GO:0007049,GO:0031497,GO:0032991,GO:0000790,GO:0033186,GO:0005515,GO:0005634	histone binding|nucleoplasm|DNA replication|DNA repair|nucleosome assembly|DNA replication-dependent nucleosome assembly|transcription, DNA-templated|regulation of transcription, DNA-templated|cellular response to DNA damage stimulus|cell cycle|chromatin assembly|protein-containing complex|nuclear chromatin|CAF-1 complex|protein binding|nucleus
Chek2	201.997	0.255495	5.3914	2.59814	1.37748	6.99094e-08	4.48453e-07	Up	0.556184	0.420698	0.698472	1.48717	1.26422	1.82896	GeneID:50883,Genbank:XM_006535067.3,MGI:MGI:1355321	checkpoint kinase 2	GO:0004674,GO:0005524,GO:0005634,GO:0005654,GO:0005794,GO:0016310,GO:0006281,GO:0016605,GO:0006302,GO:0016740,GO:0006351,GO:0018105,GO:0018107,GO:0019901,GO:0046872,GO:0031625,GO:0050821,GO:0042176,GO:0051301,GO:0042770,GO:0071157,GO:0071480,GO:0072428,GO:0090307,GO:0000077,GO:2000002,GO:0000085,GO:2000210,GO:0000086,GO:0000166,GO:0000781,GO:0001302,GO:0001934,GO:0004672,GO:0006355,GO:0006468,GO:…	protein serine/threonine kinase activity|ATP binding|nucleus|nucleoplasm|Golgi apparatus|phosphorylation|DNA repair|PML body|double-strand break repair|transferase activity|transcription, DNA-templated|peptidyl-serine phosphorylation|peptidyl-threonine phosphorylation|protein kinase binding|metal ion binding|ubiquitin protein ligase binding|protein stabilization|regulation of protein catabolic pr…	mmu04110,mmu04115,mmu04218,mmu05166	Cell cycle|p53 signaling pathway|Cellular senescence|HTLV-I infection
Chil1	1304.54	0.109689	9.226	2.0167	1.01199	2.80925e-20	5.16985e-19	Up	5.97414	5.78015	5.92618	12.5764	13.9534	11.012	GeneID:12654,Genbank:XM_006529111.3,MGI:MGI:1340899	chitinase-like 1	GO:0051897,GO:0005737,GO:0070374,GO:0005783,GO:0005975,GO:0006032,GO:0006915,GO:0006954,GO:0072606,GO:0007250,GO:0008061,GO:0010800,GO:0004568,GO:0030324,GO:0005576,GO:0045766,GO:0005615	positive regulation of protein kinase B signaling|cytoplasm|positive regulation of ERK1 and ERK2 cascade|endoplasmic reticulum|carbohydrate metabolic process|chitin catabolic process|apoptotic process|inflammatory response|interleukin-8 secretion|activation of NF-kappaB-inducing kinase activity|chitin binding|positive regulation of peptidyl-threonine phosphorylation|chitinase activity|lung develo…
Chil3	17827.6	0.357314	33.5618	4073.59	11.9921	6.06168e-247	3.66585e-244	Up	0.0740922	0.126922	0.0373547	390.302	343.621	290.803	GeneID:12655,Genbank:NM_009892.3,MGI:MGI:1330860	chitinase-like 3	GO:0031410,GO:0004568,GO:0005576,GO:0005634,GO:0005737,GO:0005783,GO:0005975,GO:0006032,GO:0006954,GO:0008061,GO:0008152,GO:0016787,GO:0000272,GO:0016798,GO:0004563,GO:0030246	cytoplasmic vesicle|chitinase activity|extracellular region|nucleus|cytoplasm|endoplasmic reticulum|carbohydrate metabolic process|chitin catabolic process|inflammatory response|chitin binding|metabolic process|hydrolase activity|polysaccharide catabolic process|hydrolase activity, acting on glycosyl bonds|beta-N-acetylhexosaminidase activity|carbohydrate binding
Chil4	22.0178	1.33659	5.17194	120.489	6.91275	2.31671e-07	1.38879e-06	Up	0	0	0.00951802	0.588632	0.363101	0.324718	GeneID:104183,Genbank:NM_145126.2,MGI:MGI:1341098	chitinase-like 4	GO:0005975,GO:0006032,GO:0006954,GO:0008061,GO:0004568,GO:0005576,GO:0005737	carbohydrate metabolic process|chitin catabolic process|inflammatory response|chitin binding|chitinase activity|extracellular region|cytoplasm
Chrnb3	227.75	0.283968	-3.80086	0.47325	-1.07932	0.000144193	0.000579082	Down	0.788927	0.899953	1.14627	0.67468	0.418172	0.314067	GeneID:108043,Genbank:NM_173212.4,MGI:MGI:106212	cholinergic receptor, nicotinic, beta polypeptide 3	GO:0042391,GO:0016021,GO:0005230,GO:0043005,GO:0022848,GO:0005886,GO:0030054,GO:0005887,GO:0045202,GO:0005892,GO:0006811,GO:0007165,GO:0034220,GO:0007268,GO:0007271,GO:0045211,GO:0035094,GO:0007274,GO:0050877,GO:0042166,GO:0008144,GO:0004888,GO:0051291,GO:0015464,GO:0005216,GO:0098655,GO:0016020	regulation of membrane potential|integral component of membrane|extracellular ligand-gated ion channel activity|neuron projection|acetylcholine-gated cation-selective channel activity|plasma membrane|cell junction|integral component of plasma membrane|synapse|acetylcholine-gated channel complex|ion transport|signal transduction|ion transmembrane transport|chemical synaptic transmission|synaptic t…	mmu04080	Neuroactive ligand-receptor interaction
Chst13	16.5729	1.31439	4.24683	47.901	5.58198	2.16815e-05	9.93598e-05	Up	0	0	0.0174103	0.430689	0.0913251	0.341984	GeneID:71797,Genbank:NM_027928.1,MGI:MGI:1919047	carbohydrate (chondroitin 4) sulfotransferase 13	GO:0047756,GO:0001537,GO:0005575,GO:0030206	chondroitin 4-sulfotransferase activity|N-acetylgalactosamine 4-O-sulfotransferase activity|cellular_component|chondroitin sulfate biosynthetic process	mmu00532	Glycosaminoglycan biosynthesis - chondroitin sulfate / dermatan sulfate
Chst14	193.507	0.235044	6.8346	3.04497	1.60643	8.2236e-12	8.22735e-11	Up	0.689134	0.687931	0.550396	2.33307	2.13906	1.69992	GeneID:72136,Genbank:NM_028117.3,MGI:MGI:1919386	carbohydrate (N-acetylgalactosamine 4-0) sulfotransferase 14	GO:0005975,GO:0008146,GO:0016020,GO:0016021,GO:0016051,GO:0016740,GO:0030208,GO:0050655,GO:0001537,GO:0005515,GO:0005794	carbohydrate metabolic process|sulfotransferase activity|membrane|integral component of membrane|carbohydrate biosynthetic process|transferase activity|dermatan sulfate biosynthetic process|dermatan sulfate proteoglycan metabolic process|N-acetylgalactosamine 4-O-sulfotransferase activity|protein binding|Golgi apparatus	mmu00532	Glycosaminoglycan biosynthesis - chondroitin sulfate / dermatan sulfate
Ciita	266.929	0.206052	5.42778	2.17106	1.1184	5.70604e-08	3.69817e-07	Up	0.299834	0.310217	0.332947	0.850059	0.602228	0.698306	GeneID:12265,Genbank:XM_006521724.2,MGI:MGI:108445	class II transactivator	GO:0045892,GO:0033613,GO:0005525,GO:0045893,GO:0034341,GO:0005634,GO:0045944,GO:0005737,GO:0006351,GO:0006355,GO:0008022,GO:0009986,GO:0035556,GO:0016301,GO:0046677,GO:0044212,GO:0016310,GO:0044877,GO:0016605,GO:0045345,GO:0016740,GO:0000122,GO:0045348,GO:0016746,GO:0000166,GO:0023052,GO:0005524	negative regulation of transcription, DNA-templated|activating transcription factor binding|GTP binding|positive regulation of transcription, DNA-templated|response to interferon-gamma|nucleus|positive regulation of transcription by RNA polymerase II|cytoplasm|transcription, DNA-templated|regulation of transcription, DNA-templated|protein C-terminus binding|cell surface|intracellular signal trans…	mmu04612,mmu05340,mmu05152,mmu05164,mmu05145	Antigen processing and presentation|Primary immunodeficiency|Tuberculosis|Influenza A|Toxoplasmosis
Cish	638.14	0.169786	6.03604	2.03472	1.02483	1.57939e-09	1.22999e-08	Up	1.30815	1.45926	1.35587	3.6267	2.81613	2.36736	GeneID:12700,Genbank:NM_009895.4,MGI:MGI:103159	cytokine inducible SH2-containing protein	GO:0005886,GO:0006469,GO:0007205,GO:0009968,GO:0019221,GO:0035556,GO:0040008,GO:0046426,GO:0046627,GO:0004860,GO:0005515,GO:0005737	plasma membrane|negative regulation of protein kinase activity|protein kinase C-activating G-protein coupled receptor signaling pathway|negative regulation of signal transduction|cytokine-mediated signaling pathway|intracellular signal transduction|regulation of growth|negative regulation of JAK-STAT cascade|negative regulation of insulin receptor signaling pathway|protein kinase inhibitor activi…	mmu04630,mmu04917	Jak-STAT signaling pathway|Prolactin signaling pathway
Ckap2	195.386	0.292203	8.862	6.01891	2.5895	7.8593e-19	1.3257e-17	Up	0.238509	0.248695	0.365971	1.37954	2.52302	1.5188	GeneID:80986,Genbank:XM_006509226.3,MGI:MGI:1931797	cytoskeleton associated protein 2	GO:0005813,GO:0005829,GO:0005856,GO:0005874,GO:0005881,GO:0006915,GO:0007026,GO:0007049,GO:0015630,GO:0045944,GO:0000281,GO:0003674,GO:0005737	centrosome|cytosol|cytoskeleton|microtubule|cytoplasmic microtubule|apoptotic process|negative regulation of microtubule depolymerization|cell cycle|microtubule cytoskeleton|positive regulation of transcription by RNA polymerase II|mitotic cytokinesis|molecular_function|cytoplasm
Ckap2l	172.58	0.267673	8.52491	4.86314	2.28189	1.52928e-17	2.35062e-16	Up	0.173876	0.310619	0.271753	1.15656	1.51743	1.20081	GeneID:70466,Genbank:XM_006500158.3,MGI:MGI:1917716	cytoskeleton associated protein 2-like	GO:0005829,GO:0005856,GO:0008150,GO:0072686,GO:0003674,GO:0005737,GO:0005813	cytosol|cytoskeleton|biological_process|mitotic spindle|molecular_function|cytoplasm|centrosome
Cklf	117.883	0.272332	4.96384	2.55232	1.35181	6.91147e-07	3.90004e-06	Up	0.365644	0.481563	0.455835	1.25752	1.13799	1.1019	GeneID:75458,Genbank:NM_001037841.3,MGI:MGI:1922708	chemokine-like factor	GO:0006935,GO:0008009,GO:0008283,GO:0016020,GO:0016021,GO:0030593,GO:0030595,GO:0032940,GO:0048246,GO:0048247,GO:0005125,GO:0005576,GO:0005615	chemotaxis|chemokine activity|cell proliferation|membrane|integral component of membrane|neutrophil chemotaxis|leukocyte chemotaxis|secretion by cell|macrophage chemotaxis|lymphocyte chemotaxis|cytokine activity|extracellular region|extracellular space
Cks1b	175.557	0.237029	4.68797	2.16023	1.11119	2.75924e-06	1.44065e-05	Up	1.95821	2.37761	1.84162	5.36197	4.56299	4.10222	GeneID:54124,Genbank:NM_016904.1,MGI:MGI:1889208	CDC28 protein kinase 1b	GO:0061575,GO:0007346,GO:0008283,GO:0009790,GO:0016538,GO:0019005,GO:0019901,GO:0032147,GO:0042393,GO:0043130,GO:0044772,GO:0045737,GO:0000307,GO:0045893,GO:0006355,GO:0051301,GO:0007049	cyclin-dependent protein serine/threonine kinase activator activity|regulation of mitotic cell cycle|cell proliferation|embryo development|cyclin-dependent protein serine/threonine kinase regulator activity|SCF ubiquitin ligase complex|protein kinase binding|activation of protein kinase activity|histone binding|ubiquitin binding|mitotic cell cycle phase transition|positive regulation of cyclin-de…	mmu05200,mmu05222	Pathways in cancer|Small cell lung cancer
Cks2	99.3418	0.318403	3.79152	2.30894	1.20723	0.000149729	0.000599398	Up	0.903679	1.16604	1.5739	2.9884	3.33789	2.52634	GeneID:66197,Genbank:NM_025415.3,MGI:MGI:1913447	CDC28 protein kinase regulatory subunit 2	GO:0045893,GO:0007049,GO:0051301,GO:0007127,GO:0061575,GO:0007346,GO:0008283,GO:0009790,GO:0016538,GO:0019005,GO:0019901,GO:0032147,GO:0042393,GO:0043130,GO:0000307,GO:0044772,GO:0003682,GO:0045737,GO:0006357	positive regulation of transcription, DNA-templated|cell cycle|cell division|meiosis I|cyclin-dependent protein serine/threonine kinase activator activity|regulation of mitotic cell cycle|cell proliferation|embryo development|cyclin-dependent protein serine/threonine kinase regulator activity|SCF ubiquitin ligase complex|protein kinase binding|activation of protein kinase activity|histone binding…	mmu05200,mmu05222	Pathways in cancer|Small cell lung cancer
Clcf1	34.1829	0.608398	2.82155	3.28667	1.71663	0.00477919	0.0142305	Up	0.0681333	0.0533549	0.199232	0.502767	0.27519	0.326712	GeneID:56708,Genbank:NM_001310038.2,MGI:MGI:1930088	cardiotrophin-like cytokine factor 1	GO:0005515,GO:0005576,GO:0005615,GO:0005622,GO:0007166,GO:0050727,GO:0007259,GO:0051466,GO:0008284,GO:0051896,GO:0030183,GO:0070372,GO:0097058,GO:0097059,GO:2000672,GO:0002639,GO:0002830,GO:0005102,GO:0005125,GO:0005127,GO:0030890,GO:0042531,GO:0043524,GO:0046982,GO:0048295,GO:0048711	protein binding|extracellular region|extracellular space|intracellular|cell surface receptor signaling pathway|regulation of inflammatory response|JAK-STAT cascade|positive regulation of corticotropin-releasing hormone secretion|positive regulation of cell proliferation|regulation of protein kinase B signaling|B cell differentiation|regulation of ERK1 and ERK2 cascade|CRLF-CLCF1 complex|CNTFR-CLC…	mmu04060	Cytokine-cytokine receptor interaction
Clcn5	3904.69	0.244226	5.6061	2.5832	1.36916	2.06932e-08	1.41433e-07	Up	3.18084	3.27743	3.24382	11.2793	8.59247	6.43519	GeneID:12728,Genbank:XM_011247442.1,MGI:MGI:99486	chloride channel, voltage-sensitive 5	GO:0016020,GO:0005254,GO:0016021,GO:0005524,GO:0042802,GO:0005768,GO:0005794,GO:0005829,GO:0045177,GO:0005886,GO:0005887,GO:0055085,GO:0006811,GO:1902476,GO:0006821,GO:0000166,GO:0006897,GO:0005247,GO:0015297	membrane|chloride channel activity|integral component of membrane|ATP binding|identical protein binding|endosome|Golgi apparatus|cytosol|apical part of cell|plasma membrane|integral component of plasma membrane|transmembrane transport|ion transport|chloride transmembrane transport|chloride transport|nucleotide binding|endocytosis|voltage-gated chloride channel activity|antiporter activity
Cldn14	33.7887	0.573826	1.97561	2.19414	1.13366	0.0481989	0.10655	Up	0.0780041	0.194361	0.171609	0.294804	0.525097	0.206981	GeneID:56173,Genbank:NM_019500.4,MGI:MGI:1860425	claudin 14	GO:0005923,GO:0016020,GO:0016021,GO:0030054,GO:0005198,GO:0005515,GO:0005886	bicellular tight junction|membrane|integral component of membrane|cell junction|structural molecule activity|protein binding|plasma membrane	mmu04514,mmu04530,mmu04670,mmu05160	Cell adhesion molecules (CAMs)|Tight junction|Leukocyte transendothelial migration|Hepatitis C
Cldn15	16.3735	0.834666	-2.03677	0.307781	-1.70003	0.0416727	0.0945113	Down	0.223312	0.158292	0.18635	0.128051	0.0148104	0.0401358	GeneID:60363,Genbank:NM_021719.4,MGI:MGI:1913103	claudin 15	GO:0006811,GO:0016020,GO:0016021,GO:0016328,GO:0030054,GO:0005198,GO:0005886,GO:0005923	ion transport|membrane|integral component of membrane|lateral plasma membrane|cell junction|structural molecule activity|plasma membrane|bicellular tight junction	mmu04514,mmu04530,mmu04670,mmu05160	Cell adhesion molecules (CAMs)|Tight junction|Leukocyte transendothelial migration|Hepatitis C
Clec10a	510.599	0.501392	10.8169	42.9184	5.42352	2.86187e-27	7.28468e-26	Up	0.104456	0.241679	0.306403	13.3927	9.23241	6.72137	GeneID:17312,Genbank:NM_001204252.1,MGI:MGI:96975	C-type lectin domain family 10, member A	GO:0030246,GO:0002248,GO:0016020,GO:0016021	carbohydrate binding|connective tissue replacement involved in inflammatory response wound healing|membrane|integral component of membrane
Clec12a	157.366	0.313446	7.89655	5.5602	2.47514	2.86736e-15	3.77253e-14	Up	0.204863	0.255225	0.419398	2.03885	1.31936	1.77316	GeneID:232413,Genbank:XM_011241323.2,MGI:MGI:3040968	C-type lectin domain family 12, member a	GO:0016021,GO:0019903,GO:0030246,GO:0050776,GO:0005886,GO:0009986,GO:0016020	integral component of membrane|protein phosphatase binding|carbohydrate binding|regulation of immune response|plasma membrane|cell surface|membrane
Clec2d	1420.85	0.153726	10.9295	3.2046	1.68014	8.33457e-28	2.16872e-26	Up	6.04807	6.24304	6.50692	26.5534	16.8779	19.7685	GeneID:93694,Genbank:NM_053109.3,MGI:MGI:2135589	C-type lectin domain family 2, member d	GO:0005887,GO:0006968,GO:0009897,GO:0016020,GO:0016021,GO:0030246,GO:0042270,GO:0045671,GO:0046703,GO:0004888,GO:0005515,GO:0005886	integral component of plasma membrane|cellular defense response|external side of plasma membrane|membrane|integral component of membrane|carbohydrate binding|protection from natural killer cell mediated cytotoxicity|negative regulation of osteoclast differentiation|natural killer cell lectin-like receptor binding|transmembrane signaling receptor activity|protein binding|plasma membrane
Clec2g	5.2519	1.90972	3.04541	56.3323	5.81589	0.0023236	0.00747182	Up	0	0	0	0.122337	0.00514529	0.0446195	GeneID:70809,Genbank:NM_027562.4,MGI:MGI:1918059	C-type lectin domain family 2, member g	GO:0016021,GO:0030246,GO:0045671,GO:0046703,GO:0005615,GO:0005886,GO:0016020	integral component of membrane|carbohydrate binding|negative regulation of osteoclast differentiation|natural killer cell lectin-like receptor binding|extracellular space|plasma membrane|membrane
Clec2i	30.6733	1.33374	5.54336	168.129	7.39343	2.96715e-08	1.99302e-07	Up	0.00588987	0	0	0.495837	0.147266	0.466624	GeneID:93675,Genbank:XM_011241505.1,MGI:MGI:2136650	C-type lectin domain family 2, member i	GO:0050852,GO:0005886,GO:2000522,GO:0009897,GO:0009986,GO:0016020,GO:0016021,GO:0030246,GO:0030833,GO:0042129,GO:0043113,GO:0045076,GO:0045671,GO:0001765,GO:0046703,GO:0004888,GO:0005515	T cell receptor signaling pathway|plasma membrane|positive regulation of immunological synapse formation|external side of plasma membrane|cell surface|membrane|integral component of membrane|carbohydrate binding|regulation of actin filament polymerization|regulation of T cell proliferation|receptor clustering|regulation of interleukin-2 biosynthetic process|negative regulation of osteoclast diffe…
Clec4a1	297.809	0.322651	17.7126	52.5275	5.715	3.35097e-70	2.37932e-68	Up	0.109783	0.107463	0.0830231	6.45613	4.5133	5.60762	GeneID:269799,Genbank:NM_199311.2,MGI:MGI:3036291	C-type lectin domain family 4, member a1	GO:0003674,GO:0005575,GO:0008150	molecular_function|cellular_component|biological_process
Clec4a2	232.838	0.319594	8.02454	5.91588	2.56459	1.01904e-15	1.38543e-14	Up	0.177345	0.560473	0.270788	2.35927	1.98321	1.92265	GeneID:26888,Genbank:NM_001170332.1,MGI:MGI:1349412	C-type lectin domain family 4, member a2	GO:0016021,GO:0030246,GO:0045087,GO:0002250,GO:0002376,GO:0016020	integral component of membrane|carbohydrate binding|innate immune response|adaptive immune response|immune system process|membrane
Clec4a3	468.06	0.252206	18.6179	25.9119	4.69554	2.30205e-77	1.9504e-75	Up	0.225055	0.304223	0.572727	11.517	8.48189	9.95394	GeneID:73149,Genbank:NM_001204241.1,MGI:MGI:1920399	C-type lectin domain family 4, member a3	GO:0003674,GO:0005575,GO:0008150	molecular_function|cellular_component|biological_process
Clec4a4	3.3086	2.005	2.5689	35.5222	5.15065	0.0102021	0.0279221	Up	0	0	0	0.149224	0.0627613	0.054426	GeneID:474145,Genbank:NM_001005860.2,MGI:MGI:3624119	C-type lectin domain family 4, member a4	GO:0005575,GO:0008150,GO:0097367	cellular_component|biological_process|carbohydrate derivative binding
Clec4d	63.3832	0.748745	8.29398	74.032	6.21008	1.09519e-16	1.59265e-15	Up	0.0106688	0	0.0430306	1.20862	1.27221	1.66822	GeneID:17474,Genbank:NM_010819.4,MGI:MGI:1298389	C-type lectin domain family 4, member d	GO:0005886,GO:0016020,GO:0016021,GO:0030246,GO:0034987,GO:0038094,GO:0042742,GO:0045087,GO:0002250,GO:0002292,GO:0002376	plasma membrane|membrane|integral component of membrane|carbohydrate binding|immunoglobulin receptor binding|Fc-gamma receptor signaling pathway|defense response to bacterium|innate immune response|adaptive immune response|T cell differentiation involved in immune response|immune system process	mmu04625	C-type lectin receptor signaling pathway
Clec4e	78.3807	1.2334	7.87984	842.787	9.71902	3.27811e-15	4.29042e-14	Up	0	0	0	0.631486	0.708038	0.402381	GeneID:56619,Genbank:NM_019948.2,MGI:MGI:1861232	C-type lectin domain family 4, member e	GO:0006955,GO:0016020,GO:0016021,GO:0030246,GO:0038023,GO:0038094,GO:0042742,GO:0045087,GO:0050715,GO:0002292,GO:0002376,GO:0005515	immune response|membrane|integral component of membrane|carbohydrate binding|signaling receptor activity|Fc-gamma receptor signaling pathway|defense response to bacterium|innate immune response|positive regulation of cytokine secretion|T cell differentiation involved in immune response|immune system process|protein binding	mmu04625,mmu05152	C-type lectin receptor signaling pathway|Tuberculosis
Clec4g	6.2868	1.63133	2.53672	17.609	4.13824	0.0111895	0.0302624	Up	0.0230826	0	0	0.0359852	0.299669	0.096248	GeneID:75863,Genbank:NM_029465.3,MGI:MGI:1923113	C-type lectin domain family 4, member g	GO:0005886,GO:0016020,GO:0016021,GO:0030246,GO:0030247,GO:0042130,GO:0002710,GO:0005515	plasma membrane|membrane|integral component of membrane|carbohydrate binding|polysaccharide binding|negative regulation of T cell proliferation|negative regulation of T cell mediated immunity|protein binding
Clec4n	151.672	0.355115	11.175	15.6537	3.96843	5.40247e-29	1.47125e-27	Up	0.274766	0.190514	0.150071	4.49772	3.20382	2.41074	GeneID:56620,Genbank:NM_020001.2,MGI:MGI:1861231	C-type lectin domain family 4, member n	GO:0016020,GO:0016021,GO:0030246,GO:0043123,GO:0045087,GO:0050715,GO:0050832,GO:0002250,GO:0002376,GO:0005515	membrane|integral component of membrane|carbohydrate binding|positive regulation of I-kappaB kinase/NF-kappaB signaling|innate immune response|positive regulation of cytokine secretion|defense response to fungus|adaptive immune response|immune system process|protein binding	mmu04625	C-type lectin receptor signaling pathway
Clec5a	289.783	0.234198	10.4441	5.44902	2.446	1.55872e-25	3.72944e-24	Up	0.347009	0.387158	0.25584	1.55119	1.72235	2.41155	GeneID:23845,Genbank:NM_021364.2,MGI:MGI:1345151	C-type lectin domain family 5, member a	GO:0050715,GO:0002376,GO:0005515,GO:0005829,GO:0005886,GO:0009986,GO:0016020,GO:0016021,GO:0030099,GO:0030246,GO:0033033,GO:0043066,GO:0001618,GO:0045087,GO:0002076	positive regulation of cytokine secretion|immune system process|protein binding|cytosol|plasma membrane|cell surface|membrane|integral component of membrane|myeloid cell differentiation|carbohydrate binding|negative regulation of myeloid cell apoptotic process|negative regulation of apoptotic process|virus receptor activity|innate immune response|osteoblast development
Clec7a	2494.23	0.167085	41.1423	117.317	6.87427	0	0	Up	0.186146	0.253797	0.388801	33.6699	31.4035	37.0833	GeneID:56644,Genbank:NM_001309637.1,MGI:MGI:1861431	C-type lectin domain family 7, member a			mmu04145,mmu04625,mmu05152	Phagosome|C-type lectin receptor signaling pathway|Tuberculosis
Clic1	2233.54	0.131765	18.1659	5.25479	2.39363	9.61636e-74	7.56286e-72	Up	6.71476	9.12498	10.1064	50.4747	50.1567	42.7673	GeneID:114584,Genbank:NM_033444.2,MGI:MGI:2148924	chloride intracellular channel 1	GO:0045669,GO:0005634,GO:0048471,GO:0051726,GO:0005635,GO:0005737,GO:0005739,GO:0005886,GO:0006811,GO:0051881,GO:0006821,GO:0016020,GO:0070062,GO:0016021,GO:1902476,GO:0034707,GO:0005244,GO:0034765,GO:0005254,GO:0045296	positive regulation of osteoblast differentiation|nucleus|perinuclear region of cytoplasm|regulation of cell cycle|nuclear envelope|cytoplasm|mitochondrion|plasma membrane|ion transport|regulation of mitochondrial membrane potential|chloride transport|membrane|extracellular exosome|integral component of membrane|chloride transmembrane transport|chloride channel complex|voltage-gated ion channel a…
Cln3	838.371	0.130079	10.5561	2.59031	1.37313	4.76052e-26	1.15958e-24	Up	1.74866	1.79539	1.81416	5.50069	4.68611	4.40321	GeneID:12752,Genbank:NM_001146311.1,MGI:MGI:107537	ceroid lipofuscinosis, neuronal 3, juvenile (Batten, Spielmeyer-Vogt disease)	GO:0005764,GO:0005765,GO:0005768,GO:0005769,GO:0005770,GO:0006681,GO:0006684,GO:0005773,GO:0006865,GO:0005776,GO:0006897,GO:0006898,GO:0007033,GO:0007034,GO:0016485,GO:0007040,GO:0030036,GO:0030176,GO:0007042,GO:0031410,GO:0035235,GO:0035752,GO:0042133,GO:0000139,GO:0061024,GO:0042987,GO:0001508,GO:0072657,GO:0043005,GO:0001575,GO:0072659,GO:0043066,GO:0001934,GO:0097352,GO:0005515,GO:0005634,GO:…	lysosome|lysosomal membrane|endosome|early endosome|late endosome|galactosylceramide metabolic process|sphingomyelin metabolic process|vacuole|amino acid transport|autophagosome|endocytosis|receptor-mediated endocytosis|vacuole organization|vacuolar transport|protein processing|lysosome organization|actin cytoskeleton organization|integral component of endoplasmic reticulum membrane|lysosomal lum…	mmu04142	Lysosome
Cma1	39.7739	0.866518	5.21004	22.8574	4.51459	1.88799e-07	1.14494e-06	Up	0	0.115203	0.0131855	1.9027	0.842544	0.327155	GeneID:17228,Genbank:NM_010780.3,MGI:MGI:96941	chymase 1, mast cell	GO:0031012,GO:0005576,GO:0005615,GO:0034769,GO:0005622,GO:0005737,GO:0006508,GO:0006955,GO:0042277,GO:0008233,GO:0043231,GO:0008236,GO:0045766,GO:0016485,GO:0050720,GO:0016787,GO:0004175,GO:0022617,GO:0004252,GO:0030141	extracellular matrix|extracellular region|extracellular space|basement membrane disassembly|intracellular|cytoplasm|proteolysis|immune response|peptide binding|peptidase activity|intracellular membrane-bounded organelle|serine-type peptidase activity|positive regulation of angiogenesis|protein processing|interleukin-1 beta biosynthetic process|hydrolase activity|endopeptidase activity|extracellul…	mmu04614	Renin-angiotensin system
Cmah	45.891	0.589826	4.38897	6.01567	2.58873	1.1389e-05	5.44402e-05	Up	0.0212403	0.0244606	0.00251967	0.129855	0.0889133	0.0859613	GeneID:12763,Genbank:NM_001284519.1,MGI:MGI:103227	cytidine monophospho-N-acetylneuraminic acid hydroxylase	GO:0016491,GO:0016787,GO:0030338,GO:0043227,GO:0046381,GO:0046872,GO:0051536,GO:0051537,GO:0055114,GO:0070290,GO:0005737,GO:0070291,GO:0070292,GO:0005783	oxidoreductase activity|hydrolase activity|CMP-N-acetylneuraminate monooxygenase activity|membrane-bounded organelle|CMP-N-acetylneuraminate metabolic process|metal ion binding|iron-sulfur cluster binding|2 iron, 2 sulfur cluster binding|oxidation-reduction process|N-acylphosphatidylethanolamine-specific phospholipase D activity|cytoplasm|N-acylethanolamine metabolic process|N-acylphosphatidyleth…	mmu00520	Amino sugar and nucleotide sugar metabolism
Cmklr1	848.471	0.182912	16.0886	7.68905	2.94281	3.06541e-58	1.71214e-56	Up	0.630981	0.662643	1.11657	6.92706	6.28492	6.27263	GeneID:14747,Genbank:NM_008153.3,MGI:MGI:109603	chemokine-like receptor 1	GO:0006935,GO:0007165,GO:0007186,GO:0010759,GO:0016020,GO:0016021,GO:0032088,GO:0032695,GO:0045600,GO:0050848,GO:0004871,GO:0004930,GO:0005886	chemotaxis|signal transduction|G-protein coupled receptor signaling pathway|positive regulation of macrophage chemotaxis|membrane|integral component of membrane|negative regulation of NF-kappaB transcription factor activity|negative regulation of interleukin-12 production|positive regulation of fat cell differentiation|regulation of calcium-mediated signaling|signal transducer activity|G-protein …
Cmtm3	1220.78	0.12514	15.1444	3.71964	1.89516	8.24928e-52	3.95289e-50	Up	3.13507	4.14156	3.32204	14.7707	13.8805	12.8049	GeneID:68119,Genbank:XM_006531329.2,MGI:MGI:2447162	CKLF-like MARVEL transmembrane domain containing 3	GO:0005737,GO:0006935,GO:0016020,GO:0016021,GO:0031965,GO:0050861,GO:0005125,GO:0005515,GO:0005615	cytoplasm|chemotaxis|membrane|integral component of membrane|nuclear membrane|positive regulation of B cell receptor signaling pathway|cytokine activity|protein binding|extracellular space
Cmtm6	2940.31	0.077396	13.0258	2.01133	1.00815	8.72254e-39	3.07181e-37	Up	8.11552	7.98505	8.05638	17.4745	16.3018	17.3434	GeneID:67213,Genbank:XM_006512242.2,MGI:MGI:2447165	CKLF-like MARVEL transmembrane domain containing 6	GO:0006935,GO:0008150,GO:0016020,GO:0016021,GO:0003674,GO:0005125,GO:0005615	chemotaxis|biological_process|membrane|integral component of membrane|molecular_function|cytokine activity|extracellular space
Cmtm7	468.925	0.161028	13.4859	4.50524	2.17161	1.89327e-41	7.09489e-40	Up	1.74251	2.45423	2.11096	10.0714	10.1748	9.65723	GeneID:102545,Genbank:NM_001252479.1,MGI:MGI:2447166	CKLF-like MARVEL transmembrane domain containing 7	GO:0005615,GO:0006935,GO:0016020,GO:0016021,GO:0002337,GO:0003674,GO:0005125	extracellular space|chemotaxis|membrane|integral component of membrane|B-1a B cell differentiation|molecular_function|cytokine activity
Cmtm8	69.9608	0.365842	4.20672	2.90592	1.53899	2.59106e-05	0.000117421	Up	0.546839	0.302552	0.407552	1.27259	1.37185	1.20205	GeneID:70031,Genbank:XM_011242999.2,MGI:MGI:2447167	CKLF-like MARVEL transmembrane domain containing 8	GO:0005654,GO:0006935,GO:0008104,GO:0016020,GO:0016021,GO:0019911,GO:0042552,GO:0045121,GO:0001766,GO:0005125,GO:0005615	nucleoplasm|chemotaxis|protein localization|membrane|integral component of membrane|structural constituent of myelin sheath|myelination|membrane raft|membrane raft polarization|cytokine activity|extracellular space
Cnn2	755.243	0.191201	7.23593	2.60904	1.38352	4.62341e-13	5.19778e-12	Up	2.37558	3.57029	3.94389	10.8569	8.81498	7.42081	GeneID:12798,Genbank:NM_007725.2,MGI:MGI:105093	calponin 2	GO:0005856,GO:0007010,GO:0010628,GO:0030097,GO:0030336,GO:0031032,GO:0032970,GO:0042060,GO:0042127,GO:0045296,GO:0050765,GO:0001725,GO:0071260,GO:0003779,GO:0005516	cytoskeleton|cytoskeleton organization|positive regulation of gene expression|hemopoiesis|negative regulation of cell migration|actomyosin structure organization|regulation of actin filament-based process|wound healing|regulation of cell proliferation|cadherin binding|negative regulation of phagocytosis|stress fiber|cellular response to mechanical stimulus|actin binding|calmodulin binding
Cnr2	234.042	0.305672	15.417	26.2191	4.71255	1.25762e-53	6.24818e-52	Up	0.0230054	0.0579068	0.0861604	1.61563	1.58341	1.40463	GeneID:12802,Genbank:NM_009924.4,MGI:MGI:104650	cannabinoid receptor 2 (macrophage)	GO:0042995,GO:0005886,GO:0043005,GO:0006954,GO:0043025,GO:0007165,GO:0007186,GO:0016020,GO:0016021,GO:0019233,GO:0045759,GO:0030425,GO:0050728,GO:0030595,GO:0051001,GO:0031234,GO:0032229,GO:0004871,GO:0032496,GO:0004930,GO:0033004,GO:0004949	cell projection|plasma membrane|neuron projection|inflammatory response|neuronal cell body|signal transduction|G-protein coupled receptor signaling pathway|membrane|integral component of membrane|sensory perception of pain|negative regulation of action potential|dendrite|negative regulation of inflammatory response|leukocyte chemotaxis|negative regulation of nitric-oxide synthase activity|extrins…	mmu04080	Neuroactive ligand-receptor interaction
Cntf	165.48	0.275217	6.65772	3.56109	1.83232	2.781e-11	2.6421e-10	Up	0.757031	1.11155	0.66792	2.66773	3.94718	2.91	GeneID:12803,Genbank:NM_170786.2,MGI:MGI:88439	ciliary neurotrophic factor	GO:0005829,GO:0007259,GO:0007275,GO:0007399,GO:0008083,GO:0008284,GO:0043410,GO:0043524,GO:0010628,GO:0046427,GO:0046533,GO:0046668,GO:0046887,GO:1901215,GO:0048143,GO:0048644,GO:0005125,GO:0005127,GO:0005138,GO:0005615,GO:0005634,GO:0005737,GO:0014068,GO:0030154,GO:0030307,GO:0030424,GO:0032838,GO:0040007,GO:0048666,GO:0042531,GO:0048680,GO:0043025,GO:0048691,GO:0051291,GO:0060075,GO:0060081,GO:…	cytosol|JAK-STAT cascade|multicellular organism development|nervous system development|growth factor activity|positive regulation of cell proliferation|positive regulation of MAPK cascade|negative regulation of neuron apoptotic process|positive regulation of gene expression|positive regulation of JAK-STAT cascade|negative regulation of photoreceptor cell differentiation|regulation of retinal cell…	mmu04630,mmu04060	Jak-STAT signaling pathway|Cytokine-cytokine receptor interaction
Col16a1	654.106	0.15622	11.4806	3.46655	1.7935	1.65078e-30	4.70754e-29	Up	0.56396	0.741659	0.815901	2.66054	2.76122	2.31578	GeneID:107581,Genbank:XM_006502639.3,MGI:MGI:1095396	collagen, type XVI, alpha 1	GO:0005581,GO:0007155,GO:0031012,GO:0033622,GO:0033627,GO:0051894,GO:0071230,GO:0005178,GO:0005576,GO:0005578	collagen trimer|cell adhesion|extracellular matrix|integrin activation|cell adhesion mediated by integrin|positive regulation of focal adhesion assembly|cellular response to amino acid stimulus|integrin binding|extracellular region|proteinaceous extracellular matrix
Col1a2	3217.21	0.388071	2.61427	2.02024	1.01452	0.00894174	0.0248882	Up	3.59749	8.28001	5.32284	12.8083	14.6441	9.07943	GeneID:12843,Genbank:NM_007743.3,MGI:MGI:88468	collagen, type I, alpha 2	GO:0048407,GO:0030199,GO:0005201,GO:0070208,GO:0030674,GO:0005515,GO:0071230,GO:0031012,GO:0005576,GO:0005578,GO:0005581,GO:0005584,GO:0005615,GO:0042802,GO:0005783,GO:0043589,GO:0007179,GO:0001501,GO:0046332,GO:0007266,GO:0001568,GO:0046872,GO:0008217,GO:0002020	platelet-derived growth factor binding|collagen fibril organization|extracellular matrix structural constituent|protein heterotrimerization|protein binding, bridging|protein binding|cellular response to amino acid stimulus|extracellular matrix|extracellular region|proteinaceous extracellular matrix|collagen trimer|collagen type I trimer|extracellular space|identical protein binding|endoplasmic re…	mmu04151,mmu04512,mmu04510,mmu04611,mmu04926,mmu04974,mmu05205,mmu04933,mmu05165,mmu05146	PI3K-Akt signaling pathway|ECM-receptor interaction|Focal adhesion|Platelet activation|Relaxin signaling pathway|Protein digestion and absorption|Proteoglycans in cancer|AGE-RAGE signaling pathway in diabetic complications|Human papillomavirus infection|Amoebiasis
Col26a1	184.224	0.241262	5.14759	2.36513	1.24192	2.6385e-07	1.57288e-06	Up	0.40592	0.397343	0.348265	0.988087	1.13683	0.742358	GeneID:140709,Genbank:XM_006504362.1,MGI:MGI:2155345	collagen, type XXVI, alpha 1	GO:0005581,GO:0005783,GO:0005794,GO:0010811,GO:0005515,GO:0005576,GO:0005578	collagen trimer|endoplasmic reticulum|Golgi apparatus|positive regulation of cell-substrate adhesion|protein binding|extracellular region|proteinaceous extracellular matrix
Col3a1	3944.82	0.390706	9.78718	14.1616	3.82391	1.27815e-22	2.65281e-21	Up	0.878674	1.67508	1.38711	19.846	26.7293	12.2012	GeneID:12825,Genbank:NM_009930.2,MGI:MGI:88453	collagen, type III, alpha 1	GO:2001223,GO:0043588,GO:0018149,GO:0005201,GO:0046332,GO:0021987,GO:0005576,GO:0046872,GO:0030199,GO:0005578,GO:0048407,GO:0005581,GO:0005586,GO:0005615,GO:0048565,GO:0031012,GO:0007160,GO:0050777,GO:0007179,GO:0060414,GO:0034097,GO:0007229,GO:0001568,GO:0071230,GO:0035025,GO:0007507,GO:0002020,GO:0097435,GO:0042060,GO:0009314,GO:0005178	negative regulation of neuron migration|skin development|peptide cross-linking|extracellular matrix structural constituent|SMAD binding|cerebral cortex development|extracellular region|metal ion binding|collagen fibril organization|proteinaceous extracellular matrix|platelet-derived growth factor binding|collagen trimer|collagen type III trimer|extracellular space|digestive tract development|extr…	mmu04611,mmu04926,mmu04974,mmu04933,mmu05146	Platelet activation|Relaxin signaling pathway|Protein digestion and absorption|AGE-RAGE signaling pathway in diabetic complications|Amoebiasis
Col5a2	555.325	0.238199	5.50396	2.4812	1.31104	3.71346e-08	2.4716e-07	Up	0.484812	0.615884	0.929903	1.90129	2.17572	1.2264	GeneID:12832,Genbank:NM_007737.2,MGI:MGI:88458	collagen, type V, alpha 2	GO:0071230,GO:0005578,GO:1903225,GO:0005581,GO:0005588,GO:0005615,GO:0030199,GO:0031012,GO:0043588,GO:0046332,GO:0001501,GO:0046872,GO:0005201,GO:0048592,GO:0005576	cellular response to amino acid stimulus|proteinaceous extracellular matrix|negative regulation of endodermal cell differentiation|collagen trimer|collagen type V trimer|extracellular space|collagen fibril organization|extracellular matrix|skin development|SMAD binding|skeletal system development|metal ion binding|extracellular matrix structural constituent|eye morphogenesis|extracellular region	mmu04974	Protein digestion and absorption
Col5a3	177.556	0.331719	7.91859	6.17631	2.62674	2.40229e-15	3.17732e-14	Up	0.0908003	0.118509	0.106816	0.710025	0.970908	0.376359	GeneID:53867,Genbank:NM_001317388.1,MGI:MGI:1858212	collagen, type V, alpha 3	GO:0007160,GO:0008201,GO:0030198,GO:0031012,GO:0043394,GO:0005198,GO:0005588	cell-matrix adhesion|heparin binding|extracellular matrix organization|extracellular matrix|proteoglycan binding|structural molecule activity|collagen type V trimer	mmu04974	Protein digestion and absorption
Col6a3	879.653	0.17008	12.1494	4.1883	2.06637	5.77892e-34	1.80983e-32	Up	0.391803	0.53539	0.389764	2.32437	1.8738	1.59397	GeneID:12835,Genbank:NM_001243009.1,MGI:MGI:88461	collagen, type VI, alpha 3	GO:0005581,GO:0005615,GO:0031012,GO:0042383,GO:0005576,GO:0005578	collagen trimer|extracellular space|extracellular matrix|sarcolemma|extracellular region|proteinaceous extracellular matrix	mmu04151,mmu04512,mmu04510,mmu04974,mmu05165	PI3K-Akt signaling pathway|ECM-receptor interaction|Focal adhesion|Protein digestion and absorption|Human papillomavirus infection
Col6a6	280.188	0.298157	8.16907	5.41015	2.43567	3.10785e-16	4.36043e-15	Up	0.106699	0.203486	0.165091	1.13571	1.03316	0.531201	GeneID:245026,Genbank:NM_001102607.1,MGI:MGI:2444259	collagen, type VI, alpha 6	GO:0005581,GO:0007155,GO:0031012,GO:0003674,GO:0005576,GO:0005578	collagen trimer|cell adhesion|extracellular matrix|molecular_function|extracellular region|proteinaceous extracellular matrix	mmu04151,mmu04512,mmu04510,mmu04974,mmu05165	PI3K-Akt signaling pathway|ECM-receptor interaction|Focal adhesion|Protein digestion and absorption|Human papillomavirus infection
Col7a1	77.9226	0.3548	4.79875	3.25486	1.7026	1.59658e-06	8.57478e-06	Up	0.0507789	0.0722996	0.043444	0.185514	0.224924	0.160405	GeneID:12836,Genbank:XM_006511935.3,MGI:MGI:88462	collagen, type VII, alpha 1	GO:0005581,GO:0005604,GO:0007155,GO:0010466,GO:0030414,GO:0042802,GO:0004867,GO:0005576,GO:0005578	collagen trimer|basement membrane|cell adhesion|negative regulation of peptidase activity|peptidase inhibitor activity|identical protein binding|serine-type endopeptidase inhibitor activity|extracellular region|proteinaceous extracellular matrix	mmu04974	Protein digestion and absorption
Colec10	3.80627	1.89191	2.28877	20.1143	4.33015	0.0220925	0.0545793	Up	0.00297195	0	0	0.00617761	0.0400123	0.0216864	GeneID:239447,Genbank:NM_173422.3,MGI:MGI:3606482	collectin sub-family member 10	GO:0048029,GO:0005581,GO:1904888,GO:0005615,GO:0005634,GO:0005737,GO:0005794,GO:0005829,GO:0006952,GO:0007157,GO:0009792,GO:0030246,GO:0005537,GO:0032502,GO:0042056,GO:0005576	monosaccharide binding|collagen trimer|cranial skeletal system development|extracellular space|nucleus|cytoplasm|Golgi apparatus|cytosol|defense response|heterophilic cell-cell adhesion via plasma membrane cell adhesion molecules|embryo development ending in birth or egg hatching|carbohydrate binding|mannose binding|developmental process|chemoattractant activity|extracellular region
Colec12	2882.36	0.115757	15.7145	3.52852	1.81906	1.2032e-55	6.29903e-54	Up	4.5993	4.64172	5.64822	20.8045	16.511	17.8894	GeneID:140792,Genbank:NM_130449.2,MGI:MGI:2152907	collectin sub-family member 12	GO:0006955,GO:0008329,GO:0016020,GO:0016021,GO:0030169,GO:0030246,GO:0034138,GO:0046872,GO:0060355,GO:0005581,GO:0006910	immune response|signaling pattern recognition receptor activity|membrane|integral component of membrane|low-density lipoprotein particle binding|carbohydrate binding|toll-like receptor 3 signaling pathway|metal ion binding|positive regulation of cell adhesion molecule production|collagen trimer|phagocytosis, recognition	mmu04145	Phagosome
Comp	36.312	0.565225	2.28785	2.45062	1.29315	0.0221464	0.0546816	Up	0.145635	0.0321906	0.113689	0.253897	0.243962	0.254658	GeneID:12845,Genbank:NM_016685.2,MGI:MGI:88469	cartilage oligomeric matrix protein	GO:0008201,GO:0003417,GO:0030198,GO:0031012,GO:0005201,GO:0005499,GO:0005509,GO:0005515,GO:0005518,GO:0005576,GO:0043066,GO:0005578,GO:0043395,GO:0005615,GO:0060173,GO:0001968,GO:0006915,GO:0002020,GO:0007155	heparin binding|growth plate cartilage development|extracellular matrix organization|extracellular matrix|extracellular matrix structural constituent|vitamin D binding|calcium ion binding|protein binding|collagen binding|extracellular region|negative regulation of apoptotic process|proteinaceous extracellular matrix|heparan sulfate proteoglycan binding|extracellular space|limb development|fibrone…	mmu04151,mmu04512,mmu04145,mmu04510,mmu05165,mmu05144	PI3K-Akt signaling pathway|ECM-receptor interaction|Phagosome|Focal adhesion|Human papillomavirus infection|Malaria
Cort	52.1609	0.397353	-3.59606	0.371413	-1.4289	0.000323072	0.00122482	Down	1.66326	1.75177	1.31621	0.568924	0.68839	0.592576	GeneID:12854,Genbank:NM_007745.4,MGI:MGI:109538	cortistatin	GO:0071821,GO:0003682,GO:0003690,GO:0005179,GO:0005184,GO:0005576,GO:0007193,GO:0007218,GO:0031297,GO:0043240,GO:0000712,GO:0001664,GO:0045187	FANCM-MHF complex|chromatin binding|double-stranded DNA binding|hormone activity|neuropeptide hormone activity|extracellular region|adenylate cyclase-inhibiting G-protein coupled receptor signaling pathway|neuropeptide signaling pathway|replication fork processing|Fanconi anaemia nuclear complex|resolution of meiotic recombination intermediates|G-protein coupled receptor binding|regulation of cir…	mmu04080	Neuroactive ligand-receptor interaction
Cotl1	6668.86	0.0650655	24.7843	3.05803	1.6126	1.32277e-135	2.69754e-133	Up	26.6459	28.4324	29.3319	89.1456	93.6245	88.9503	GeneID:72042,Genbank:NM_028071.3,MGI:MGI:1919292	coactosin-like 1 (Dictyostelium)	GO:0005622,GO:0005634,GO:0005737,GO:0005856,GO:0019899,GO:0050832,GO:0003779,GO:0005515	intracellular|nucleus|cytoplasm|cytoskeleton|enzyme binding|defense response to fungus|actin binding|protein binding
Cp	3308.49	0.127654	17.9141	4.87977	2.28681	9.15419e-72	6.71741e-70	Up	2.20748	2.01679	2.29512	13.0968	11.4899	8.85484	GeneID:12870,Genbank:XM_011249655.2,MGI:MGI:88476	ceruloplasmin	GO:0005576,GO:0005615,GO:0006811,GO:0006825,GO:0006879,GO:0016491,GO:0046658,GO:0046688,GO:0046872,GO:0051087,GO:0004322,GO:0055114,GO:0005507	extracellular region|extracellular space|ion transport|copper ion transport|cellular iron ion homeostasis|oxidoreductase activity|anchored component of plasma membrane|response to copper ion|metal ion binding|chaperone binding|ferroxidase activity|oxidation-reduction process|copper ion binding	mmu00860,mmu04216	Porphyrin and chlorophyll metabolism|Ferroptosis
Cpa3	68.021	0.561596	5.6022	8.85307	3.14618	2.11643e-08	1.44484e-07	Up	0.134739	0.160155	0.097044	2.17057	0.434998	1.01329	GeneID:12873,Genbank:NM_007753.2,MGI:MGI:88479	carboxypeptidase A3, mast cell	GO:0004181,GO:0005576,GO:0005615,GO:0006508,GO:0008233,GO:0008237,GO:0008270,GO:0016787,GO:0031012,GO:0031410,GO:0002002,GO:0046872,GO:0004180	metallocarboxypeptidase activity|extracellular region|extracellular space|proteolysis|peptidase activity|metallopeptidase activity|zinc ion binding|hydrolase activity|extracellular matrix|cytoplasmic vesicle|regulation of angiotensin levels in blood|metal ion binding|carboxypeptidase activity	mmu04614,mmu04972,mmu04974	Renin-angiotensin system|Pancreatic secretion|Protein digestion and absorption
Cpa4	15.7103	0.779977	2.05927	3.04446	1.60619	0.039468	0.0902228	Up	0.0346559	0.0339237	0.0449288	0.195529	0.109504	0.0567701	GeneID:71791,Genbank:NM_027926.2,MGI:MGI:1919041	carboxypeptidase A4	GO:0005615,GO:0006508,GO:0008233,GO:0008237,GO:0008270,GO:0016787,GO:0046872,GO:0004180,GO:0004181,GO:0005576	extracellular space|proteolysis|peptidase activity|metallopeptidase activity|zinc ion binding|hydrolase activity|metal ion binding|carboxypeptidase activity|metallocarboxypeptidase activity|extracellular region
Cpne3	2889.6	0.112083	9.6719	2.11999	1.08406	3.96927e-22	8.03847e-21	Up	4.25672	4.93822	4.53513	10.8541	8.58532	11.1483	GeneID:70568,Genbank:XM_017320384.1,MGI:MGI:1917818	copine III	GO:0071363,GO:0005730,GO:0005737,GO:0005739,GO:0005829,GO:0005886,GO:0005925,GO:0016020,GO:0030054,GO:0030335,GO:0030971,GO:0038128,GO:0004674,GO:0048306,GO:0005544,GO:0071277,GO:0005634	cellular response to growth factor stimulus|nucleolus|cytoplasm|mitochondrion|cytosol|plasma membrane|focal adhesion|membrane|cell junction|positive regulation of cell migration|receptor tyrosine kinase binding|ERBB2 signaling pathway|protein serine/threonine kinase activity|calcium-dependent protein binding|calcium-dependent phospholipid binding|cellular response to calcium ion|nucleus
Creb3l4	30.5504	0.633138	2.51032	3.00919	1.58938	0.0120623	0.0323124	Up	0.0809021	0.0575947	0.192816	0.183454	0.495095	0.375674	GeneID:78284,Genbank:NM_030080.3,MGI:MGI:1916603	cAMP responsive element binding protein 3-like 4	GO:0031410,GO:0006355,GO:0001228,GO:0031965,GO:0006986,GO:0035497,GO:0007275,GO:0003677,GO:0045944,GO:0003700,GO:0005634,GO:0005654,GO:0007283,GO:0005739,GO:0016020,GO:0005783,GO:0016021,GO:0030154,GO:0000977,GO:0030968,GO:0005794,GO:0006351	cytoplasmic vesicle|regulation of transcription, DNA-templated|transcriptional activator activity, RNA polymerase II transcription regulatory region sequence-specific DNA binding|nuclear membrane|response to unfolded protein|cAMP response element binding|multicellular organism development|DNA binding|positive regulation of transcription by RNA polymerase II|DNA binding transcription factor activi…	mmu04668,mmu04024,mmu04022,mmu04151,mmu04152,mmu04911,mmu04922,mmu04915,mmu04926,mmu04918,mmu04916,mmu04925,mmu04927,mmu04261,mmu04962,mmu04725,mmu04728,mmu04211,mmu04714,mmu05203,mmu05215,mmu05016,mmu05030,mmu05031,mmu05034,mmu04931,mmu04934,mmu05161,mmu05165	TNF signaling pathway|cAMP signaling pathway|cGMP - PKG signaling pathway|PI3K-Akt signaling pathway|AMPK signaling pathway|Insulin secretion|Glucagon signaling pathway|Estrogen signaling pathway|Relaxin signaling pathway|Thyroid hormone synthesis|Melanogenesis|Aldosterone synthesis and secretion|Cortisol synthesis and secretion|Adrenergic signaling in cardiomyocytes|Vasopressin-regulated water r…
Crip1	423.103	0.171086	12.5459	4.42732	2.14643	4.1842e-36	1.38457e-34	Up	4.84682	4.30743	5.53025	22.1712	25.8809	20.4094	GeneID:12925,Genbank:NM_007763.3,MGI:MGI:88501	cysteine-rich protein 1 (intestinal)	GO:0071236,GO:0005737,GO:0071493,GO:0008270,GO:0008301,GO:0008630,GO:0010043,GO:0042277,GO:0003680,GO:0046872	cellular response to antibiotic|cytoplasm|cellular response to UV-B|zinc ion binding|DNA binding, bending|intrinsic apoptotic signaling pathway in response to DNA damage|response to zinc ion|peptide binding|AT DNA binding|metal ion binding
Crispld2	379.08	0.250342	4.22045	2.07996	1.05656	2.43813e-05	0.000110777	Up	0.499716	0.728876	1.17794	1.64408	1.95406	1.67315	GeneID:78892,Genbank:NM_001310635.1,MGI:MGI:1926142	cysteine-rich secretory protein LCCL domain containing 2	GO:0005578,GO:0005615,GO:0008201,GO:0030133,GO:0030198,GO:0060325,GO:0005539,GO:0005576	proteinaceous extracellular matrix|extracellular space|heparin binding|transport vesicle|extracellular matrix organization|face morphogenesis|glycosaminoglycan binding|extracellular region
Crocc2	101.826	0.367365	4.49321	3.13974	1.65065	7.01571e-06	3.45041e-05	Up	0.0479055	0.0812817	0.10305	0.167623	0.322483	0.279654	GeneID:381284,Genbank:XM_006529983.2,MGI:MGI:3045962	ciliary rootlet coiled-coil, rootletin family member 2	GO:0003674,GO:0005575,GO:0008150	molecular_function|cellular_component|biological_process
Crtap	460.243	0.159346	7.32826	2.24658	1.16773	2.33159e-13	2.67439e-12	Up	2.06235	2.59673	2.30593	5.68702	5.96585	4.81117	GeneID:56693,Genbank:NM_019922.2,MGI:MGI:1891221	cartilage associated protein	GO:0005783,GO:0007283,GO:0018400,GO:0050821,GO:1901874,GO:0005576,GO:0005578,GO:0005615	endoplasmic reticulum|spermatogenesis|peptidyl-proline hydroxylation to 3-hydroxy-L-proline|protein stabilization|negative regulation of post-translational protein modification|extracellular region|proteinaceous extracellular matrix|extracellular space
Cryba4	59.481	0.447186	5.82929	6.09142	2.60678	5.56646e-09	4.06092e-08	Up	0.122757	0.36049	0.192546	1.29002	1.46908	1.57825	GeneID:12959,Genbank:XM_006534749.3,MGI:MGI:102716	crystallin, beta A4	GO:0005212,GO:0007601,GO:0043010	structural constituent of eye lens|visual perception|camera-type eye development
Crybb1	542.95	0.196128	10.5907	4.21972	2.07715	3.28953e-26	8.08009e-25	Up	1.19581	1.84327	1.18498	5.27844	5.93488	7.5581	GeneID:12960,Genbank:XM_006534753.3,MGI:MGI:104992	crystallin, beta B1	GO:0005212,GO:0005515,GO:0007601	structural constituent of eye lens|protein binding|visual perception
Cryga	16.4823	0.773542	-2.25103	0.299106	-1.74127	0.0243835	0.059543	Down	0.83435	0.431047	0.467389	0.144526	0.0891516	0.314078	GeneID:12964,Genbank:NM_007774.3,MGI:MGI:88521	crystallin, gamma A	GO:0001654,GO:0002088,GO:0005212	eye development|lens development in camera-type eye|structural constituent of eye lens
Crygn	25.9434	0.640236	1.9898	2.41821	1.27394	0.0466131	0.103757	Up	0.235985	0.323398	0.499696	0.392421	1.13469	1.18079	GeneID:214301,Genbank:NM_153076.2,MGI:MGI:2449167	crystallin, gamma N	GO:0008150,GO:0003674,GO:0005212,GO:0005575	biological_process|molecular_function|structural constituent of eye lens|cellular_component
Csf1	2061.31	0.0957138	12.3626	2.27091	1.18327	4.16568e-35	1.34297e-33	Up	4.04203	3.85566	4.09845	9.77209	10.35	8.55477	GeneID:12977,Genbank:NM_001113529.1,MGI:MGI:1339753	colony stimulating factor 1 (macrophage)	GO:0005576,GO:0005615,GO:0005886,GO:0006954,GO:0007169,GO:0032270,GO:0008083,GO:0032946,GO:0008283,GO:0038145,GO:0008284,GO:0040018,GO:0042476,GO:0042488,GO:0042802,GO:0046579,GO:0048471,GO:0042803,GO:0048873,GO:0060444,GO:0060611,GO:0060763,GO:1902228,GO:0001503,GO:1904141,GO:0001954,GO:1990682,GO:0002158,GO:0002376,GO:0003006,GO:0005125,GO:0005157,GO:0005515,GO:0010628,GO:0010744,GO:0010759,GO:…	extracellular region|extracellular space|plasma membrane|inflammatory response|transmembrane receptor protein tyrosine kinase signaling pathway|positive regulation of cellular protein metabolic process|growth factor activity|positive regulation of mononuclear cell proliferation|cell proliferation|macrophage colony-stimulating factor signaling pathway|positive regulation of cell proliferation|posi…	mmu04014,mmu04015,mmu04010,mmu04668,mmu04151,mmu04060,mmu04640,mmu04380,mmu05323	Ras signaling pathway|Rap1 signaling pathway|MAPK signaling pathway|TNF signaling pathway|PI3K-Akt signaling pathway|Cytokine-cytokine receptor interaction|Hematopoietic cell lineage|Osteoclast differentiation|Rheumatoid arthritis
Csf1r	20547	0.0605139	35.0625	4.35227	2.12177	2.51778e-269	1.76627e-266	Up	24.6013	24.6771	25.6966	117.927	113.536	111.858	GeneID:12978,Genbank:XM_006525585.3,MGI:MGI:1339758	colony stimulating factor 1 receptor	GO:0004871,GO:0004888,GO:0005011,GO:0005515,GO:0005524,GO:0008284,GO:0005654,GO:0008285,GO:0005737,GO:0008360,GO:0005886,GO:0009968,GO:0009986,GO:0016020,GO:0021879,GO:0016021,GO:0030097,GO:0016301,GO:0030154,GO:0016310,GO:0030316,GO:0030335,GO:0031434,GO:0031529,GO:0000166,GO:0045124,GO:0033674,GO:0001934,GO:0045217,GO:0036006,GO:0002376,GO:0045672,GO:0004672,GO:0046488,GO:0004709,GO:0046777,GO:…	signal transducer activity|transmembrane signaling receptor activity|macrophage colony-stimulating factor receptor activity|protein binding|ATP binding|positive regulation of cell proliferation|nucleoplasm|negative regulation of cell proliferation|cytoplasm|regulation of cell shape|plasma membrane|negative regulation of signal transduction|cell surface|membrane|forebrain neuron differentiation|in…	mmu04014,mmu04015,mmu04010,mmu04151,mmu04060,mmu04640,mmu04380,mmu05200,mmu05202,mmu05221	Ras signaling pathway|Rap1 signaling pathway|MAPK signaling pathway|PI3K-Akt signaling pathway|Cytokine-cytokine receptor interaction|Hematopoietic cell lineage|Osteoclast differentiation|Pathways in cancer|Transcriptional misregulation in cancers|Acute myeloid leukemia
Csf2ra	819.227	0.530091	2.88993	2.89172	1.53193	0.00385323	0.011765	Up	0.750729	0.765305	0.325488	2.17453	2.4364	0.992508	GeneID:12982,Genbank:XM_011247131.2,MGI:MGI:1339754	colony stimulating factor 2 receptor, alpha, low-affinity (granulocyte-macrophage)	GO:0016020,GO:0016021,GO:0051916,GO:0097011,GO:0004896,GO:0004902,GO:0005886	membrane|integral component of membrane|granulocyte colony-stimulating factor binding|cellular response to granulocyte macrophage colony-stimulating factor stimulus|cytokine receptor activity|granulocyte colony-stimulating factor receptor activity|plasma membrane	mmu04630,mmu04060,mmu04640,mmu05200	Jak-STAT signaling pathway|Cytokine-cytokine receptor interaction|Hematopoietic cell lineage|Pathways in cancer
Csf2rb	1918.22	0.152579	35.4682	42.5686	5.41172	1.51857e-275	1.1097e-272	Up	0.271991	0.220926	0.259669	12.39	12.1238	9.17558	GeneID:12983,Genbank:XM_006520390.3,MGI:MGI:1339759	colony stimulating factor 2 receptor, beta, low-affinity (granulocyte-macrophage)	GO:0016020,GO:0016021,GO:0019221,GO:0001558,GO:0004896,GO:0005515	membrane|integral component of membrane|cytokine-mediated signaling pathway|regulation of cell growth|cytokine receptor activity|protein binding	mmu04630,mmu04060,mmu04210,mmu05200	Jak-STAT signaling pathway|Cytokine-cytokine receptor interaction|Apoptosis|Pathways in cancer
Csf2rb2	1335.7	0.206782	29.3083	66.7378	6.06043	8.13857e-189	2.97363e-186	Up	0.105247	0.123628	0.121285	10.0166	8.37461	6.15961	GeneID:12984,Genbank:NM_001287389.1,MGI:MGI:1339760	colony stimulating factor 2 receptor, beta 2, low-affinity (granulocyte-macrophage)	GO:0016020,GO:0016021,GO:0019221,GO:0004896,GO:0005515,GO:0005886	membrane|integral component of membrane|cytokine-mediated signaling pathway|cytokine receptor activity|protein binding|plasma membrane	mmu04630,mmu04060,mmu04210,mmu05200	Jak-STAT signaling pathway|Cytokine-cytokine receptor interaction|Apoptosis|Pathways in cancer
Csf3	9.54427	1.41895	2.92577	17.772	4.15154	0.00343603	0.0106094	Up	0.0104154	0	0.00525108	0.146136	0.140226	0.00542868	GeneID:12985,Genbank:XM_006532128.3,MGI:MGI:1339751	colony stimulating factor 3 (granulocyte)	GO:0051897,GO:0030225,GO:0005130,GO:0061515,GO:0030838,GO:0071345,GO:0030851,GO:0005576,GO:1901215,GO:0005615,GO:0006955,GO:0008083,GO:0032092,GO:2000251,GO:0033138,GO:0008284,GO:0045639,GO:0014068,GO:0005125,GO:0045944,GO:0019899,GO:0050731,GO:0030223	positive regulation of protein kinase B signaling|macrophage differentiation|granulocyte colony-stimulating factor receptor binding|myeloid cell development|positive regulation of actin filament polymerization|cellular response to cytokine stimulus|granulocyte differentiation|extracellular region|negative regulation of neuron death|extracellular space|immune response|growth factor activity|positi…	mmu04630,mmu04151,mmu04060,mmu04640,mmu04657,mmu05144	Jak-STAT signaling pathway|PI3K-Akt signaling pathway|Cytokine-cytokine receptor interaction|Hematopoietic cell lineage|IL-17 signaling pathway|Malaria
Csf3r	2596.71	0.0935369	36.9594	10.982	3.45707	5.1421e-299	4.50911e-296	Up	1.05967	1.03977	1.15306	13.216	12.3825	11.9709	GeneID:12986,Genbank:XM_006502709.2,MGI:MGI:1339755	colony stimulating factor 3 receptor (granulocyte)	GO:0016020,GO:0016021,GO:0030593,GO:0045637,GO:0051916,GO:0004896,GO:0005515,GO:0007155	membrane|integral component of membrane|neutrophil chemotaxis|regulation of myeloid cell differentiation|granulocyte colony-stimulating factor binding|cytokine receptor activity|protein binding|cell adhesion	mmu04630,mmu04151,mmu04060,mmu04640,mmu05200	Jak-STAT signaling pathway|PI3K-Akt signaling pathway|Cytokine-cytokine receptor interaction|Hematopoietic cell lineage|Pathways in cancer
Cst7	413.229	0.268785	21.1127	51.0838	5.67479	6.0755e-99	7.24845e-97	Up	0.17347	0.141504	0.364407	12.7706	11.7747	11.8444	GeneID:13011,Genbank:NM_009977.3,MGI:MGI:1298217	cystatin F (leukocystatin)	GO:0005615,GO:0010466,GO:0030414,GO:2000117,GO:0002020,GO:0004869,GO:0005576	extracellular space|negative regulation of peptidase activity|peptidase inhibitor activity|negative regulation of cysteine-type endopeptidase activity|protease binding|cysteine-type endopeptidase inhibitor activity|extracellular region
Cstb	973.852	0.148399	8.20443	2.32549	1.21753	2.31682e-16	3.28741e-15	Up	13.922	14.4158	12.6055	40.5537	29.7594	29.6672	GeneID:13014,Genbank:NM_007793.3,MGI:MGI:109514	cystatin B	GO:0004869,GO:0005615,GO:0005622,GO:0005634,GO:0005730,GO:0005737,GO:0005829,GO:0008344,GO:0010466,GO:0030414,GO:0002020,GO:0045861,GO:0004866	cysteine-type endopeptidase inhibitor activity|extracellular space|intracellular|nucleus|nucleolus|cytoplasm|cytosol|adult locomotory behavior|negative regulation of peptidase activity|peptidase inhibitor activity|protease binding|negative regulation of proteolysis|endopeptidase inhibitor activity
Ctcfl	4.45689	1.77928	2.56531	23.6604	4.56441	0.0103082	0.0281598	Up	0	0.00410483	0	0.0610164	0.0282287	0.0218569	GeneID:664799,Genbank:XM_017319168.1,MGI:MGI:3652571	CCCTC-binding factor (zinc finger protein)-like	GO:0044212,GO:0003677,GO:0045893,GO:0005515,GO:0045944,GO:0005634,GO:0005737,GO:0006325,GO:0006349,GO:0006351,GO:0046872,GO:0006355,GO:0051569,GO:0010628,GO:0016571,GO:0042393,GO:0000978,GO:0043046,GO:0001077,GO:0043565,GO:0003676	transcription regulatory region DNA binding|DNA binding|positive regulation of transcription, DNA-templated|protein binding|positive regulation of transcription by RNA polymerase II|nucleus|cytoplasm|chromatin organization|regulation of gene expression by genetic imprinting|transcription, DNA-templated|metal ion binding|regulation of transcription, DNA-templated|regulation of histone H3-K4 methyl…
Ctla2a	303.813	0.212863	6.86208	2.75239	1.46068	6.78664e-12	6.8444e-11	Up	1.38036	1.9217	1.58775	5.73853	4.26748	4.12493	GeneID:13024,Genbank:NM_007796.2,MGI:MGI:88554	cytotoxic T lymphocyte-associated protein 2 alpha	GO:0030425,GO:0045589,GO:0050728,GO:0005576,GO:0008234,GO:0010955	dendrite|regulation of regulatory T cell differentiation|negative regulation of inflammatory response|extracellular region|cysteine-type peptidase activity|negative regulation of protein processing
Ctla2b	90.2282	0.377548	7.96715	8.04438	3.00798	1.62375e-15	2.17385e-14	Up	0.29288	0.1314	0.295319	1.73759	2.44098	1.92089	GeneID:13025,Genbank:NM_007797.1,MGI:MGI:88555	cytotoxic T lymphocyte-associated protein 2 beta	GO:0004869,GO:0005515,GO:0008234	cysteine-type endopeptidase inhibitor activity|protein binding|cysteine-type peptidase activity
Ctla4	66.4128	1.4158	4.24107	64.2005	6.00451	2.22456e-05	0.000101812	Up	0.0442426	0	0	1.31049	1.05657	0.622618	GeneID:12477,Genbank:NM_009843.4,MGI:MGI:88556	cytotoxic T-lymphocyte-associated protein 4	GO:0048471,GO:0005886,GO:0050777,GO:0005887,GO:0050853,GO:0006955,GO:0006974,GO:0009897,GO:0016020,GO:0098636,GO:0016021,GO:0030889,GO:0042130,GO:0043065,GO:0002250,GO:0045334,GO:0002376,GO:0045590,GO:0005794	perinuclear region of cytoplasm|plasma membrane|negative regulation of immune response|integral component of plasma membrane|B cell receptor signaling pathway|immune response|cellular response to DNA damage stimulus|external side of plasma membrane|membrane|protein complex involved in cell adhesion|integral component of membrane|negative regulation of B cell proliferation|negative regulation of T…	mmu04514,mmu04660,mmu05323,mmu05320	Cell adhesion molecules (CAMs)|T cell receptor signaling pathway|Rheumatoid arthritis|Autoimmune thyroid disease
Ctrb1	10.344	1.45246	-2.47658	0.0826335	-3.59713	0.0132647	0.0350672	Down	0.0642773	0.0157298	0.826362	0.0167011	0.0618131	0	GeneID:66473,Genbank:NM_025583.2,MGI:MGI:88559	chymotrypsinogen B1	GO:0005764,GO:0006508,GO:0007586,GO:0008233,GO:0008236,GO:0016787,GO:0030163,GO:0034097,GO:0043065,GO:0004252,GO:0005576,GO:0005737	lysosome|proteolysis|digestion|peptidase activity|serine-type peptidase activity|hydrolase activity|protein catabolic process|response to cytokine|positive regulation of apoptotic process|serine-type endopeptidase activity|extracellular region|cytoplasm	mmu04972,mmu04974	Pancreatic secretion|Protein digestion and absorption
Ctsa	11905.4	0.0752046	21.2542	3.0281	1.59841	3.01751e-100	3.75327e-98	Up	23.2749	22.0559	23.2746	77.4482	74.2321	66.8828	GeneID:19025,Genbank:NM_001038492.2,MGI:MGI:97748	cathepsin A	GO:0005515,GO:0005654,GO:0005739,GO:0005764,GO:0006508,GO:0008233,GO:0016787,GO:0031647,GO:0043231,GO:0051603,GO:0004180,GO:1904715,GO:0004185	protein binding|nucleoplasm|mitochondrion|lysosome|proteolysis|peptidase activity|hydrolase activity|regulation of protein stability|intracellular membrane-bounded organelle|proteolysis involved in cellular protein catabolic process|carboxypeptidase activity|negative regulation of chaperone-mediated autophagy|serine-type carboxypeptidase activity	mmu04142,mmu04614	Lysosome|Renin-angiotensin system
Ctsb	72334.3	0.0679146	24.0527	3.10272	1.63353	7.81647e-128	1.35728e-125	Up	101.421	104.45	107.045	362.371	340.298	318.512	GeneID:13030,Genbank:NM_007798.3,MGI:MGI:88561	cathepsin B	GO:0005737,GO:0005739,GO:0005764,GO:0005901,GO:0043621,GO:0006508,GO:0044877,GO:0008233,GO:0046697,GO:0008234,GO:0046718,GO:0048471,GO:0050790,GO:0051603,GO:0060548,GO:0004175,GO:0004197,GO:0005518,GO:0005576,GO:0005615,GO:0005730,GO:0009897,GO:0009986,GO:0016324,GO:0016787,GO:0030574,GO:0030984,GO:0042277,GO:0042383,GO:0043231,GO:0043394	cytoplasm|mitochondrion|lysosome|caveola|protein self-association|proteolysis|protein-containing complex binding|peptidase activity|decidualization|cysteine-type peptidase activity|viral entry into host cell|perinuclear region of cytoplasm|regulation of catalytic activity|proteolysis involved in cellular protein catabolic process|negative regulation of cell death|endopeptidase activity|cysteine-t…	mmu04142,mmu04140,mmu04210,mmu04621,mmu04612,mmu04924	Lysosome|Autophagy - animal|Apoptosis|NOD-like receptor signaling pathway|Antigen processing and presentation|Renin secretion
Ctsc	4258.39	0.226548	14.6164	9.92671	3.31132	2.20748e-48	9.80121e-47	Up	0.876213	0.967885	1.1002	12.5884	7.94648	10.1233	GeneID:13032,Genbank:XM_006507320.3,MGI:MGI:109553	cathepsin C	GO:2001235,GO:0016787,GO:0005615,GO:0019902,GO:0005654,GO:0031404,GO:0005764,GO:0005783,GO:0005794,GO:0005813,GO:0042802,GO:0006508,GO:0043231,GO:0043621,GO:0008233,GO:0051087,GO:0008234,GO:0001913,GO:0051603,GO:0010033,GO:0004197,GO:1903052,GO:0016505,GO:0004252	positive regulation of apoptotic signaling pathway|hydrolase activity|extracellular space|phosphatase binding|nucleoplasm|chloride ion binding|lysosome|endoplasmic reticulum|Golgi apparatus|centrosome|identical protein binding|proteolysis|intracellular membrane-bounded organelle|protein self-association|peptidase activity|chaperone binding|cysteine-type peptidase activity|T cell mediated cytotoxi…	mmu04142,mmu04210	Lysosome|Apoptosis
Ctsd	98478.6	0.064342	40.7616	6.15894	2.62268	0	0	Up	189.336	192.026	211.222	1273.6	1244.78	1322.35	GeneID:13033,Genbank:NM_009983.2,MGI:MGI:88562	cathepsin D	GO:0031012,GO:0004190,GO:0042277,GO:0005576,GO:0045121,GO:0005615,GO:0005739,GO:0005764,GO:0060441,GO:0006508,GO:0008233,GO:0000045,GO:0016787,GO:0004175,GO:0030163	extracellular matrix|aspartic-type endopeptidase activity|peptide binding|extracellular region|membrane raft|extracellular space|mitochondrion|lysosome|epithelial tube branching involved in lung morphogenesis|proteolysis|peptidase activity|autophagosome assembly|hydrolase activity|endopeptidase activity|protein catabolic process	mmu04071,mmu04142,mmu04140,mmu04210,mmu04915,mmu05152	Sphingolipid signaling pathway|Lysosome|Autophagy - animal|Apoptosis|Estrogen signaling pathway|Tuberculosis
Ctse	381.797	0.302605	19.0321	54.1618	5.7592	9.25121e-81	8.3204e-79	Up	0.0874034	0.0658128	0.122028	6.42868	4.25436	4.93407	GeneID:13034,Genbank:NM_007799.3,MGI:MGI:107361	cathepsin E	GO:0005768,GO:0006508,GO:0008233,GO:0016540,GO:0016787,GO:0019886,GO:0030163,GO:0004190,GO:0042803	endosome|proteolysis|peptidase activity|protein autoprocessing|hydrolase activity|antigen processing and presentation of exogenous peptide antigen via MHC class II|protein catabolic process|aspartic-type endopeptidase activity|protein homodimerization activity	mmu04142	Lysosome
Ctsh	3409.71	0.107378	29.7633	9.16361	3.19592	1.16817e-194	4.76451e-192	Up	5.65872	5.39712	5.85216	62.1297	49.7722	50.9008	GeneID:13036,Genbank:NM_007801.3,MGI:MGI:107285	cathepsin H	GO:0004197,GO:0004252,GO:0005615,GO:0005764,GO:0010813,GO:0005829,GO:0010815,GO:0005930,GO:0010952,GO:0006508,GO:0016505,GO:0016787,GO:0043231,GO:0030108,GO:0043621,GO:0030335,GO:0044877,GO:0030984,GO:0045766,GO:0051603,GO:0060448,GO:0070324,GO:0001520,GO:0070371,GO:0001669,GO:0097208,GO:0001913,GO:2001235,GO:0002764,GO:0004175,GO:0004177,GO:0006955,GO:0008233,GO:0008234,GO:0008284,GO:0008656,GO:…	cysteine-type endopeptidase activity|serine-type endopeptidase activity|extracellular space|lysosome|neuropeptide catabolic process|cytosol|bradykinin catabolic process|axoneme|positive regulation of peptidase activity|proteolysis|peptidase activator activity involved in apoptotic process|hydrolase activity|intracellular membrane-bounded organelle|HLA-A specific activating MHC class I receptor ac…	mmu04142,mmu04210	Lysosome|Apoptosis
Ctsk	587.416	0.202127	9.32281	3.69198	1.88439	1.13296e-20	2.14347e-19	Up	1.46862	1.49535	1.88412	7.22297	7.26966	4.3331	GeneID:13038,Genbank:NM_007802.4,MGI:MGI:107823	cathepsin K	GO:0043394,GO:0005518,GO:0045453,GO:0005615,GO:0051603,GO:0005654,GO:0005737,GO:0005764,GO:0006508,GO:1903146,GO:0008233,GO:1903955,GO:0008234,GO:0016787,GO:0001968,GO:0030574,GO:0004197,GO:0043231	proteoglycan binding|collagen binding|bone resorption|extracellular space|proteolysis involved in cellular protein catabolic process|nucleoplasm|cytoplasm|lysosome|proteolysis|regulation of autophagy of mitochondrion|peptidase activity|positive regulation of protein targeting to mitochondrion|cysteine-type peptidase activity|hydrolase activity|fibronectin binding|collagen catabolic process|cystei…	mmu04142,mmu04210,mmu04620,mmu04380,mmu05323	Lysosome|Apoptosis|Toll-like receptor signaling pathway|Osteoclast differentiation|Rheumatoid arthritis
Ctsl	13449.4	0.0837724	24.7788	4.21571	2.07578	1.51941e-135	3.02811e-133	Up	20.1042	20.3	20.7046	100.582	87.4173	82.8124	GeneID:13039,Genbank:NM_009984.4,MGI:MGI:88564	cathepsin L	GO:0005764,GO:0005773,GO:0005902,GO:0006508,GO:0031410,GO:0007154,GO:0042277,GO:0008233,GO:0042393,GO:0008234,GO:0042637,GO:0043005,GO:0043204,GO:0044877,GO:0045177,GO:0046697,GO:0051603,GO:0004177,GO:0004197,GO:0005515,GO:0005615,GO:0005634,GO:0005730,GO:0005737,GO:0009897,GO:0010839,GO:0016485,GO:0016540,GO:0016787,GO:0016807,GO:0060441,GO:0030141,GO:2000249,GO:0030984,GO:0031069	lysosome|vacuole|microvillus|proteolysis|cytoplasmic vesicle|cell communication|peptide binding|peptidase activity|histone binding|cysteine-type peptidase activity|catagen|neuron projection|perikaryon|protein-containing complex binding|apical part of cell|decidualization|proteolysis involved in cellular protein catabolic process|aminopeptidase activity|cysteine-type endopeptidase activity|protein…	mmu04145,mmu04142,mmu04140,mmu04210,mmu04612,mmu05205,mmu05323,mmu05418	Phagosome|Lysosome|Autophagy - animal|Apoptosis|Antigen processing and presentation|Proteoglycans in cancer|Rheumatoid arthritis|Fluid shear stress and atherosclerosis
Ctss	24045.6	0.0748445	40.0905	8.00307	3.00055	0	0	Up	52.9654	52.2513	50.1488	455.464	398.604	453.45	GeneID:13040,Genbank:NM_001267695.2,MGI:MGI:107341	cathepsin S	GO:2001259,GO:0043236,GO:0010447,GO:0004197,GO:0043394,GO:0016020,GO:0005518,GO:0045453,GO:0016485,GO:0005615,GO:0048002,GO:0005764,GO:0016787,GO:0006508,GO:0050729,GO:0019882,GO:0051603,GO:0030574,GO:0006955,GO:0034769,GO:0008233,GO:0001968,GO:0008234,GO:0051930,GO:0043231,GO:0009986	positive regulation of cation channel activity|laminin binding|response to acidic pH|cysteine-type endopeptidase activity|proteoglycan binding|membrane|collagen binding|bone resorption|protein processing|extracellular space|antigen processing and presentation of peptide antigen|lysosome|hydrolase activity|proteolysis|positive regulation of inflammatory response|antigen processing and presentation…	mmu04145,mmu04142,mmu04210,mmu04612,mmu05152	Phagosome|Lysosome|Apoptosis|Antigen processing and presentation|Tuberculosis
Ctsz	8553.74	0.0766119	36.8345	7.07123	2.82196	5.17696e-297	4.3235e-294	Up	20.9546	19.9305	21.0593	164.476	150.635	145.591	GeneID:64138,Genbank:NM_022325.5,MGI:MGI:1891190	cathepsin Z	GO:0032091,GO:0005615,GO:0043231,GO:0005764,GO:0043525,GO:0005783,GO:0006508,GO:0008233,GO:0008234,GO:0051603,GO:0009986,GO:0060441,GO:0010757,GO:0099738,GO:0010977,GO:1901214,GO:0016787,GO:0004180,GO:2000179,GO:0030426,GO:0004197,GO:0031410	negative regulation of protein binding|extracellular space|intracellular membrane-bounded organelle|lysosome|positive regulation of neuron apoptotic process|endoplasmic reticulum|proteolysis|peptidase activity|cysteine-type peptidase activity|proteolysis involved in cellular protein catabolic process|cell surface|epithelial tube branching involved in lung morphogenesis|negative regulation of plas…	mmu04142,mmu04210	Lysosome|Apoptosis
Cutal	38.2207	0.52797	1.98864	2.07045	1.04994	0.046741	0.103989	Up	0.109083	0.183895	0.152766	0.453487	0.343842	0.170567	GeneID:77996,Genbank:NM_030021.3,MGI:MGI:1925246	cutA divalent cation tolerance homolog-like	GO:0005507,GO:0005575,GO:0008150	copper ion binding|cellular_component|biological_process
Cx3cr1	8194.44	0.069075	23.0272	3.01176	1.59061	2.48879e-117	3.79552e-115	Up	14.751	15.7368	15.3296	47.6982	46.1321	51.3686	GeneID:13051,Genbank:NM_009987.4,MGI:MGI:1333815	chemokine (C-X3-C motif) receptor 1	GO:0045766,GO:0016021,GO:0002881,GO:0048246,GO:0016495,GO:0004871,GO:0048471,GO:0016525,GO:0004896,GO:1900272,GO:0004930,GO:0005634,GO:0005654,GO:0005886,GO:0019221,GO:0006935,GO:2001240,GO:0019960,GO:0007155,GO:0021795,GO:0007165,GO:0030336,GO:0007186,GO:0001774,GO:0032809,GO:0007613,GO:0002052,GO:0043005,GO:0016020,GO:0002282	positive regulation of angiogenesis|integral component of membrane|negative regulation of chronic inflammatory response to non-antigenic stimulus|macrophage chemotaxis|C-X3-C chemokine receptor activity|signal transducer activity|perinuclear region of cytoplasm|negative regulation of angiogenesis|cytokine receptor activity|negative regulation of long-term synaptic potentiation|G-protein coupled r…	mmu04060,mmu04062	Cytokine-cytokine receptor interaction|Chemokine signaling pathway
Cxcl1	57.0601	0.500392	7.54616	13.6994	3.77604	4.48293e-14	5.42967e-13	Up	0.0746256	0.0876585	0.180593	1.59773	2.06682	1.27579	GeneID:14825,Genbank:NM_008176.3,MGI:MGI:108068	chemokine (C-X-C motif) ligand 1	GO:0070965,GO:0008083,GO:0005125,GO:0090023,GO:0010765,GO:0005576,GO:1902035,GO:0030593,GO:0005615,GO:0006935,GO:0006952,GO:0032496,GO:0006954,GO:0032930,GO:0006955,GO:0042127,GO:0007186,GO:0043268,GO:0007204,GO:0002237,GO:0045236,GO:0008009,GO:0002526,GO:0070098,GO:0002690	positive regulation of neutrophil mediated killing of fungus|growth factor activity|cytokine activity|positive regulation of neutrophil chemotaxis|positive regulation of sodium ion transport|extracellular region|positive regulation of hematopoietic stem cell proliferation|neutrophil chemotaxis|extracellular space|chemotaxis|defense response|response to lipopolysaccharide|inflammatory response|pos…	mmu04668,mmu04060,mmu04621,mmu04657,mmu04062,mmu05132,mmu05134,mmu05167	TNF signaling pathway|Cytokine-cytokine receptor interaction|NOD-like receptor signaling pathway|IL-17 signaling pathway|Chemokine signaling pathway|Salmonella infection|Legionellosis|Kaposi's sarcoma-associated herpesvirus infection
Cxcl10	228.813	0.442632	14.8738	95.9121	6.58364	4.87387e-50	2.23764e-48	Up	0.0647297	0.0506896	0.0652689	5.36853	5.4654	7.39541	GeneID:15945,Genbank:NM_021274.2,MGI:MGI:1352450	chemokine (C-X-C motif) ligand 10	GO:0006954,GO:0006955,GO:0007186,GO:0008009,GO:0043950,GO:0008201,GO:0045236,GO:0008284,GO:0045662,GO:0009897,GO:0048248,GO:0051281,GO:0051607,GO:0070098,GO:0071222,GO:0002690,GO:0005125,GO:0005576,GO:0005615,GO:0006935,GO:0006952,GO:0010818,GO:0010819,GO:0016525,GO:0030335,GO:0030816,GO:0032496,GO:0090026,GO:0042118,GO:1901509,GO:0042127,GO:1901740,GO:2000406	inflammatory response|immune response|G-protein coupled receptor signaling pathway|chemokine activity|positive regulation of cAMP-mediated signaling|heparin binding|CXCR chemokine receptor binding|positive regulation of cell proliferation|negative regulation of myoblast differentiation|external side of plasma membrane|CXCR3 chemokine receptor binding|positive regulation of release of sequestered …	mmu04668,mmu04060,mmu04620,mmu04622,mmu04623,mmu04657,mmu04062,mmu05164	TNF signaling pathway|Cytokine-cytokine receptor interaction|Toll-like receptor signaling pathway|RIG-I-like receptor signaling pathway|Cytosolic DNA-sensing pathway|IL-17 signaling pathway|Chemokine signaling pathway|Influenza A
Cxcl13	171.607	0.490435	13.2835	91.4351	6.51468	2.8867e-40	1.05035e-38	Up	0.073598	0.0120072	0.0494741	4.2198	4.11684	4.60326	GeneID:55985,Genbank:NM_018866.2,MGI:MGI:1888499	chemokine (C-X-C motif) ligand 13	GO:0006955,GO:0007166,GO:0007186,GO:0007204,GO:0007267,GO:0008009,GO:0035768,GO:0035769,GO:0008201,GO:0042127,GO:0010820,GO:0042742,GO:0045236,GO:0046982,GO:0048018,GO:0048248,GO:0048535,GO:0002518,GO:0002690,GO:0005125,GO:0005576,GO:0005615,GO:0006935,GO:0006952,GO:0006954,GO:0017134,GO:0031724,GO:0031735,GO:0032496,GO:0033625,GO:0033634,GO:0070098,GO:0035754,GO:0090630,GO:2000545	immune response|cell surface receptor signaling pathway|G-protein coupled receptor signaling pathway|positive regulation of cytosolic calcium ion concentration|cell-cell signaling|chemokine activity|endothelial cell chemotaxis to fibroblast growth factor|B cell chemotaxis across high endothelial venule|heparin binding|regulation of cell proliferation|positive regulation of T cell chemotaxis|defen…	mmu04060,mmu04062	Cytokine-cytokine receptor interaction|Chemokine signaling pathway
Cxcl16	648.807	0.157607	20.4722	9.36031	3.22656	3.81294e-93	4.05281e-91	Up	0.645313	0.587349	0.861876	6.62449	7.34346	6.66794	GeneID:66102,Genbank:NM_023158.6,MGI:MGI:1932682	chemokine (C-X-C motif) ligand 16	GO:0071222,GO:0016021,GO:0005044,GO:0030307,GO:0005125,GO:0030335,GO:0005615,GO:0006898,GO:0006935,GO:0008009,GO:0034097,GO:0034341,GO:0034612,GO:0010818,GO:0005041,GO:0042379,GO:0048247,GO:0016020	cellular response to lipopolysaccharide|integral component of membrane|scavenger receptor activity|positive regulation of cell growth|cytokine activity|positive regulation of cell migration|extracellular space|receptor-mediated endocytosis|chemotaxis|chemokine activity|response to cytokine|response to interferon-gamma|response to tumor necrosis factor|T cell chemotaxis|low-density lipoprotein par…	mmu04060,mmu04062	Cytokine-cytokine receptor interaction|Chemokine signaling pathway
Cxcl2	20.2031	1.37388	5.6501	217.15	7.76255	1.60356e-08	1.10765e-07	Up	0	0	0	0.766001	0.607515	0.274391	GeneID:20310,Genbank:NM_009140.2,MGI:MGI:1340094	chemokine (C-X-C motif) ligand 2	GO:0030595,GO:0005576,GO:0032496,GO:0005615,GO:0042127,GO:0006935,GO:0006952,GO:0006954,GO:0045236,GO:0006955,GO:0070098,GO:0007186,GO:0070997,GO:0007204,GO:0090023,GO:0008009,GO:0002237,GO:0002690,GO:0030593,GO:0005125	leukocyte chemotaxis|extracellular region|response to lipopolysaccharide|extracellular space|regulation of cell proliferation|chemotaxis|defense response|inflammatory response|CXCR chemokine receptor binding|immune response|chemokine-mediated signaling pathway|G-protein coupled receptor signaling pathway|neuron death|positive regulation of cytosolic calcium ion concentration|positive regulation o…	mmu04064,mmu04668,mmu04060,mmu04621,mmu04657,mmu04062,mmu05132,mmu05134,mmu05167	NF-kappa B signaling pathway|TNF signaling pathway|Cytokine-cytokine receptor interaction|NOD-like receptor signaling pathway|IL-17 signaling pathway|Chemokine signaling pathway|Salmonella infection|Legionellosis|Kaposi's sarcoma-associated herpesvirus infection
Cxcl3	15.5887	1.08367	4.11707	22.0326	4.46157	3.83719e-05	0.000169556	Up	0.0560058	0	0	0.494767	0.525123	0.277316	GeneID:330122,Genbank:NM_203320.3,MGI:MGI:3037818	chemokine (C-X-C motif) ligand 3	GO:0030593,GO:0005576,GO:0005615,GO:0032496,GO:0006935,GO:0006952,GO:0006954,GO:0042127,GO:0006955,GO:0045236,GO:0007186,GO:0070098,GO:0007204,GO:0090023,GO:0008009,GO:0002690,GO:0005125,GO:0005515	neutrophil chemotaxis|extracellular region|extracellular space|response to lipopolysaccharide|chemotaxis|defense response|inflammatory response|regulation of cell proliferation|immune response|CXCR chemokine receptor binding|G-protein coupled receptor signaling pathway|chemokine-mediated signaling pathway|positive regulation of cytosolic calcium ion concentration|positive regulation of neutrophil…	mmu04668,mmu04060,mmu04621,mmu04657,mmu04062,mmu05132,mmu05134,mmu05167	TNF signaling pathway|Cytokine-cytokine receptor interaction|NOD-like receptor signaling pathway|IL-17 signaling pathway|Chemokine signaling pathway|Salmonella infection|Legionellosis|Kaposi's sarcoma-associated herpesvirus infection
Cxcl9	28.9432	0.937882	5.39126	33.2749	5.05636	6.9967e-08	4.48659e-07	Up	0.0196261	0.00480286	0	0.18868	0.141553	0.526817	GeneID:17329,Genbank:NM_008599.4,MGI:MGI:1352449	chemokine (C-X-C motif) ligand 9	GO:0045663,GO:0005615,GO:0048248,GO:0051607,GO:0006935,GO:0006952,GO:0006954,GO:0006955,GO:0007186,GO:0070098,GO:0008009,GO:1901741,GO:0009897,GO:0010818,GO:0032496,GO:0002690,GO:0042127,GO:0005125,GO:0045236,GO:0005576	positive regulation of myoblast differentiation|extracellular space|CXCR3 chemokine receptor binding|defense response to virus|chemotaxis|defense response|inflammatory response|immune response|G-protein coupled receptor signaling pathway|chemokine-mediated signaling pathway|chemokine activity|positive regulation of myoblast fusion|external side of plasma membrane|T cell chemotaxis|response to lip…	mmu04060,mmu04620,mmu04062	Cytokine-cytokine receptor interaction|Toll-like receptor signaling pathway|Chemokine signaling pathway
Cxcr2	217.325	0.676856	11.8282	257.063	8.00598	2.79109e-32	8.39624e-31	Up	0	0.017859	0.00459911	2.09528	2.1405	1.90186	GeneID:12765,Genbank:NM_009909.3,MGI:MGI:105303	chemokine (C-X-C motif) receptor 2	GO:0045766,GO:0019959,GO:0007186,GO:0004918,GO:0072173,GO:0030593,GO:0007200,GO:0090023,GO:0031623,GO:0007204,GO:0004930,GO:0033030,GO:0004950,GO:0005515,GO:0005622,GO:0008284,GO:0005886,GO:0042119,GO:0009986,GO:0006935,GO:0042629,GO:0010666,GO:0043066,GO:0016020,GO:0006968,GO:0002438,GO:0016021,GO:0007165,GO:0002690,GO:0043117,GO:0016494,GO:0007166,GO:0004871	positive regulation of angiogenesis|interleukin-8 binding|G-protein coupled receptor signaling pathway|interleukin-8 receptor activity|metanephric tubule morphogenesis|neutrophil chemotaxis|phospholipase C-activating G-protein coupled receptor signaling pathway|positive regulation of neutrophil chemotaxis|receptor internalization|positive regulation of cytosolic calcium ion concentration|G-protei…	mmu04072,mmu04060,mmu04144,mmu04062	Phospholipase D signaling pathway|Cytokine-cytokine receptor interaction|Endocytosis|Chemokine signaling pathway
Cxcr3	15.0585	1.22994	3.58046	21.1671	4.40375	0.000342991	0.00129642	Up	0	0	0.0357296	0.451138	0.289646	0.0461724	GeneID:12766,Genbank:NM_009910.3,MGI:MGI:1277207	chemokine (C-X-C motif) receptor 3	GO:1900119,GO:0030816,GO:0009986,GO:0004871,GO:0038023,GO:0010818,GO:0004930,GO:0043950,GO:0016020,GO:0004950,GO:0045766,GO:0005886,GO:0006935,GO:0006954,GO:0007165,GO:0016021,GO:0007166,GO:0045944,GO:0016494,GO:0007186,GO:0050921,GO:0016525,GO:0007204,GO:0051281,GO:0019722,GO:0008284,GO:0001525,GO:0071954,GO:0019956,GO:0009897,GO:0001937,GO:1900118,GO:0019958,GO:0002685	positive regulation of execution phase of apoptosis|positive regulation of cAMP metabolic process|cell surface|signal transducer activity|signaling receptor activity|T cell chemotaxis|G-protein coupled receptor activity|positive regulation of cAMP-mediated signaling|membrane|chemokine receptor activity|positive regulation of angiogenesis|plasma membrane|chemotaxis|inflammatory response|signal tra…	mmu04060,mmu04062	Cytokine-cytokine receptor interaction|Chemokine signaling pathway
Cxcr4	793.141	0.123879	17.0222	4.31299	2.10869	5.62389e-65	3.58661e-63	Up	2.41532	2.13087	2.23378	10.8006	9.97146	9.99106	GeneID:12767,Genbank:XM_006529113.3,MGI:MGI:109563	chemokine (C-X-C motif) receptor 4	GO:0004930,GO:0004950,GO:0005515,GO:0005737,GO:0005764,GO:0005768,GO:0008354,GO:0005769,GO:0009887,GO:0009897,GO:0005770,GO:0009986,GO:0016020,GO:0016021,GO:0031410,GO:0016477,GO:0031625,GO:0016494,GO:0032027,GO:0019722,GO:0032991,GO:0035470,GO:0035701,GO:0035904,GO:0001569,GO:0060048,GO:0042098,GO:0001667,GO:0061154,GO:0043067,GO:0001764,GO:0061351,GO:0043130,GO:0071345,GO:0001934,GO:0002064,GO:…	G-protein coupled receptor activity|chemokine receptor activity|protein binding|cytoplasm|lysosome|endosome|germ cell migration|early endosome|animal organ morphogenesis|external side of plasma membrane|late endosome|cell surface|membrane|integral component of membrane|cytoplasmic vesicle|cell migration|ubiquitin protein ligase binding|C-X-C chemokine receptor activity|myosin light chain binding|…	mmu04060,mmu04144,mmu04670,mmu04672,mmu04062,mmu04360,mmu05200	Cytokine-cytokine receptor interaction|Endocytosis|Leukocyte transendothelial migration|Intestinal immune network for IgA production|Chemokine signaling pathway|Axon guidance|Pathways in cancer
Cyba	1478.34	0.137627	25.354	11.2308	3.48939	8.11729e-142	1.75754e-139	Up	5.50233	3.71326	4.1848	56.6012	52.8959	48.8425	GeneID:13057,Genbank:NM_001301284.1,MGI:MGI:1316658	cytochrome b-245, alpha polypeptide	GO:0005886,GO:0005925,GO:0006801,GO:0006954,GO:0008217,GO:0009055,GO:0014895,GO:0033864,GO:0016020,GO:0034137,GO:0016175,GO:0042554,GO:0043020,GO:0072593,GO:0097038,GO:0043025,GO:1900426,GO:0045087,GO:1903428,GO:0001725,GO:0001938,GO:0003106,GO:0005515,GO:0005634,GO:0005737,GO:0005739,GO:0005768,GO:0005794,GO:0016324,GO:0016491,GO:0017004,GO:0017124,GO:0020037,GO:0030307,GO:0030425,GO:0045730,GO:…	plasma membrane|focal adhesion|superoxide metabolic process|inflammatory response|regulation of blood pressure|electron transfer activity|smooth muscle hypertrophy|positive regulation of NAD(P)H oxidase activity|membrane|positive regulation of toll-like receptor 2 signaling pathway|superoxide-generating NADPH oxidase activity|superoxide anion generation|NADPH oxidase complex|reactive oxygen speci…	mmu04145,mmu04621,mmu04670,mmu04380,mmu05418,mmu05140	Phagosome|NOD-like receptor signaling pathway|Leukocyte transendothelial migration|Osteoclast differentiation|Fluid shear stress and atherosclerosis|Leishmaniasis
Cybb	1106.09	0.333039	15.019	32.0422	5.0019	5.5139e-51	2.57874e-49	Up	0.14835	0.14812	0.290197	6.83339	5.61236	7.31161	GeneID:13058,Genbank:XM_006527565.3,MGI:MGI:88574	cytochrome b-245, beta polypeptide	GO:0005886,GO:0005887,GO:0006801,GO:0006811,GO:0006954,GO:0043020,GO:0009055,GO:0043025,GO:0016020,GO:0045087,GO:0016021,GO:0045335,GO:0045730,GO:0045766,GO:0046872,GO:0046982,GO:0048471,GO:0050660,GO:0005244,GO:0005515,GO:0005622,GO:0005635,GO:0005737,GO:0005739,GO:0005783,GO:0005791,GO:0005794,GO:0016175,GO:0016491,GO:0020037,GO:0030425,GO:0034765,GO:0042493,GO:0050665,GO:0042535,GO:0055114,GO:…	plasma membrane|integral component of plasma membrane|superoxide metabolic process|ion transport|inflammatory response|NADPH oxidase complex|electron transfer activity|neuronal cell body|membrane|innate immune response|integral component of membrane|phagocytic vesicle|respiratory burst|positive regulation of angiogenesis|metal ion binding|protein heterodimerization activity|perinuclear region of …	mmu04066,mmu04145,mmu04216,mmu04217,mmu04621,mmu04670,mmu04933,mmu05140	HIF-1 signaling pathway|Phagosome|Ferroptosis|Necroptosis|NOD-like receptor signaling pathway|Leukocyte transendothelial migration|AGE-RAGE signaling pathway in diabetic complications|Leishmaniasis
Cybrd1	676.721	0.138038	14.3432	3.94465	1.9799	1.17546e-46	5.01587e-45	Up	0.801895	0.642964	0.76718	2.88996	3.36886	2.93286	GeneID:73649,Genbank:NM_028593.2,MGI:MGI:2654575	cytochrome b reductase 1	GO:0016020,GO:0016021,GO:0016491,GO:0031526,GO:0046872,GO:0055114,GO:0000293,GO:0005765,GO:0010039	membrane|integral component of membrane|oxidoreductase activity|brush border membrane|metal ion binding|oxidation-reduction process|ferric-chelate reductase activity|lysosomal membrane|response to iron ion	mmu04978	Mineral absorption
Cyp1b1	1052.28	0.149402	17.1721	5.91981	2.56555	4.29656e-66	2.82221e-64	Up	0.529107	0.782175	0.629329	3.88977	4.66456	3.54348	GeneID:13078,Genbank:XM_006523577.3,MGI:MGI:88590	cytochrome P450, family 1, subfamily b, polypeptide 1	GO:0006304,GO:0006725,GO:0006805,GO:0006809,GO:0007155,GO:0016712,GO:0008202,GO:0018894,GO:0008210,GO:0019369,GO:0020037,GO:0030199,GO:0030336,GO:0046427,GO:0032088,GO:0046466,GO:0033629,GO:0046872,GO:0042537,GO:0048514,GO:0055114,GO:0061298,GO:0061304,GO:0001525,GO:0070301,GO:0002930,GO:0070330,GO:0004497,GO:0071407,GO:0005506,GO:0005634,GO:0005739,GO:0005783,GO:0008285,GO:0008631,GO:0009404,GO:…	DNA modification|cellular aromatic compound metabolic process|xenobiotic metabolic process|nitric oxide biosynthetic process|cell adhesion|oxidoreductase activity, acting on paired donors, with incorporation or reduction of molecular oxygen, reduced flavin or flavoprotein as one donor, and incorporation of one atom of oxygen|steroid metabolic process|dibenzo-p-dioxin metabolic process|estrogen me…	mmu00140,mmu00380,mmu00980,mmu04913,mmu05206,mmu05204	Steroid hormone biosynthesis|Tryptophan metabolism|Metabolism of xenobiotics by cytochrome P450|Ovarian Steroidogenesis|MicroRNAs in cancer|Chemical carcinogenesis
Cyp2ab1	5.68073	1.69438	3.50133	61.078	5.93258	0.000462943	0.00171397	Up	0	0	0	0.0318322	0.0478624	0.0558732	GeneID:224044,Genbank:NM_183158.3,MGI:MGI:3644957	cytochrome P450, family 2, subfamily ab, polypeptide 1	GO:0008395,GO:0016712,GO:0020037,GO:0042738,GO:0043231,GO:0055114,GO:0005737,GO:0006082,GO:0006805	steroid hydroxylase activity|oxidoreductase activity, acting on paired donors, with incorporation or reduction of molecular oxygen, reduced flavin or flavoprotein as one donor, and incorporation of one atom of oxygen|heme binding|exogenous drug catabolic process|intracellular membrane-bounded organelle|oxidation-reduction process|cytoplasm|organic acid metabolic process|xenobiotic metabolic proce…
Cyp4f16	409.826	0.185899	5.7258	2.09133	1.06442	1.02947e-08	7.29489e-08	Up	1.50104	1.75571	1.72518	3.84064	4.2999	2.82447	GeneID:70101,Genbank:XM_006524881.2,MGI:MGI:1917351	cytochrome P450, family 4, subfamily f, polypeptide 16	GO:0003674,GO:0005575	molecular_function|cellular_component
Cyp4f18	352.593	1.00038	7.57706	191.329	7.57991	3.53481e-14	4.31109e-13	Up	0	0.0528942	0.012108	5.9967	3.67793	3.36095	GeneID:72054,Genbank:XM_006509748.2,MGI:MGI:1919304	cytochrome P450, family 4, subfamily f, polypeptide 18	GO:0042377,GO:0019369,GO:0005506,GO:0043231,GO:0019373,GO:0005737,GO:0046872,GO:0020037,GO:0005783,GO:0050051,GO:0008217,GO:0008392,GO:0016020,GO:0016021,GO:0032304,GO:0016324,GO:0052869,GO:0032305,GO:0016491,GO:0052870,GO:0036101,GO:0016705,GO:0052871,GO:0042360,GO:0016709,GO:0000038,GO:0052872,GO:0042361,GO:0017144,GO:0001676,GO:0055114,GO:0042376,GO:0018685,GO:0004497	vitamin K catabolic process|arachidonic acid metabolic process|iron ion binding|intracellular membrane-bounded organelle|epoxygenase P450 pathway|cytoplasm|metal ion binding|heme binding|endoplasmic reticulum|leukotriene-B4 20-monooxygenase activity|regulation of blood pressure|arachidonic acid epoxygenase activity|membrane|integral component of membrane|negative regulation of icosanoid secretion…	mmu00590	Arachidonic acid metabolism
Cyp4f37	3.78301	1.89638	2.81831	40.6328	5.34457	0.00482778	0.0143557	Up	0	0	0	0.0448567	0.0311288	0.0506149	GeneID:677156,Genbank:NM_001100187.1,MGI:MGI:3780112	cytochrome P450, family 4, subfamily f, polypeptide 37	GO:0003674,GO:0005575	molecular_function|cellular_component
Cyp4v3	1192.92	0.130824	8.28132	2.11901	1.08339	1.21814e-16	1.7656e-15	Up	3.19609	3.80474	3.98792	9.13609	7.19036	8.1391	GeneID:102294,Genbank:NM_133969.2,MGI:MGI:2142763	cytochrome P450, family 4, subfamily v, polypeptide 3	GO:0005783,GO:0006629,GO:0010430,GO:0016020,GO:0016021,GO:0016491,GO:0016705,GO:0020037,GO:0046872,GO:0055114,GO:0004497,GO:0005506,GO:0005575	endoplasmic reticulum|lipid metabolic process|fatty acid omega-oxidation|membrane|integral component of membrane|oxidoreductase activity|oxidoreductase activity, acting on paired donors, with incorporation or reduction of molecular oxygen|heme binding|metal ion binding|oxidation-reduction process|monooxygenase activity|iron ion binding|cellular_component
Cysltr1	486.618	0.226271	13.5822	8.41678	3.07327	5.10392e-42	1.92915e-40	Up	0.449757	0.580761	0.429381	5.66897	3.19785	4.01508	GeneID:58861,Genbank:NM_001281862.1,MGI:MGI:1926218	cysteinyl leukotriene receptor 1	GO:0045907,GO:0007166,GO:0004871,GO:0007186,GO:0004930,GO:0007188,GO:0004966,GO:0004974,GO:0005515,GO:0005886,GO:0007200,GO:0005887,GO:0007218,GO:0008528,GO:0006816,GO:0016020,GO:0006935,GO:0001631,GO:0016021,GO:0006954,GO:0002437,GO:0045766,GO:0007165,GO:0003013	positive regulation of vasoconstriction|cell surface receptor signaling pathway|signal transducer activity|G-protein coupled receptor signaling pathway|G-protein coupled receptor activity|adenylate cyclase-modulating G-protein coupled receptor signaling pathway|galanin receptor activity|leukotriene receptor activity|protein binding|plasma membrane|phospholipase C-activating G-protein coupled rece…	mmu04020,mmu04080	Calcium signaling pathway|Neuroactive ligand-receptor interaction
Cysltr2	45.6192	0.438215	2.51465	2.14646	1.10196	0.0119151	0.0319522	Up	0.103608	0.144884	0.174118	0.364066	0.33212	0.257153	GeneID:70086,Genbank:XM_011245178.2,MGI:MGI:1917336	cysteinyl leukotriene receptor 2	GO:0016020,GO:0004930,GO:0016021,GO:0004966,GO:0045766,GO:0004974,GO:0005886,GO:0005887,GO:0007165,GO:0007186,GO:0070374,GO:0007188,GO:0007200,GO:0007218,GO:0008528,GO:0001631,GO:0010942,GO:0004871	membrane|G-protein coupled receptor activity|integral component of membrane|galanin receptor activity|positive regulation of angiogenesis|leukotriene receptor activity|plasma membrane|integral component of plasma membrane|signal transduction|G-protein coupled receptor signaling pathway|positive regulation of ERK1 and ERK2 cascade|adenylate cyclase-modulating G-protein coupled receptor signaling p…	mmu04020,mmu04080	Calcium signaling pathway|Neuroactive ligand-receptor interaction
Cyth4	2451.57	0.102592	26.9839	6.81326	2.76835	2.28208e-160	6.78357e-158	Up	2.91939	3.14587	3.02781	22.9628	23.2949	18.9296	GeneID:72318,Genbank:NM_028195.3,MGI:MGI:2441702	cytohesin 4	GO:0008289,GO:0016020,GO:0032012,GO:0005085,GO:0005086,GO:0005886	lipid binding|membrane|regulation of ARF protein signal transduction|guanyl-nucleotide exchange factor activity|ARF guanyl-nucleotide exchange factor activity|plasma membrane	mmu04072,mmu04144	Phospholipase D signaling pathway|Endocytosis
Cytip	378.819	0.257861	19.5747	33.072	5.04754	2.54319e-85	2.39798e-83	Up	0.0301981	0.0636677	0.0585569	2.01108	1.53467	1.75316	GeneID:227929,Genbank:NM_139200.4,MGI:MGI:2183535	cytohesin 1 interacting protein	GO:0005829,GO:0005938,GO:0030155,GO:0005654,GO:0005737,GO:0005768	cytosol|cell cortex|regulation of cell adhesion|nucleoplasm|cytoplasm|endosome
D17H6S56E-5	820.076	0.195012	18.5526	12.2778	3.61798	7.76546e-77	6.48527e-75	Up	0.362992	0.446127	0.662895	6.37157	7.50902	5.14616	GeneID:110956,Genbank:XM_017317209.1,MGI:MGI:1306799	DNA segment, Chr 17, human D6S56E 5
D330045A20Rik	49.8556	0.413647	2.44032	2.01312	1.00943	0.0146742	0.0384114	Up	0.135643	0.0933025	0.12938	0.213369	0.310242	0.236938	GeneID:102871,Genbank:XM_006528474.2,MGI:MGI:2147848	RIKEN cDNA D330045A20 gene	GO:0005694,GO:2000042,GO:0003677,GO:0003697,GO:0005657	chromosome|negative regulation of double-strand break repair via homologous recombination|DNA binding|single-stranded DNA binding|replication fork
D630039A03Rik	40.1276	0.590717	2.7534	3.08759	1.62648	0.00589794	0.017117	Up	0.13781	0.0578135	0.0893301	0.491069	0.302919	0.128266	GeneID:242484,Genbank:NM_178727.2,MGI:MGI:2442889	RIKEN cDNA D630039A03 gene	GO:0003674,GO:0005575,GO:0008150	molecular_function|cellular_component|biological_process
Dab2	6847.94	0.367666	9.11893	10.2157	3.35272	7.58684e-20	1.35635e-18	Up	2.78771	3.60225	4.12819	52.076	37.2093	23.3757	GeneID:13132,Genbank:XM_011245324.1,MGI:MGI:109175	disabled 2, mitogen-responsive phosphoprotein	GO:0005634,GO:0005737,GO:0005886,GO:0005905,GO:0006897,GO:0006898,GO:0015031,GO:0006907,GO:0016020,GO:0006915,GO:0016055,GO:0007257,GO:0016324,GO:0030099,GO:0030132,GO:0030136,GO:0035091,GO:0030154,GO:0035612,GO:0030276,GO:0035615,GO:0030308,GO:0038024,GO:0043066,GO:0000904,GO:0060391,GO:0001650,GO:0060766,GO:0043231,GO:0001701,GO:0070022,GO:0045785,GO:0001921,GO:0070373,GO:0001934,GO:0071364,GO:…	nucleus|cytoplasm|plasma membrane|clathrin-coated pit|endocytosis|receptor-mediated endocytosis|protein transport|pinocytosis|membrane|apoptotic process|Wnt signaling pathway|activation of JUN kinase activity|apical plasma membrane|myeloid cell differentiation|clathrin coat of coated pit|clathrin-coated vesicle|phosphatidylinositol binding|cell differentiation|AP-2 adaptor complex binding|clathri…	mmu04144	Endocytosis
Dap	505.806	0.151538	9.36274	2.67365	1.41881	7.76916e-21	1.48265e-19	Up	2.56967	2.71321	2.54255	8.16215	7.3672	6.47103	GeneID:223453,Genbank:NM_146057.3,MGI:MGI:1918190	death-associated protein	GO:0006919,GO:0010507,GO:0032088,GO:0034198,GO:0045892,GO:0070513,GO:0097190,GO:0005575,GO:0006914,GO:0006915	activation of cysteine-type endopeptidase activity involved in apoptotic process|negative regulation of autophagy|negative regulation of NF-kappaB transcription factor activity|cellular response to amino acid starvation|negative regulation of transcription, DNA-templated|death domain binding|apoptotic signaling pathway|cellular_component|autophagy|apoptotic process
Dapp1	448.186	0.181916	8.39042	2.88057	1.52636	4.84413e-17	7.2058e-16	Up	0.992719	1.05172	0.741473	2.8405	2.42005	3.18118	GeneID:26377,Genbank:NM_001310753.1,MGI:MGI:1347063	dual adaptor for phosphotyrosine and 3-phosphoinositides 1	GO:0016020,GO:0030165,GO:0035091,GO:0043325,GO:0005547,GO:0005737,GO:0005886	membrane|PDZ domain binding|phosphatidylinositol binding|phosphatidylinositol-3,4-bisphosphate binding|phosphatidylinositol-3,4,5-trisphosphate binding|cytoplasm|plasma membrane	mmu04662	B cell receptor signaling pathway
Dbf4	170.994	0.271517	4.69878	2.42133	1.2758	2.61717e-06	1.37179e-05	Up	0.633876	0.677407	0.404603	1.74068	1.24152	1.38217	GeneID:27214,Genbank:NM_001190717.1,MGI:MGI:1351328	DBF4 zinc finger	GO:0005634,GO:0006260,GO:0007049,GO:0007089,GO:0008270,GO:0016604,GO:0019901,GO:0031431,GO:0043539,GO:0045740,GO:0003676,GO:0046872,GO:0004674	nucleus|DNA replication|cell cycle|traversing start control point of mitotic cell cycle|zinc ion binding|nuclear body|protein kinase binding|Dbf4-dependent protein kinase complex|protein serine/threonine kinase activator activity|positive regulation of DNA replication|nucleic acid binding|metal ion binding|protein serine/threonine kinase activity	mmu04110	Cell cycle
Dbi	5194.52	0.0707218	15.1346	2.09994	1.07035	9.57568e-52	4.57597e-50	Up	59.8646	64.7987	64.7039	129.607	148.643	140.585	GeneID:13167,Genbank:NM_007830.4,MGI:MGI:94865	diazepam binding inhibitor	GO:0051281,GO:0030156,GO:0005615,GO:0060291,GO:0031999,GO:0005634,GO:0097038,GO:0032228,GO:0005737,GO:0005739,GO:0005783,GO:0005794,GO:0005886,GO:0036042,GO:0006641,GO:0036151,GO:0007611,GO:0043292,GO:0008021,GO:0043588,GO:0008289,GO:0000062,GO:0046889,GO:0014009,GO:0001662,GO:0046983,GO:0021670,GO:0001942	positive regulation of release of sequestered calcium ion into cytosol|benzodiazepine receptor binding|extracellular space|long-term synaptic potentiation|negative regulation of fatty acid beta-oxidation|nucleus|perinuclear endoplasmic reticulum|regulation of synaptic transmission, GABAergic|cytoplasm|mitochondrion|endoplasmic reticulum|Golgi apparatus|plasma membrane|long-chain fatty acyl-CoA bi…	mmu03320	PPAR signaling pathway
Dcn	3510.97	0.107352	17.2301	3.60422	1.84969	1.57974e-66	1.04945e-64	Up	8.72552	10.6035	11.189	39.4146	42.359	33.989	GeneID:13179,Genbank:NM_001190451.2,MGI:MGI:94872	decorin	GO:0090141,GO:0019221,GO:0005576,GO:1900747,GO:0019800,GO:0005578,GO:0031012,GO:0005589,GO:0005615,GO:0005737,GO:0006469,GO:0045944,GO:0010508,GO:0046426,GO:0010596,GO:0047485,GO:0014068,GO:0004860,GO:0050840,GO:0016239,GO:0005518,GO:0051901,GO:0016525,GO:0005539	positive regulation of mitochondrial fission|cytokine-mediated signaling pathway|extracellular region|negative regulation of vascular endothelial growth factor signaling pathway|peptide cross-linking via chondroitin 4-sulfate glycosaminoglycan|proteinaceous extracellular matrix|extracellular matrix|collagen type VI trimer|extracellular space|cytoplasm|negative regulation of protein kinase activit…	mmu04350,mmu05205	TGF-beta signaling pathway|Proteoglycans in cancer
Dcxr	769.074	0.139654	9.82669	2.58889	1.37233	8.64113e-23	1.81712e-21	Up	4.9032	5.22127	5.91496	13.8395	16.9846	12.9168	GeneID:67880,Genbank:NM_026428.2,MGI:MGI:1915130	dicarbonyl L-xylulose reductase	GO:0055114,GO:0016614,GO:0005886,GO:0016655,GO:0005902,GO:0042732,GO:0005903,GO:0005975,GO:0005997,GO:0042802,GO:0006006,GO:0050038,GO:0006739,GO:0004090,GO:0051289,GO:0016020,GO:0005515,GO:0016491,GO:0005881	oxidation-reduction process|oxidoreductase activity, acting on CH-OH group of donors|plasma membrane|oxidoreductase activity, acting on NAD(P)H, quinone or similar compound as acceptor|microvillus|D-xylose metabolic process|brush border|carbohydrate metabolic process|xylulose metabolic process|identical protein binding|glucose metabolic process|L-xylulose reductase (NADP+) activity|NADP metabolic…	mmu00040	Pentose and glucuronate interconversions
Ddias	69.1472	0.436223	3.19039	2.62391	1.39172	0.00142083	0.004781	Up	0.101434	0.139007	0.216831	0.586147	0.40969	0.26223	GeneID:74041,Genbank:XM_006508245.2,MGI:MGI:1921291	DNA damage-induced apoptosis suppressor	GO:2000270,GO:0006915,GO:0006974,GO:0007049,GO:0007050,GO:0007286,GO:0030097,GO:0034644,GO:0071345,GO:0071447,GO:0071480,GO:0071850,GO:0003674,GO:0097752,GO:0005634,GO:1902230,GO:0005737	negative regulation of fibroblast apoptotic process|apoptotic process|cellular response to DNA damage stimulus|cell cycle|cell cycle arrest|spermatid development|hemopoiesis|cellular response to UV|cellular response to cytokine stimulus|cellular response to hydroperoxide|cellular response to gamma radiation|mitotic cell cycle arrest|molecular_function|regulation of DNA stability|nucleus|negative …
Ddx4	57.1716	0.458835	2.85396	2.47855	1.3095	0.00431782	0.013018	Up	0.137985	0.0657095	0.157936	0.418603	0.304841	0.217704	GeneID:13206,Genbank:XM_011244618.2,MGI:MGI:102670	DEAD (Asp-Glu-Ala-Asp) box polypeptide 4	GO:1990511,GO:0034587,GO:0010529,GO:0004386,GO:0036464,GO:0016787,GO:0005515,GO:0043046,GO:0016887,GO:0005524,GO:0043186,GO:0005634,GO:0005730,GO:0005737,GO:0030154,GO:0007140,GO:0048471,GO:0030317,GO:0007141,GO:0031047,GO:0007275,GO:0051321,GO:0032880,GO:0007283,GO:0000166,GO:0071546,GO:0033391,GO:0010468,GO:0003676,GO:0071547,GO:0010501,GO:0004004	piRNA biosynthetic process|piRNA metabolic process|negative regulation of transposition|helicase activity|cytoplasmic ribonucleoprotein granule|hydrolase activity|protein binding|DNA methylation involved in gamete generation|ATPase activity|ATP binding|P granule|nucleus|nucleolus|cytoplasm|cell differentiation|male meiotic nuclear division|perinuclear region of cytoplasm|flagellated sperm motilit…
Ddx43	12.4467	1.08771	2.45007	6.34216	2.66497	0.0142829	0.0374751	Up	0.0580721	0.00631612	0	0.147536	0.0806663	0.201788	GeneID:100048658,Genbank:NM_001191044.1,MGI:MGI:3642857	DEAD (Asp-Glu-Ala-Asp) box polypeptide 43	GO:0005737,GO:0010501,GO:0004004,GO:0005622,GO:0005730	cytoplasm|RNA secondary structure unwinding|ATP-dependent RNA helicase activity|intracellular|nucleolus
Ddx58	1015.79	0.130982	13.2106	3.3181	1.73036	7.61954e-40	2.73835e-38	Up	1.40718	1.12341	1.47415	4.97793	4.65868	4.34356	GeneID:230073,Genbank:NM_172689.3,MGI:MGI:2442858	DEAD (Asp-Glu-Ala-Asp) box polypeptide 58	GO:0003727,GO:0004386,GO:0005515,GO:0005524,GO:0005737,GO:0005829,GO:0005856,GO:0032725,GO:0005886,GO:0032727,GO:0005923,GO:0032728,GO:0008270,GO:0032755,GO:0032757,GO:0035549,GO:2000778,GO:0039529,GO:0042802,GO:0042995,GO:0000166,GO:0002230,GO:0002376,GO:0003677,GO:0003690,GO:0003723,GO:0003725,GO:0009597,GO:0009615,GO:0010628,GO:0015629,GO:0016020,GO:0016787,GO:0030054,GO:0043330,GO:0030334,GO:…	single-stranded RNA binding|helicase activity|protein binding|ATP binding|cytoplasm|cytosol|cytoskeleton|positive regulation of granulocyte macrophage colony-stimulating factor production|plasma membrane|positive regulation of interferon-alpha production|bicellular tight junction|positive regulation of interferon-beta production|zinc ion binding|positive regulation of interleukin-6 production|pos…	mmu04064,mmu04622,mmu04623,mmu05162,mmu05164,mmu05161,mmu05160,mmu05168,mmu05169	NF-kappa B signaling pathway|RIG-I-like receptor signaling pathway|Cytosolic DNA-sensing pathway|Measles|Influenza A|Hepatitis B|Hepatitis C|Herpes simplex infection|Epstein-Barr virus infection
Ddx60	266.539	0.231708	13.0791	8.17106	3.03052	4.33693e-39	1.5304e-37	Up	0.144767	0.0787265	0.121644	0.898573	1.03639	1.03541	GeneID:234311,Genbank:XM_017312698.1,MGI:MGI:2384570	DEAD (Asp-Glu-Ala-Asp) box polypeptide 60	GO:0003727,GO:0005515,GO:0005737,GO:0005829,GO:0009615,GO:0045111,GO:0051607,GO:1900245,GO:1900246,GO:0003690,GO:0003723,GO:0003725	single-stranded RNA binding|protein binding|cytoplasm|cytosol|response to virus|intermediate filament cytoskeleton|defense response to virus|positive regulation of MDA-5 signaling pathway|positive regulation of RIG-I signaling pathway|double-stranded DNA binding|RNA binding|double-stranded RNA binding
Def6	207.007	0.252733	6.30106	3.01568	1.59248	2.95612e-10	2.51184e-09	Up	0.563379	0.68628	0.656438	2.45923	2.13101	1.44863	GeneID:23853,Genbank:NM_027185.3,MGI:MGI:1346328	differentially expressed in FDCP 6	GO:0005654,GO:0005737,GO:0005829,GO:0005856,GO:0005886,GO:0005911,GO:0016020,GO:0042995,GO:0005515,GO:0005634	nucleoplasm|cytoplasm|cytosol|cytoskeleton|plasma membrane|cell-cell junction|membrane|cell projection|protein binding|nucleus
Dennd1c	98.9617	0.413756	6.51714	6.4823	2.6965	7.16629e-11	6.46514e-10	Up	0.0990912	0.239941	0.068364	1.10034	0.847601	0.826367	GeneID:70785,Genbank:XM_006524900.1,MGI:MGI:1918035	DENN/MADD domain containing 1C	GO:0005829,GO:0006897,GO:0017112,GO:0017137,GO:0031410,GO:0032456,GO:0043231,GO:1901981,GO:0005085,GO:0005575,GO:0005737	cytosol|endocytosis|Rab guanyl-nucleotide exchange factor activity|Rab GTPase binding|cytoplasmic vesicle|endocytic recycling|intracellular membrane-bounded organelle|phosphatidylinositol phosphate binding|guanyl-nucleotide exchange factor activity|cellular_component|cytoplasm
Dennd2d	98.0169	0.317323	7.41445	5.10806	2.35278	1.22134e-13	1.42799e-12	Up	0.111405	0.0747779	0.115543	0.51938	0.575464	0.527572	GeneID:72121,Genbank:NM_001093754.2,MGI:MGI:2181193	DENN/MADD domain containing 2D	GO:0005829,GO:0017112,GO:0065009,GO:0005085,GO:0005654,GO:0005737	cytosol|Rab guanyl-nucleotide exchange factor activity|regulation of molecular function|guanyl-nucleotide exchange factor activity|nucleoplasm|cytoplasm
Depdc1a	27.4099	0.773614	3.34199	6.00184	2.58541	0.000831815	0.00294358	Up	0.0428934	0	0.0562259	0.26748	0.21862	0.138612	GeneID:76131,Genbank:NM_001172092.1,MGI:MGI:1923381	DEP domain containing 1a	GO:0006351,GO:0006355,GO:0007165,GO:0017053,GO:0035556,GO:0045892,GO:0005096,GO:0005634	transcription, DNA-templated|regulation of transcription, DNA-templated|signal transduction|transcriptional repressor complex|intracellular signal transduction|negative regulation of transcription, DNA-templated|GTPase activator activity|nucleus
Dera	293.413	0.186059	9.0897	3.2293	1.69122	9.93097e-20	1.76463e-18	Up	1.1315	1.30596	1.02172	4.19493	3.74346	3.8114	GeneID:232449,Genbank:NM_172733.1,MGI:MGI:1913762	deoxyribose-phosphate aldolase (putative)	GO:0005634,GO:0005737,GO:0009264,GO:0016052,GO:0016829,GO:0046121,GO:0003824,GO:0004139	nucleus|cytoplasm|deoxyribonucleotide catabolic process|carbohydrate catabolic process|lyase activity|deoxyribonucleoside catabolic process|catalytic activity|deoxyribose-phosphate aldolase activity	mmu00030	Pentose phosphate pathway
Dhrs1	7906.96	0.080843	17.5762	2.67755	1.42091	3.74748e-69	2.57739e-67	Up	41.1132	39.5426	42.3741	112.469	129.551	104.988	GeneID:52585,Genbank:NM_026819.3,MGI:MGI:1196314	dehydrogenase/reductase (SDR family) member 1	GO:0005783,GO:0008150,GO:0016491,GO:0055114,GO:0003674,GO:0005739,GO:0005743	endoplasmic reticulum|biological_process|oxidoreductase activity|oxidation-reduction process|molecular_function|mitochondrion|mitochondrial inner membrane
Dhrs3	2322.76	0.103835	15.2871	3.00492	1.58733	9.32697e-53	4.54379e-51	Up	4.05722	4.65463	4.79471	15.6704	13.5554	13.4362	GeneID:20148,Genbank:XM_006538681.3,MGI:MGI:1315215	dehydrogenase/reductase (SDR family) member 3	GO:0060021,GO:0004745,GO:0060349,GO:0060411,GO:0005811,GO:0016020,GO:0016021,GO:0016491,GO:0016616,GO:0030278,GO:0042572,GO:0048385,GO:0048387,GO:0001523,GO:0052650,GO:0055114,GO:0003151	roof of mouth development|retinol dehydrogenase activity|bone morphogenesis|cardiac septum morphogenesis|lipid droplet|membrane|integral component of membrane|oxidoreductase activity|oxidoreductase activity, acting on the CH-OH group of donors, NAD or NADP as acceptor|regulation of ossification|retinol metabolic process|regulation of retinoic acid receptor signaling pathway|negative regulation of…	mmu00830	Retinol metabolism
Dhrs9	190.403	0.345872	13.8948	27.9705	4.80584	6.80735e-44	2.70107e-42	Up	0.0455383	0.0693406	0.0816313	2.16135	2.25288	1.3661	GeneID:241452,Genbank:NM_175512.2,MGI:MGI:2442798	dehydrogenase/reductase (SDR family) member 9	GO:0005783,GO:0008209,GO:0016020,GO:0016491,GO:0030176,GO:0042448,GO:0042904,GO:0043231,GO:0047035,GO:0055114,GO:0004022,GO:0004745,GO:0005737	endoplasmic reticulum|androgen metabolic process|membrane|oxidoreductase activity|integral component of endoplasmic reticulum membrane|progesterone metabolic process|9-cis-retinoic acid biosynthetic process|intracellular membrane-bounded organelle|testosterone dehydrogenase (NAD+) activity|oxidation-reduction process|alcohol dehydrogenase (NAD) activity|retinol dehydrogenase activity|cytoplasm	mmu00830	Retinol metabolism
Dhx58	231.891	0.213588	12.6204	6.47804	2.69556	1.63094e-36	5.45866e-35	Up	0.313198	0.38178	0.387311	2.32772	2.39817	2.65503	GeneID:80861,Genbank:NM_030150.2,MGI:MGI:1931560	DEXH (Asp-Glu-X-His) box polypeptide 58	GO:1900245,GO:0039534,GO:0003723,GO:1900246,GO:0039536,GO:0003725,GO:0003727,GO:0004386,GO:0005524,GO:0005737,GO:0045087,GO:0008270,GO:0045088,GO:0009615,GO:0045824,GO:0016787,GO:0032480,GO:0000166,GO:0046872,GO:0002376,GO:0051607,GO:0032481,GO:0003677	positive regulation of MDA-5 signaling pathway|negative regulation of MDA-5 signaling pathway|RNA binding|positive regulation of RIG-I signaling pathway|negative regulation of RIG-I signaling pathway|double-stranded RNA binding|single-stranded RNA binding|helicase activity|ATP binding|cytoplasm|innate immune response|zinc ion binding|regulation of innate immune response|response to virus|negative…	mmu04622	RIG-I-like receptor signaling pathway
Dlgap5	87.0706	0.448188	6.1626	6.78337	2.762	7.15591e-10	5.79946e-09	Up	0.0673241	0.0517798	0.198806	0.864645	0.758421	0.641653	GeneID:218977,Genbank:NM_144553.2,MGI:MGI:2183453	discs, large (Drosophila) homolog-associated protein 5	GO:0005739,GO:0005815,GO:0005829,GO:0005856,GO:0007049,GO:0023052,GO:0031616,GO:0065003,GO:0004721,GO:0005634,GO:0005737	mitochondrion|microtubule organizing center|cytosol|cytoskeleton|cell cycle|signaling|spindle pole centrosome|protein-containing complex assembly|phosphoprotein phosphatase activity|nucleus|cytoplasm
Dmrtb1	313.814	0.196888	13.7789	6.55639	2.7129	3.41477e-43	1.33085e-41	Up	0.590929	0.480874	0.674819	4.15115	4.24495	3.65149	GeneID:56296,Genbank:XM_006503252.3,MGI:MGI:1927125	DMRT-like family B with proline-rich C-terminal, 1	GO:0003700,GO:0005515,GO:0005634,GO:0006351,GO:0006355,GO:0007548,GO:0042803,GO:0043565,GO:0003677,GO:0046872	DNA binding transcription factor activity|protein binding|nucleus|transcription, DNA-templated|regulation of transcription, DNA-templated|sex differentiation|protein homodimerization activity|sequence-specific DNA binding|DNA binding|metal ion binding
Dna2	187.995	0.228159	8.17565	3.64356	1.86535	2.94276e-16	4.13543e-15	Up	0.259589	0.247417	0.309969	1.00818	1.18249	0.943553	GeneID:327762,Genbank:XM_017313971.1,MGI:MGI:2443732	DNA replication helicase/nuclease 2	GO:0051536,GO:0017108,GO:0006260,GO:0000729,GO:0051539,GO:0033567,GO:0006264,GO:0000784,GO:0090305,GO:0042645,GO:0006281,GO:0003677,GO:1902990,GO:0043137,GO:0003824,GO:0004386,GO:0004518,GO:0004519,GO:0006284,GO:0005515,GO:0043139,GO:0006974,GO:0005524,GO:0043142,GO:0008152,GO:0005623,GO:0043504,GO:0016787,GO:0005634,GO:0000076,GO:0045740,GO:0016890,GO:0005739,GO:0000166,GO:0046872,GO:0005760,GO:…	iron-sulfur cluster binding|5'-flap endonuclease activity|DNA replication|DNA double-strand break processing|4 iron, 4 sulfur cluster binding|DNA replication, Okazaki fragment processing|mitochondrial DNA replication|nuclear chromosome, telomeric region|nucleic acid phosphodiester bond hydrolysis|mitochondrial nucleoid|DNA repair|DNA binding|mitotic telomere maintenance via semi-conservative repl…	mmu03030	DNA replication
Dnaaf3	65.3348	0.379405	3.76609	2.69236	1.42887	0.000165826	0.000658872	Up	0.292184	0.217616	0.153714	0.561133	0.659698	0.662134	GeneID:436022,Genbank:XM_006540166.2,MGI:MGI:3588207	dynein, axonemal assembly factor 3	GO:0007368,GO:0007507,GO:0030030,GO:0044458,GO:0070286,GO:0003674,GO:0005575,GO:0005737	determination of left/right symmetry|heart development|cell projection organization|motile cilium assembly|axonemal dynein complex assembly|molecular_function|cellular_component|cytoplasm
Dnase1l1	216.201	0.225814	7.86659	3.42567	1.77638	3.64429e-15	4.73785e-14	Up	0.576597	0.79018	0.85272	2.50095	3.05341	2.45234	GeneID:69537,Genbank:NM_001172154.1,MGI:MGI:109628	deoxyribonuclease 1-like 1	GO:0004520,GO:0004536,GO:0005634,GO:0005783,GO:0006308,GO:0016787,GO:0000737,GO:0004518,GO:0004519	endodeoxyribonuclease activity|deoxyribonuclease activity|nucleus|endoplasmic reticulum|DNA catabolic process|hydrolase activity|DNA catabolic process, endonucleolytic|nuclease activity|endonuclease activity
Dnase1l3	37.7887	0.642395	5.3429	10.7947	3.43225	9.14724e-08	5.77897e-07	Up	0.0136822	0.023438	0.0275924	0.405276	0.203945	0.121234	GeneID:13421,Genbank:XM_006517921.3,MGI:MGI:1314633	deoxyribonuclease 1-like 3	GO:0006309,GO:0002673,GO:0003677,GO:0004518,GO:0004519,GO:0004520,GO:0004536,GO:0006915,GO:0005576,GO:0010623,GO:0005634,GO:0012501,GO:0016787,GO:0000737,GO:0070948,GO:0005783,GO:0006308,GO:0002283	apoptotic DNA fragmentation|regulation of acute inflammatory response|DNA binding|nuclease activity|endonuclease activity|endodeoxyribonuclease activity|deoxyribonuclease activity|apoptotic process|extracellular region|programmed cell death involved in cell development|nucleus|programmed cell death|hydrolase activity|DNA catabolic process, endonucleolytic|regulation of neutrophil mediated cytotox…
Dnase2a	805.474	0.168498	15.129	5.85311	2.5492	1.0432e-51	4.97164e-50	Up	1.65698	2.52212	1.84573	13.1819	13.6403	10.2733	GeneID:13423,Genbank:NM_010062.3,MGI:MGI:1329019	deoxyribonuclease II alpha	GO:0004520,GO:0004531,GO:0005764,GO:0006259,GO:0006308,GO:0006309,GO:0006915,GO:0007275,GO:0016787,GO:0030218,GO:0000737,GO:0004518,GO:0004519	endodeoxyribonuclease activity|deoxyribonuclease II activity|lysosome|DNA metabolic process|DNA catabolic process|apoptotic DNA fragmentation|apoptotic process|multicellular organism development|hydrolase activity|erythrocyte differentiation|DNA catabolic process, endonucleolytic|nuclease activity|endonuclease activity	mmu04142	Lysosome
Dock2	2374.76	0.128096	24.6843	8.95043	3.16196	1.5751e-134	3.03562e-132	Up	1.17072	0.820973	1.04569	10.5833	8.95282	9.05072	GeneID:94176,Genbank:NM_033374.3,MGI:MGI:2149010	dedicator of cyto-kinesis 2	GO:0042110,GO:0002277,GO:0042608,GO:0005085,GO:0044351,GO:0005096,GO:0005737,GO:0005856,GO:0006935,GO:0007010,GO:0045059,GO:0007264,GO:0045060,GO:0016020,GO:0046631,GO:0030036,GO:0046633,GO:0030676,GO:0001766,GO:0050766,GO:0035022,GO:0001768,GO:0042098,GO:0001771	T cell activation|myeloid dendritic cell activation involved in immune response|T cell receptor binding|guanyl-nucleotide exchange factor activity|macropinocytosis|GTPase activator activity|cytoplasm|cytoskeleton|chemotaxis|cytoskeleton organization|positive thymic T cell selection|small GTPase mediated signal transduction|negative thymic T cell selection|membrane|alpha-beta T cell activation|act…	mmu04666,mmu04062	Fc gamma R-mediated phagocytosis|Chemokine signaling pathway
Dock8	1998.08	0.123984	18.772	5.01912	2.32744	1.27861e-78	1.09923e-76	Up	1.19154	0.973378	1.22413	6.79405	5.51642	5.5687	GeneID:76088,Genbank:XM_006527436.3,MGI:MGI:1921396	dedicator of cytokinesis 8	GO:1903905,GO:0005515,GO:0005737,GO:1990869,GO:0005886,GO:0007264,GO:0016020,GO:0031252,GO:0031256,GO:2000406,GO:0036336,GO:0042995,GO:0043547,GO:0001771,GO:0061485,GO:0005085,GO:0070233	positive regulation of establishment of T cell polarity|protein binding|cytoplasm|cellular response to chemokine|plasma membrane|small GTPase mediated signal transduction|membrane|cell leading edge|leading edge membrane|positive regulation of T cell migration|dendritic cell migration|cell projection|positive regulation of GTPase activity|immunological synapse formation|memory T cell proliferation…
Dok1	234.325	0.26256	9.04322	5.18515	2.37439	1.52122e-19	2.69215e-18	Up	0.346685	0.671007	0.746815	2.89072	3.69007	3.05544	GeneID:13448,Genbank:XM_006505497.1,MGI:MGI:893587	docking protein 1	GO:0005622,GO:0005634,GO:0005737,GO:0005829,GO:0007169,GO:0007265,GO:0035556,GO:0000165,GO:0005057,GO:0005515	intracellular|nucleus|cytoplasm|cytosol|transmembrane receptor protein tyrosine kinase signaling pathway|Ras protein signal transduction|intracellular signal transduction|MAPK cascade|signal transducer activity, downstream of receptor|protein binding	mmu05162	Measles
Dok2	399.894	0.23934	15.6642	13.4457	3.74907	2.65585e-55	1.35797e-53	Up	0.12544	0.137067	0.21473	2.56803	2.49117	1.68471	GeneID:13449,Genbank:XM_011244944.2,MGI:MGI:1332623	docking protein 2	GO:0005515,GO:0005622,GO:0007169,GO:0007265,GO:0000165,GO:0005057,GO:0005068	protein binding|intracellular|transmembrane receptor protein tyrosine kinase signaling pathway|Ras protein signal transduction|MAPK cascade|signal transducer activity, downstream of receptor|transmembrane receptor protein tyrosine kinase adaptor activity
Dok3	374.57	0.192956	6.25539	2.30859	1.20701	3.96536e-10	3.3148e-09	Up	0.901724	0.961324	1.12079	2.92752	2.08632	2.21967	GeneID:27261,Genbank:XM_017315524.1,MGI:MGI:1351490	docking protein 3	GO:0007265,GO:0016020,GO:0005515,GO:0005737,GO:0005886	Ras protein signal transduction|membrane|protein binding|cytoplasm|plasma membrane
Dpep2	83.5764	0.483457	9.29439	22.5247	4.49344	1.48049e-20	2.78294e-19	Up	0.0336167	0.0109688	0.0734429	0.826877	1.14764	0.817673	GeneID:319446,Genbank:XM_006531081.3,MGI:MGI:2442042	dipeptidase 2	GO:0008235,GO:0008237,GO:0008238,GO:0008239,GO:0016020,GO:0016787,GO:0016805,GO:0031225,GO:0046872,GO:0005575,GO:0006508,GO:0008233	metalloexopeptidase activity|metallopeptidase activity|exopeptidase activity|dipeptidyl-peptidase activity|membrane|hydrolase activity|dipeptidase activity|anchored component of membrane|metal ion binding|cellular_component|proteolysis|peptidase activity
Dram1	168.043	0.273502	5.02015	2.59012	1.37302	5.16303e-07	2.96591e-06	Up	0.549444	0.331664	0.383198	1.361	0.968697	1.1121	GeneID:71712,Genbank:XM_011243576.1,MGI:MGI:1918962	DNA-damage regulated autophagy modulator 1	GO:0005764,GO:0006914,GO:0006915,GO:0010506,GO:0016020,GO:0016021,GO:0003674,GO:0005737	lysosome|autophagy|apoptotic process|regulation of autophagy|membrane|integral component of membrane|molecular_function|cytoplasm
Dscc1	18.9009	0.66694	2.6978	3.48043	1.79927	0.00698	0.0198791	Up	0.0384709	0.0502108	0.0711176	0.173262	0.184981	0.227252	GeneID:72107,Genbank:XM_017316754.1,MGI:MGI:1919357	DNA replication and sister chromatid cohesion 1	GO:0031390,GO:0000785,GO:0003677,GO:0034088,GO:0003689,GO:0005634,GO:0005654,GO:0034421,GO:0006260,GO:0043142,GO:0006275,GO:1900264,GO:0000775,GO:0007049,GO:0007064	Ctf18 RFC-like complex|chromatin|DNA binding|maintenance of mitotic sister chromatid cohesion|DNA clamp loader activity|nucleus|nucleoplasm|post-translational protein acetylation|DNA replication|single-stranded DNA-dependent ATPase activity|regulation of DNA replication|positive regulation of DNA-directed DNA polymerase activity|chromosome, centromeric region|cell cycle|mitotic sister chromatid c…
Dse	1169.81	0.132014	13.2504	3.36179	1.74923	4.4905e-40	1.62716e-38	Up	1.67099	1.83816	1.60995	7.03745	5.52945	5.51205	GeneID:212898,Genbank:XM_006512652.2,MGI:MGI:2443455	dermatan sulfate epimerase	GO:0005829,GO:0016020,GO:0016021,GO:0016853,GO:0030208,GO:0047757,GO:0005654,GO:0005783,GO:0005794	cytosol|membrane|integral component of membrane|isomerase activity|dermatan sulfate biosynthetic process|chondroitin-glucuronate 5-epimerase activity|nucleoplasm|endoplasmic reticulum|Golgi apparatus	mmu00532	Glycosaminoglycan biosynthesis - chondroitin sulfate / dermatan sulfate
Dtx3l	1368.17	0.121168	15.4951	3.6744	1.87751	3.74308e-54	1.86495e-52	Up	1.68643	1.58078	1.48688	6.78792	5.37859	6.19454	GeneID:209200,Genbank:NM_001013371.2,MGI:MGI:2656973	deltex 3-like, E3 ubiquitin ligase	GO:0005768,GO:0005769,GO:0005829,GO:0006281,GO:0006302,GO:0006325,GO:0006511,GO:0042393,GO:0006974,GO:0044389,GO:0008047,GO:0045087,GO:0008333,GO:0045893,GO:0046872,GO:0051444,GO:0051607,GO:0051865,GO:0070936,GO:0097677,GO:0002230,GO:0002376,GO:0004842,GO:0004857,GO:0005634,GO:0005654,GO:0005737,GO:0005764,GO:0010390,GO:0015031,GO:0016020,GO:0016740,GO:0019899,GO:0032092,GO:0032991,GO:1900182,GO:…	endosome|early endosome|cytosol|DNA repair|double-strand break repair|chromatin organization|ubiquitin-dependent protein catabolic process|histone binding|cellular response to DNA damage stimulus|ubiquitin-like protein ligase binding|enzyme activator activity|innate immune response|endosome to lysosome transport|positive regulation of transcription, DNA-templated|metal ion binding|negative regula…	mmu04330	Notch signaling pathway
[truncated: 1,365 more rows]
