# Supplementary material for: Identification and coregulation pattern analysis of long noncoding RNAs in the mouse brain after Angiostrongylus cantonensis infection
Source: Parasit Vectors. 2024 May 7;17:205. doi: 10.1186/s13071-024-06278-6 (PMC11077716; doi:10.1186/s13071-024-06278-6)
Supplement: Supplementary file 7 — Additional file 7: Table S7. The KEGG pathways of cis target genes of the differentially expressed lncRNA transcripts. [file 13071_2024_6278_MOESM7_ESM.xlsx]

## Sheet: enrichment-kegg-infected-14d-vs
id	Term	Classification_level1	Classification_level2	ListHits	ListTotal	PopHits	PopTotal	p-value	q-value	Enrichment_score	Gene	hyperlink_only_excel
mmu00010	Glycolysis / Gluconeogenesis	Metabolism	Carbohydrate metabolism	7	269	88	10579	0.00699785	0.140495	3.1283	ENSMUST00000168990;ENSMUST00000183194;ENSMUST00000209189;XR_377782.2;XR_379371.1;XR_382032.2;XR_873589.1	mmu00010
mmu00020	Citrate cycle (TCA cycle)	Metabolism	Carbohydrate metabolism	2	269	22	10579	0.106714	0.806987	3.57519	ENSMUST00000219218;XR_379371.1	mmu00020
mmu00030	Pentose phosphate pathway	Metabolism	Carbohydrate metabolism	6	269	64	10579	0.00557895	0.121342	3.68692	ENSMUST00000143956;XR_001779282.1;XR_001779283.1;XR_382032.2;XR_868330.1;XR_873589.1	mmu00030
mmu00051	Fructose and mannose metabolism	Metabolism	Carbohydrate metabolism	5	269	37	10579	0.0022932	0.0855036	5.31448	ENSMUST00000168990;ENSMUST00000209189;XR_377782.2;XR_382032.2;XR_873589.1	mmu00051
mmu00052	Galactose metabolism	Metabolism	Carbohydrate metabolism	4	269	33	10579	0.00936606	0.156003	4.76693	ENSMUST00000168990;ENSMUST00000209189;XR_377782.2;XR_382032.2	mmu00052
mmu00072	Synthesis and degradation of ketone bodies	Metabolism	Lipid metabolism	1	269	40	10579	0.643775	0.978974	0.983178	XR_001781973.1	mmu00072
mmu00100	Steroid biosynthesis	Metabolism	Lipid metabolism	1	269	26	10579	0.488534	0.978974	1.51258	ENSMUST00000137882	mmu00100
mmu00140	Steroid hormone biosynthesis	Metabolism	Lipid metabolism	2	269	53	10579	0.391819	0.978974	1.48404	ENSMUST00000211176;ENSMUST00000233429	mmu00140
mmu00190	Oxidative phosphorylation	Metabolism	Energy metabolism	2	269	88	10579	0.659537	0.978974	0.893799	ENSMUST00000231102;XR_105713.2	mmu00190
mmu00220	Arginine biosynthesis	Metabolism	Amino acid metabolism	1	269	41	10579	0.652867	0.978974	0.959198	XR_380203.3	mmu00220
mmu00230	Purine metabolism	Metabolism	Nucleotide metabolism	8	269	223	10579	0.20791	0.978974	1.41084	ENSMUST00000138207;ENSMUST00000142581;ENSMUST00000204094;ENSMUST00000221765;NR_132309.1;TCONS_00022497;XR_386703.3;XR_880546.2	mmu00230
mmu00240	Pyrimidine metabolism	Metabolism	Nucleotide metabolism	3	269	82	10579	0.346683	0.978974	1.4388	NR_132309.1;XR_386703.3;XR_868023.1	mmu00240
mmu00260	Glycine, serine and threonine metabolism	Metabolism	Amino acid metabolism	4	269	68	10579	0.0944323	0.770213	2.31336	ENSMUST00000143956;ENSMUST00000170435;XR_001779282.1;XR_001779283.1	mmu00260
mmu00280	Valine, leucine and isoleucine degradation	Metabolism	Amino acid metabolism	1	269	100	10579	0.924826	0.998133	0.393271	ENSMUST00000212007	mmu00280
mmu00310	Lysine degradation	Metabolism	Amino acid metabolism	2	269	83	10579	0.627841	0.978974	0.947642	XR_001784813.1;XR_001784820.1	mmu00310
mmu00330	Arginine and proline metabolism	Metabolism	Amino acid metabolism	1	269	66	10579	0.818273	0.998133	0.595866	XR_380203.3	mmu00330
mmu00380	Tryptophan metabolism	Metabolism	Amino acid metabolism	2	269	57	10579	0.427453	0.978974	1.3799	XR_168565.3;XR_878503.1	mmu00380
mmu00430	Taurine and hypotaurine metabolism	Metabolism	Metabolism of other amino acids	1	269	27	10579	0.501572	0.978974	1.45656	XR_001779803.1	mmu00430
mmu00450	Selenocompound metabolism	Metabolism	Metabolism of other amino acids	1	269	32	10579	0.561957	0.978974	1.22897	XR_871897.2	mmu00450
mmu00500	Starch and sucrose metabolism	Metabolism	Carbohydrate metabolism	3	269	46	10579	0.111309	0.806987	2.56481	ENSMUST00000168990;ENSMUST00000209189;XR_377782.2	mmu00500
mmu00510	N-Glycan biosynthesis	Metabolism	Glycan biosynthesis and metabolism	1	269	73	10579	0.848435	0.998133	0.538728	TCONS_00012154	mmu00510
mmu00512	Mucin type O-glycan biosynthesis	Metabolism	Glycan biosynthesis and metabolism	3	269	91	10579	0.409048	0.978974	1.2965	NR_045781.1;XR_381752.3;XR_877228.2	mmu00512
mmu00514	Other types of O-glycan biosynthesis	Metabolism	Glycan biosynthesis and metabolism	1	269	34	10579	0.584017	0.978974	1.15668	TCONS_00012154	mmu00514
mmu00515	Mannose type O-glycan biosyntheis	Metabolism	Glycan biosynthesis and metabolism	1	269	28	10579	0.514278	0.978974	1.40454	XR_871388.2	mmu00515
mmu00520	Amino sugar and nucleotide sugar metabolism	Metabolism	Carbohydrate metabolism	3	269	51	10579	0.139636	0.86774	2.31336	ENSMUST00000168990;ENSMUST00000209189;XR_377782.2	mmu00520
mmu00524	Neomycin, kanamycin and gentamicin biosynthesis	Metabolism	Biosynthesis of other secondary metabolites	3	269	21	10579	0.0154082	0.201076	5.61816	ENSMUST00000168990;ENSMUST00000209189;XR_377782.2	mmu00524
mmu00531	Glycosaminoglycan degradation	Metabolism	Glycan biosynthesis and metabolism	2	269	12	10579	0.0359396	0.413562	6.55452	XR_880562.2;XR_880563.2	mmu00531
mmu00534	Glycosaminoglycan biosynthesis - heparan sulfate / heparin	Metabolism	Glycan biosynthesis and metabolism	1	269	48	10579	0.710357	0.978974	0.819315	XR_869921.1	mmu00534
mmu00561	Glycerolipid metabolism	Metabolism	Lipid metabolism	6	269	144	10579	0.160688	0.93199	1.63863	ENSMUST00000143956;ENSMUST00000233463;XR_001779282.1;XR_001779283.1;XR_869968.1;XR_869969.1	mmu00561
mmu00562	Inositol phosphate metabolism	Metabolism	Carbohydrate metabolism	3	269	123	10579	0.609298	0.978974	0.959198	TCONS_00000170;TCONS_00026919;XR_869889.1	mmu00562
mmu00563	Glycosylphosphatidylinositol(GPI)-anchor biosynthesis	Metabolism	Glycan biosynthesis and metabolism	1	269	43	10579	0.670364	0.978974	0.914585	ENSMUST00000188743	mmu00563
mmu00564	Glycerophospholipid metabolism	Metabolism	Lipid metabolism	5	269	164	10579	0.405004	0.978974	1.199	ENSMUST00000233463;TCONS_00026919;XR_869968.1;XR_869969.1;XR_875568.1	mmu00564
mmu00590	Arachidonic acid metabolism	Metabolism	Lipid metabolism	1	269	77	10579	0.863374	0.998133	0.510742	ENSMUST00000222498	mmu00590
mmu00600	Sphingolipid metabolism	Metabolism	Lipid metabolism	3	269	74	10579	0.29076	0.978974	1.59434	ENSMUST00000136218;ENSMUST00000201815;NR_105031.1	mmu00600
mmu00601	Glycosphingolipid biosynthesis - lacto and neolacto series	Metabolism	Glycan biosynthesis and metabolism	1	269	33	10579	0.573129	0.978974	1.19173	NR_029475.1	mmu00601
mmu00604	Glycosphingolipid biosynthesis - ganglio series	Metabolism	Glycan biosynthesis and metabolism	3	269	50	10579	0.133787	0.86774	2.35963	TCONS_00013569;TCONS_00013571;XR_869176.2	mmu00604
mmu00620	Pyruvate metabolism	Metabolism	Carbohydrate metabolism	2	269	35	10579	0.223222	0.978974	2.24727	NR_028313.1;XR_379371.1	mmu00620
mmu00630	Glyoxylate and dicarboxylate metabolism	Metabolism	Carbohydrate metabolism	4	269	54	10579	0.0479937	0.4819	2.91312	ENSMUST00000143956;ENSMUST00000219218;XR_001779282.1;XR_001779283.1	mmu00630
mmu00650	Butanoate metabolism	Metabolism	Carbohydrate metabolism	1	269	68	10579	0.827454	0.998133	0.57834	XR_001781973.1	mmu00650
mmu00670	One carbon pool by folate	Metabolism	Metabolism of cofactors and vitamins	1	269	18	10579	0.371234	0.978974	2.18484	ENSMUST00000138207	mmu00670
mmu00730	Thiamine metabolism	Metabolism	Metabolism of cofactors and vitamins	1	269	30	10579	0.538731	0.978974	1.3109	ENSMUST00000142581	mmu00730
mmu00790	Folate biosynthesis	Metabolism	Metabolism of cofactors and vitamins	1	269	37	10579	0.61505	0.978974	1.0629	ENSMUST00000196216	mmu00790
mmu00830	Retinol metabolism	Metabolism	Metabolism of cofactors and vitamins	1	269	45	10579	0.686982	0.978974	0.873936	NR_045778.1	mmu00830
mmu00860	Porphyrin and chlorophyll metabolism	Metabolism	Metabolism of cofactors and vitamins	1	269	22	10579	0.432898	0.978974	1.7876	ENSMUST00000132069	mmu00860
mmu00970	Aminoacyl-tRNA biosynthesis	Genetic Information Processing	Translation	2	269	45	10579	0.317892	0.978974	1.74787	ENSMUST00000160551;XR_001783866.1	mmu00970
mmu00980	Metabolism of xenobiotics by cytochrome P450	Metabolism	Xenobiotics biodegradation and metabolism	1	269	44	10579	0.67878	0.978974	0.893799	ENSMUST00000153562	mmu00980
mmu00983	Drug metabolism - other enzymes	Metabolism	Xenobiotics biodegradation and metabolism	1	269	70	10579	0.836173	0.998133	0.561816	XR_868023.1	mmu00983
mmu01521	EGFR tyrosine kinase inhibitor resistance	Human Diseases	Drug resistance: antineoplastic	3	269	144	10579	0.71364	0.978974	0.819315	TCONS_00012089;TCONS_00012090;XR_876841.1	mmu01521
mmu01522	Endocrine resistance	Human Diseases	Drug resistance: antineoplastic	4	269	150	10579	0.532713	0.978974	1.04872	ENSMUST00000126240;ENSMUST00000221765;NR_037955.1;NR_037956.1	mmu01522
mmu01523	Antifolate resistance	Human Diseases	Drug resistance: antineoplastic	3	269	34	10579	0.0545378	0.50837	3.47004	ENSMUST00000138207;NR_015474.1;XR_378387.2	mmu01523
mmu02010	ABC transporters	Environmental Information Processing	Membrane transport	1	269	50	10579	0.724966	0.980395	0.786543	ENSMUST00000126240	mmu02010
mmu03008	Ribosome biogenesis in eukaryotes	Genetic Information Processing	Translation	2	269	68	10579	0.519321	0.978974	1.15668	ENSMUST00000232288;NR_046004.1	mmu03008
mmu03010	Ribosome	Genetic Information Processing	Translation	8	269	105	10579	0.00523734	0.121342	2.99635	ENSMUST00000149974;ENSMUST00000152754;ENSMUST00000193964;ENSMUST00000228259;ENSMUST00000228514;NR_130973.1;XR_377776.1;XR_869165.1	mmu03010
mmu03013	RNA transport	Genetic Information Processing	Translation	4	269	147	10579	0.516741	0.978974	1.07013	ENSMUST00000180579;NR_015573.2;TCONS_00004744;XR_879815.2	mmu03013
mmu03015	mRNA surveillance pathway	Genetic Information Processing	Translation	9	269	178	10579	0.0380287	0.413562	1.98845	ENSMUST00000180579;ENSMUST00000221712;ENSMUST00000221840;NR_038156.1;XR_001782878.1;XR_001782879.1;XR_869910.1;XR_869913.1;XR_877360.2	mmu03015
mmu03018	RNA degradation	Genetic Information Processing	Folding, sorting and degradation	4	269	100	10579	0.249812	0.978974	1.57309	ENSMUST00000201775;ENSMUST00000202148;NR_033625.1;XR_382032.2	mmu03018
mmu03022	Basal transcription factors	Genetic Information Processing	Transcription	1	269	25	10579	0.475157	0.978974	1.57309	ENSMUST00000079376	mmu03022
mmu03030	DNA replication	Genetic Information Processing	Replication and repair	1	269	23	10579	0.447348	0.978974	1.70988	NR_132309.1	mmu03030
mmu03040	Spliceosome	Genetic Information Processing	Transcription	8	269	124	10579	0.0137279	0.188578	2.53723	ENSMUST00000174714;ENSMUST00000198086;ENSMUST00000201775;ENSMUST00000202148;ENSMUST00000233097;NR_015536.1;NR_027885.1;NR_027943.1	mmu03040
mmu03060	Protein export	Genetic Information Processing	Folding, sorting and degradation	1	269	38	10579	0.624872	0.978974	1.03492	TCONS_00017664	mmu03060
mmu03410	Base excision repair	Genetic Information Processing	Replication and repair	1	269	52	10579	0.738841	0.994007	0.756291	NR_132309.1	mmu03410
mmu03420	Nucleotide excision repair	Genetic Information Processing	Replication and repair	1	269	28	10579	0.514278	0.978974	1.40454	NR_132309.1	mmu03420
mmu03430	Mismatch repair	Genetic Information Processing	Replication and repair	1	269	14	10579	0.302894	0.978974	2.80908	NR_132309.1	mmu03430
mmu03440	Homologous recombination	Genetic Information Processing	Replication and repair	1	269	43	10579	0.670364	0.978974	0.914585	NR_132309.1	mmu03440
mmu03460	Fanconi anemia pathway	Genetic Information Processing	Replication and repair	2	269	60	10579	0.453451	0.978974	1.3109	XR_871035.2;XR_871036.2	mmu03460
mmu04010	MAPK signaling pathway	Environmental Information Processing	Signal transduction	18	269	645	10579	0.375798	0.978974	1.0975	ENSMUST00000147548;ENSMUST00000174714;ENSMUST00000180442;ENSMUST00000235942;ENSMUST00000237144;NR_015474.1;NR_015536.1;NR_027943.1;NR_040406.1;NR_040470.1;NR_130345.1;TCONS_00012089;TCONS_00012090;TCONS_00015376;XR_001784803.1;XR_875457.1;XR_875471.2;XR_876841.1	mmu04010
mmu04012	ErbB signaling pathway	Environmental Information Processing	Signal transduction	3	269	146	10579	0.722363	0.980395	0.808092	NR_037955.1;NR_037956.1;XR_872235.2	mmu04012
mmu04014	Ras signaling pathway	Environmental Information Processing	Signal transduction	6	269	439	10579	0.970099	0.998133	0.537501	ENSMUST00000161848;TCONS_00012089;TCONS_00012090;XR_872931.2;XR_875471.2;XR_876841.1	mmu04014
mmu04015	Rap1 signaling pathway	Environmental Information Processing	Signal transduction	9	269	507	10579	0.903757	0.998133	0.698115	ENSMUST00000221765;NR_038126.1;TCONS_00012089;TCONS_00012090;XR_001782649.1;XR_001782651.1;XR_872931.2;XR_875471.2;XR_876841.1	mmu04015
mmu04020	Calcium signaling pathway	Environmental Information Processing	Signal transduction	7	269	398	10579	0.885085	0.998133	0.691683	ENSMUST00000204094;ENSMUST00000221765;ENSMUST00000222780;XR_001782649.1;XR_001782651.1;XR_872235.2;XR_872931.2	mmu04020
mmu04022	cGMP - PKG signaling pathway	Environmental Information Processing	Signal transduction	6	269	454	10579	0.976612	0.998133	0.519742	ENSMUST00000221765;XR_001782649.1;XR_001782651.1;XR_869910.1;XR_869913.1;XR_872931.2	mmu04022
mmu04024	cAMP signaling pathway	Environmental Information Processing	Signal transduction	8	269	463	10579	0.908019	0.998133	0.679519	ENSMUST00000221765;ENSMUST00000222780;NR_126070.1;XR_869910.1;XR_869913.1;XR_872235.2;XR_872931.2;XR_875471.2	mmu04024
mmu04060	Cytokine-cytokine receptor interaction	Environmental Information Processing	Signaling molecules and interaction	10	269	383	10579	0.511925	0.978974	1.02682	ENSMUST00000164104;NR_015474.1;NR_036453.1;TCONS_00012089;TCONS_00012090;XR_872352.1;XR_873492.1;XR_876841.1;XR_880087.1;XR_881636.1	mmu04060
mmu04062	Chemokine signaling pathway	Organismal Systems	Immune system	7	269	234	10579	0.385424	0.978974	1.17645	ENSMUST00000221765;NR_028126.1;NR_036453.1;XR_001784222.1;XR_873492.1;XR_875471.2;XR_880087.1	mmu04062
mmu04064	NF-kappa B signaling pathway	Environmental Information Processing	Signal transduction	4	269	117	10579	0.347026	0.978974	1.34452	ENSMUST00000235942;NR_015474.1;NR_028126.1;XR_001784222.1	mmu04064
mmu04066	HIF-1 signaling pathway	Environmental Information Processing	Signal transduction	9	269	186	10579	0.0480053	0.4819	1.90293	ENSMUST00000168990;ENSMUST00000209189;NR_037955.1;NR_037956.1;TCONS_00012089;TCONS_00012090;XR_377782.2;XR_872235.2;XR_876841.1	mmu04066
mmu04068	FoxO signaling pathway	Environmental Information Processing	Signal transduction	4	269	248	10579	0.88026	0.998133	0.634309	ENSMUST00000147548;NR_037955.1;NR_037956.1;XR_880887.1	mmu04068
mmu04070	Phosphatidylinositol signaling system	Environmental Information Processing	Signal transduction	4	269	200	10579	0.753098	0.998133	0.786543	TCONS_00000170;TCONS_00026919;XR_869889.1;XR_872931.2	mmu04070
mmu04071	Sphingolipid signaling pathway	Environmental Information Processing	Signal transduction	6	269	199	10579	0.394768	0.978974	1.18574	ENSMUST00000201815;ENSMUST00000221712;XR_001782649.1;XR_001782651.1;XR_875471.2;XR_877360.2	mmu04071
mmu04072	Phospholipase D signaling pathway	Environmental Information Processing	Signal transduction	1	269	311	10579	0.999706	0.999706	0.126454	ENSMUST00000221765	mmu04072
mmu04080	Neuroactive ligand-receptor interaction	Environmental Information Processing	Signaling molecules and interaction	6	269	501	10579	0.98949	0.998133	0.470984	ENSMUST00000164104;ENSMUST00000222780;NR_045641.1;XR_001784871.1;XR_866434.2;XR_868473.1	mmu04080
mmu04110	Cell cycle	Cellular Processes	Cell growth and death	9	269	206	10579	0.0800765	0.674192	1.71818	ENSMUST00000147548;ENSMUST00000189419;ENSMUST00000195898;NR_037955.1;NR_037956.1;XR_865440.2;XR_871035.2;XR_871036.2;XR_875150.2	mmu04110
mmu04114	Oocyte meiosis	Cellular Processes	Cell growth and death	8	269	290	10579	0.458268	0.978974	1.08489	ENSMUST00000197178;ENSMUST00000221712;ENSMUST00000221765;XR_869910.1;XR_869913.1;XR_872235.2;XR_872931.2;XR_875150.2	mmu04114
mmu04115	p53 signaling pathway	Cellular Processes	Cell growth and death	4	269	129	10579	0.41642	0.978974	1.21945	ENSMUST00000147548;NR_027966.1;XR_871035.2;XR_871036.2	mmu04115
mmu04120	Ubiquitin mediated proteolysis	Genetic Information Processing	Folding, sorting and degradation	2	269	217	10579	0.976088	0.998133	0.362462	ENSMUST00000144738;NR_130345.1	mmu04120
mmu04130	SNARE interactions in vesicular transport	Genetic Information Processing	Folding, sorting and degradation	4	269	27	10579	0.00452425	0.118083	5.82624	TCONS_00026948;TCONS_00026951;TCONS_00026952;TCONS_00026953	mmu04130
mmu04136	Autophagy - other eukaryotes	Cellular Processes	Transport and catabolism	1	269	25	10579	0.475157	0.978974	1.57309	XR_376460.3	mmu04136
mmu04140	Autophagy - animal	Cellular Processes	Transport and catabolism	4	269	164	10579	0.603554	0.978974	0.959198	ENSMUST00000159618;XR_001779791.1;XR_376460.3;XR_874691.2	mmu04140
mmu04141	Protein processing in endoplasmic reticulum	Genetic Information Processing	Folding, sorting and degradation	7	269	188	10579	0.202688	0.978974	1.46431	ENSMUST00000174714;ENSMUST00000192568;ENSMUST00000215920;NR_015536.1;NR_027943.1;TCONS_00017664;XR_001779586.1	mmu04141
mmu04142	Lysosome	Cellular Processes	Transport and catabolism	8	269	99	10579	0.00366209	0.118083	3.17795	ENSMUST00000069880;ENSMUST00000136218;ENSMUST00000173980;ENSMUST00000193125;ENSMUST00000208302;XR_874691.2;XR_880562.2;XR_880563.2	mmu04142
mmu04144	Endocytosis	Cellular Processes	Transport and catabolism	12	269	482	10579	0.572436	0.978974	0.979099	ENSMUST00000113886;ENSMUST00000174714;ENSMUST00000178628;ENSMUST00000179705;NR_015536.1;NR_027943.1;NR_033305.1;NR_078345.1;TCONS_00012019;TCONS_00012810;TCONS_00012814;XR_378387.2	mmu04144
mmu04145	Phagosome	Cellular Processes	Transport and catabolism	8	269	189	10579	0.109253	0.806987	1.66464	ENSMUST00000113886;NR_033305.1;NR_038126.1;NR_046183.1;TCONS_00012019;TCONS_00012810;TCONS_00012814;XR_377319.3	mmu04145
mmu04146	Peroxisome	Cellular Processes	Transport and catabolism	1	269	144	10579	0.976117	0.998133	0.273105	ENSMUST00000162391	mmu04146
mmu04150	mTOR signaling pathway	Environmental Information Processing	Signal transduction	3	269	233	10579	0.938917	0.998133	0.506358	ENSMUST00000091324;ENSMUST00000205852;NR_045980.1	mmu04150
mmu04151	PI3K-Akt signaling pathway	Environmental Information Processing	Signal transduction	12	269	679	10579	0.933361	0.998133	0.69503	ENSMUST00000180680;ENSMUST00000195328;ENSMUST00000221712;NR_037955.1;NR_037956.1;NR_040353.1;TCONS_00012089;TCONS_00012090;XR_378030.2;XR_875150.2;XR_876841.1;XR_877360.2	mmu04151
mmu04152	AMPK signaling pathway	Environmental Information Processing	Signal transduction	7	269	258	10579	0.485136	0.978974	1.06702	ENSMUST00000164104;ENSMUST00000188474;ENSMUST00000221712;XR_382032.2;XR_873589.1;XR_877360.2;XR_880887.1	mmu04152
mmu04210	Apoptosis	Cellular Processes	Cell growth and death	11	269	192	10579	0.00995548	0.156003	2.25312	ENSMUST00000069880;ENSMUST00000147548;ENSMUST00000192568;ENSMUST00000193125;ENSMUST00000200007;ENSMUST00000208302;NR_038126.1;NR_040470.1;XR_001779586.1;XR_866089.1;XR_874691.2	mmu04210
mmu04211	Longevity regulating pathway - mammal	Organismal Systems	Aging	4	269	174	10579	0.649998	0.978974	0.904072	ENSMUST00000159618;ENSMUST00000188474;ENSMUST00000221765;XR_880887.1	mmu04211
mmu04213	Longevity regulating pathway - multiple species	Organismal Systems	Aging	5	269	133	10579	0.250197	0.978974	1.47846	ENSMUST00000174714;ENSMUST00000221765;NR_015536.1;NR_027943.1;XR_880887.1	mmu04213
mmu04216	Ferroptosis	Cellular Processes	Cell growth and death	1	269	93	10579	0.909823	0.998133	0.422872	ENSMUST00000205852	mmu04216
mmu04217	Necroptosis	Cellular Processes	Cell growth and death	4	269	139	10579	0.472992	0.978974	1.13172	ENSMUST00000192568;NR_015474.1;XR_001779586.1;XR_872235.2	mmu04217
mmu04218	Cellular senescence	Cellular Processes	Cell growth and death	16	269	385	10579	0.0368559	0.413562	1.63437	ENSMUST00000113886;ENSMUST00000139429;ENSMUST00000147548;ENSMUST00000192568;ENSMUST00000234321;NR_033305.1;TCONS_00012019;TCONS_00012810;TCONS_00012814;XR_001779586.1;XR_001779758.1;XR_869910.1;XR_869913.1;XR_871035.2;XR_871036.2;XR_872931.2	mmu04218
mmu04260	Cardiac muscle contraction	Organismal Systems	Circulatory system	3	269	140	10579	0.695565	0.978974	0.842724	TCONS_00015376;XR_001784803.1;XR_875457.1	mmu04260
mmu04261	Adrenergic signaling in cardiomyocytes	Organismal Systems	Circulatory system	12	269	410	10579	0.350164	0.978974	1.15104	ENSMUST00000221712;ENSMUST00000221765;TCONS_00015376;XR_001782649.1;XR_001782651.1;XR_001784803.1;XR_869910.1;XR_869913.1;XR_872235.2;XR_872931.2;XR_875457.1;XR_877360.2	mmu04261
mmu04270	Vascular smooth muscle contraction	Organismal Systems	Circulatory system	7	269	304	10579	0.658736	0.978974	0.905559	ENSMUST00000221765;XR_001782649.1;XR_001782651.1;XR_377539.3;XR_869910.1;XR_869913.1;XR_872931.2	mmu04270
mmu04310	Wnt signaling pathway	Environmental Information Processing	Signal transduction	5	269	346	10579	0.943032	0.998133	0.568311	ENSMUST00000091324;ENSMUST00000180857;NR_045980.1;XR_872235.2;XR_875471.2	mmu04310
mmu04330	Notch signaling pathway	Environmental Information Processing	Signal transduction	1	269	76	10579	0.859783	0.998133	0.517462	NR_028271.1	mmu04330
mmu04340	Hedgehog signaling pathway	Environmental Information Processing	Signal transduction	1	269	110	10579	0.942047	0.998133	0.357519	XR_389239.1	mmu04340
mmu04350	TGF-beta signaling pathway	Environmental Information Processing	Signal transduction	4	269	236	10579	0.85529	0.998133	0.666562	ENSMUST00000140754;XR_381348.3;XR_866901.1;XR_872585.2	mmu04350
mmu04360	Axon guidance	Organismal Systems	Development and regeneration	7	269	420	10579	0.914435	0.998133	0.655452	ENSMUST00000198497;ENSMUST00000216859;NR_040277.1;NR_131021.1;TCONS_00011435;XR_872235.2;XR_875471.2	mmu04360
mmu04370	VEGF signaling pathway	Environmental Information Processing	Signal transduction	4	269	86	10579	0.175305	0.978974	1.82917	TCONS_00012089;TCONS_00012090;XR_875471.2;XR_876841.1	mmu04370
mmu04371	Apelin signaling pathway	Environmental Information Processing	Signal transduction	5	269	321	10579	0.915392	0.998133	0.612572	ENSMUST00000221765;XR_001782649.1;XR_001782651.1;XR_872931.2;XR_880887.1	mmu04371
mmu04380	Osteoclast differentiation	Organismal Systems	Development and regeneration	6	269	229	10579	0.528692	0.978974	1.03041	ENSMUST00000218413;ENSMUST00000235942;NR_015474.1;XR_001779768.1;XR_391237.2;XR_871642.1	mmu04380
mmu04390	Hippo signaling pathway	Environmental Information Processing	Signal transduction	10	269	441	10579	0.690109	0.978974	0.891772	ENSMUST00000091324;NR_038126.1;NR_045980.1;XR_381348.3;XR_389239.1;XR_869910.1;XR_869913.1;XR_872585.2;XR_875150.2;XR_877360.2	mmu04390
mmu04510	Focal adhesion	Cellular Processes	Cellular community - eukaryotes	15	269	411	10579	0.101919	0.806084	1.4353	ENSMUST00000192568;ENSMUST00000195328;NR_038126.1;NR_040353.1;TCONS_00012089;TCONS_00012090;XR_001778261.1;XR_001779586.1;XR_378030.2;XR_378425.3;XR_381588.3;XR_869910.1;XR_869913.1;XR_875471.2;XR_876841.1	mmu04510
mmu04512	ECM-receptor interaction	Environmental Information Processing	Signaling molecules and interaction	4	269	135	10579	0.450574	0.978974	1.16525	ENSMUST00000195328;NR_040353.1;TCONS_00008012;XR_378030.2	mmu04512
mmu04514	Cell adhesion molecules (CAMs)	Environmental Information Processing	Signaling molecules and interaction	17	269	327	10579	0.00415486	0.118083	2.04453	ENSMUST00000113886;ENSMUST00000137184;ENSMUST00000149574;ENSMUST00000161943;ENSMUST00000181226;ENSMUST00000193993;ENSMUST00000209584;ENSMUST00000211965;ENSMUST00000232110;NR_033305.1;NR_040353.1;NR_046183.1;TCONS_00012019;TCONS_00012810;TCONS_00012814;TCONS_00013098;XR_875943.1	mmu04514
mmu04520	Adherens junction	Cellular Processes	Cellular community - eukaryotes	2	269	217	10579	0.976088	0.998133	0.362462	NR_038126.1;XR_875471.2	mmu04520
mmu04530	Tight junction	Cellular Processes	Cellular community - eukaryotes	9	269	269	10579	0.246413	0.978974	1.31578	ENSMUST00000149070;ENSMUST00000211965;ENSMUST00000232110;NR_038126.1;NR_130345.1;XR_386995.2;XR_875943.1;XR_877360.2;XR_880887.1	mmu04530
mmu04540	Gap junction	Cellular Processes	Cellular community - eukaryotes	5	269	211	10579	0.626153	0.978974	0.931923	ENSMUST00000221765;ENSMUST00000222780;XR_001782649.1;XR_001782651.1;XR_389239.1	mmu04540
mmu04550	Signaling pathways regulating pluripotency of stem cells	Cellular Processes	Cellular community - eukaryotes	5	269	392	10579	0.973637	0.998133	0.501622	ENSMUST00000091324;NR_045980.1;XR_381348.3;XR_872264.2;XR_872585.2	mmu04550
mmu04610	Complement and coagulation cascades	Organismal Systems	Immune system	5	269	79	10579	0.0504458	0.487643	2.48906	ENSMUST00000139492;ENSMUST00000147681;NR_030718.1;NR_046046.1;XR_378030.2	mmu04610
mmu04611	Platelet activation	Organismal Systems	Immune system	9	269	268	10579	0.243128	0.978974	1.32069	ENSMUST00000221765;NR_028126.1;NR_038126.1;XR_001782649.1;XR_001782651.1;XR_001784222.1;XR_378030.2;XR_869910.1;XR_869913.1	mmu04611
mmu04612	Antigen processing and presentation	Organismal Systems	Immune system	10	269	70	10579	9.88211e-06	0.00257923	5.61816	ENSMUST00000113886;ENSMUST00000174714;NR_015536.1;NR_027943.1;NR_033305.1;NR_046183.1;TCONS_00012019;TCONS_00012810;TCONS_00012814;XR_874691.2	mmu04612
mmu04620	Toll-like receptor signaling pathway	Organismal Systems	Immune system	2	269	123	10579	0.824541	0.998133	0.639466	NR_015474.1;TCONS_00029378	mmu04620
mmu04621	NOD-like receptor signaling pathway	Organismal Systems	Immune system	4	269	154	10579	0.553597	0.978974	1.02148	NR_015474.1;XR_001783316.1;XR_374568.2;XR_874691.2	mmu04621
mmu04622	RIG-I-like receptor signaling pathway	Organismal Systems	Immune system	3	269	74	10579	0.29076	0.978974	1.59434	NR_130345.1;XR_001783316.1;XR_374568.2	mmu04622
mmu04623	Cytosolic DNA-sensing pathway	Organismal Systems	Immune system	1	269	36	10579	0.604971	0.978974	1.09242	NR_015474.1	mmu04623
mmu04625	C-type lectin receptor signaling pathway	Organismal Systems	Immune system	3	269	178	10579	0.835279	0.998133	0.662817	ENSMUST00000235942;NR_015474.1;XR_872931.2	mmu04625
mmu04630	Jak-STAT signaling pathway	Environmental Information Processing	Signal transduction	2	269	280	10579	0.994309	0.998133	0.280908	ENSMUST00000164104;XR_872352.1	mmu04630
mmu04640	Hematopoietic cell lineage	Organismal Systems	Immune system	5	269	159	10579	0.379686	0.978974	1.2367	ENSMUST00000181226;NR_015474.1;NR_046183.1;XR_387803.2;XR_872352.1	mmu04640
mmu04650	Natural killer cell mediated cytotoxicity	Organismal Systems	Immune system	8	269	172	10579	0.0723126	0.62912	1.82917	ENSMUST00000113886;NR_033305.1;TCONS_00012019;TCONS_00012810;TCONS_00012814;XR_373705.2;XR_391237.2;XR_875471.2	mmu04650
mmu04657	IL-17 signaling pathway	Organismal Systems	Immune system	5	269	151	10579	0.339174	0.978974	1.30222	ENSMUST00000139429;NR_015474.1;NR_015500.3;XR_001779758.1;XR_375275.3	mmu04657
mmu04658	Th1 and Th2 cell differentiation	Organismal Systems	Immune system	2	269	141	10579	0.87784	0.998133	0.557832	NR_028271.1;NR_046183.1	mmu04658
mmu04659	Th17 cell differentiation	Organismal Systems	Immune system	2	269	173	10579	0.93746	0.998133	0.454649	NR_015474.1;NR_046183.1	mmu04659
mmu04662	B cell receptor signaling pathway	Organismal Systems	Immune system	3	269	128	10579	0.636257	0.978974	0.92173	NR_028126.1;XR_001784222.1;XR_875471.2	mmu04662
mmu04664	Fc epsilon RI signaling pathway	Organismal Systems	Immune system	3	269	118	10579	0.581045	0.978974	0.999842	NR_028126.1;XR_001784222.1;XR_875471.2	mmu04664
mmu04666	Fc gamma R-mediated phagocytosis	Organismal Systems	Immune system	3	269	143	10579	0.7092	0.978974	0.825045	NR_028126.1;XR_001784222.1;XR_875471.2	mmu04666
mmu04668	TNF signaling pathway	Environmental Information Processing	Signal transduction	3	269	173	10579	0.820725	0.998133	0.681973	NR_015474.1;NR_015500.3;XR_375275.3	mmu04668
mmu04670	Leukocyte transendothelial migration	Organismal Systems	Immune system	9	269	227	10579	0.125079	0.859093	1.55923	ENSMUST00000211965;ENSMUST00000215913;ENSMUST00000232110;NR_038126.1;XR_381588.3;XR_386995.2;XR_870687.1;XR_875471.2;XR_875943.1	mmu04670
mmu04672	Intestinal immune network for IgA production	Organismal Systems	Immune system	1	269	42	10579	0.661729	0.978974	0.93636	NR_046183.1	mmu04672
mmu04710	Circadian rhythm	Organismal Systems	Environmental adaptation	2	269	86	10579	0.647125	0.978974	0.914585	XR_389239.1;XR_880887.1	mmu04710
mmu04713	Circadian entrainment	Organismal Systems	Environmental adaptation	6	269	238	10579	0.56665	0.978974	0.99144	ENSMUST00000128307;ENSMUST00000221765;XR_001782649.1;XR_001782651.1;XR_872235.2;XR_872931.2	mmu04713
mmu04714	Thermogenesis	Organismal Systems	Environmental adaptation	8	269	338	10579	0.632444	0.978974	0.93082	ENSMUST00000221765;ENSMUST00000229686;ENSMUST00000231102;ENSMUST00000235415;NR_038126.1;XR_001785000.1;XR_105713.2;XR_880887.1	mmu04714
mmu04720	Long-term potentiation	Organismal Systems	Nervous system	6	269	166	10579	0.247569	0.978974	1.42146	XR_001782649.1;XR_001782651.1;XR_869910.1;XR_869913.1;XR_872235.2;XR_872931.2	mmu04720
mmu04721	Synaptic vesicle cycle	Organismal Systems	Nervous system	4	269	81	10579	0.150831	0.915508	1.94208	TCONS_00026948;TCONS_00026951;TCONS_00026952;TCONS_00026953	mmu04721
mmu04722	Neurotrophin signaling pathway	Organismal Systems	Nervous system	5	269	233	10579	0.711063	0.978974	0.84393	ENSMUST00000211729;NR_130345.1;XR_872112.2;XR_872235.2;XR_872931.2	mmu04722
mmu04723	Retrograde endocannabinoid signaling	Organismal Systems	Nervous system	7	269	227	10579	0.356209	0.978974	1.21273	ENSMUST00000128307;ENSMUST00000221765;XR_001782649.1;XR_001782651.1;XR_001784871.1;XR_868028.1;XR_868473.1	mmu04723
mmu04724	Glutamatergic synapse	Organismal Systems	Nervous system	4	269	290	10579	0.940568	0.998133	0.542443	ENSMUST00000128307;ENSMUST00000221765;XR_001782649.1;XR_001782651.1	mmu04724
mmu04725	Cholinergic synapse	Organismal Systems	Nervous system	5	269	262	10579	0.800956	0.998133	0.750518	ENSMUST00000128307;ENSMUST00000221765;XR_001782649.1;XR_001782651.1;XR_872235.2	mmu04725
mmu04726	Serotonergic synapse	Organismal Systems	Nervous system	6	269	226	10579	0.515743	0.978974	1.04408	ENSMUST00000128307;XR_001782649.1;XR_001782651.1;XR_001784871.1;XR_868473.1;XR_877374.1	mmu04726
mmu04727	GABAergic synapse	Organismal Systems	Nervous system	3	269	138	10579	0.686211	0.978974	0.854938	ENSMUST00000221765;XR_001784871.1;XR_868473.1	mmu04727
mmu04728	Dopaminergic synapse	Organismal Systems	Nervous system	10	269	344	10579	0.37825	0.978974	1.14323	ENSMUST00000128307;ENSMUST00000221712;ENSMUST00000222780;XR_001782649.1;XR_001782651.1;XR_869910.1;XR_869913.1;XR_872235.2;XR_872931.2;XR_877360.2	mmu04728
mmu04730	Long-term depression	Organismal Systems	Nervous system	4	269	142	10579	0.489581	0.978974	1.10781	NR_028126.1;XR_001782649.1;XR_001782651.1;XR_001784222.1	mmu04730
mmu04740	Olfactory transduction	Organismal Systems	Sensory system	5	269	161	10579	0.389822	0.978974	1.22134	ENSMUST00000204094;ENSMUST00000209339;XR_377578.1;XR_872235.2;XR_872931.2	mmu04740
mmu04742	Taste transduction	Organismal Systems	Sensory system	3	269	158	10579	0.770415	0.998133	0.746718	ENSMUST00000152740;ENSMUST00000204094;XR_001780105.1	mmu04742
mmu04744	Phototransduction	Organismal Systems	Sensory system	2	269	69	10579	0.527177	0.978974	1.13992	XR_872931.2;XR_880546.2	mmu04744
mmu04750	Inflammatory mediator regulation of TRP channels	Organismal Systems	Sensory system	9	269	270	10579	0.249714	0.978974	1.3109	ENSMUST00000221765;NR_015474.1;XR_001780105.1;XR_001782649.1;XR_001782651.1;XR_869910.1;XR_869913.1;XR_872235.2;XR_872931.2	mmu04750
mmu04810	Regulation of actin cytoskeleton	Cellular Processes	Cell motility	8	269	346	10579	0.658408	0.978974	0.909298	NR_038126.1;NR_040353.1;TCONS_00004744;XR_386995.2;XR_869910.1;XR_869913.1;XR_875471.2;XR_879815.2	mmu04810
mmu04910	Insulin signaling pathway	Organismal Systems	Endocrine system	9	269	240	10579	0.158548	0.93199	1.47477	ENSMUST00000149124;ENSMUST00000168990;ENSMUST00000209189;XR_377782.2;XR_869910.1;XR_869913.1;XR_872931.2;XR_873589.1;XR_880887.1	mmu04910
mmu04911	Insulin secretion	Organismal Systems	Endocrine system	5	269	217	10579	0.650713	0.978974	0.906155	ENSMUST00000221765;XR_001782649.1;XR_001782651.1;XR_872235.2;XR_877374.1	mmu04911
mmu04912	GnRH signaling pathway	Organismal Systems	Endocrine system	6	269	204	10579	0.41755	0.978974	1.15668	ENSMUST00000221765;NR_130345.1;XR_001782649.1;XR_001782651.1;XR_872235.2;XR_872931.2	mmu04912
mmu04913	Ovarian Steroidogenesis	Organismal Systems	Endocrine system	1	269	87	10579	0.894612	0.998133	0.452036	ENSMUST00000221765	mmu04913
mmu04914	Progesterone-mediated oocyte maturation	Organismal Systems	Endocrine system	2	269	157	10579	0.912271	0.998133	0.500983	ENSMUST00000197178;ENSMUST00000221765	mmu04914
mmu04915	Estrogen signaling pathway	Organismal Systems	Endocrine system	10	269	284	10579	0.187504	0.978974	1.38476	ENSMUST00000128307;ENSMUST00000174714;ENSMUST00000221765;NR_015536.1;NR_027943.1;XR_001780328.1;XR_001780329.1;XR_001782649.1;XR_001782651.1;XR_872931.2	mmu04915
mmu04916	Melanogenesis	Organismal Systems	Endocrine system	7	269	272	10579	0.541306	0.978974	1.0121	ENSMUST00000091324;ENSMUST00000221765;NR_045980.1;XR_001782649.1;XR_001782651.1;XR_872235.2;XR_872931.2	mmu04916
mmu04918	Thyroid hormone synthesis	Organismal Systems	Endocrine system	4	269	180	10579	0.676078	0.978974	0.873936	ENSMUST00000221765;XR_001782649.1;XR_001782651.1;XR_388791.2	mmu04918
mmu04919	Thyroid hormone signaling pathway	Organismal Systems	Endocrine system	4	269	260	10579	0.901418	0.998133	0.605033	NR_038126.1;NR_130959.1;XR_001780664.1;XR_382032.2	mmu04919
mmu04920	Adipocytokine signaling pathway	Organismal Systems	Endocrine system	3	269	114	10579	0.557541	0.978974	1.03492	ENSMUST00000164104;ENSMUST00000188474;XR_880887.1	mmu04920
mmu04921	Oxytocin signaling pathway	Organismal Systems	Endocrine system	13	269	363	10579	0.134988	0.86774	1.40841	ENSMUST00000128307;ENSMUST00000221765;NR_038126.1;TCONS_00015376;XR_001782649.1;XR_001782651.1;XR_001784803.1;XR_869910.1;XR_869913.1;XR_872235.2;XR_872931.2;XR_875457.1;XR_880887.1	mmu04921
mmu04922	Glucagon signaling pathway	Organismal Systems	Endocrine system	7	269	251	10579	0.456337	0.978974	1.09677	ENSMUST00000221765;XR_001782649.1;XR_001782651.1;XR_872235.2;XR_872931.2;XR_873589.1;XR_880887.1	mmu04922
mmu04923	Regulation of lipolysis in adipocyte	Organismal Systems	Endocrine system	1	269	147	10579	0.977917	0.998133	0.267532	ENSMUST00000221765	mmu04923
mmu04924	Renin secretion	Organismal Systems	Endocrine system	5	269	192	10579	0.542054	0.978974	1.02414	ENSMUST00000204094;XR_001782649.1;XR_001782651.1;XR_872931.2;XR_874691.2	mmu04924
mmu04925	Aldosterone synthesis and secretion	Organismal Systems	Endocrine system	6	269	247	10579	0.603095	0.978974	0.955315	ENSMUST00000221765;TCONS_00010051;XR_001782649.1;XR_001782651.1;XR_872235.2;XR_872931.2	mmu04925
mmu04926	Relaxin signaling pathway	Organismal Systems	Endocrine system	4	269	257	10579	0.896461	0.998133	0.612096	ENSMUST00000221765;TCONS_00012089;TCONS_00012090;XR_876841.1	mmu04926
mmu04927	Cortisol synthesis and secretion	Organismal Systems	Endocrine system	4	269	165	10579	0.608362	0.978974	0.953385	ENSMUST00000192797;ENSMUST00000221765;XR_001782649.1;XR_001782651.1	mmu04927
mmu04930	Type II diabetes mellitus	Human Diseases	Endocrine and metabolic disease	3	269	103	10579	0.489072	0.978974	1.14545	ENSMUST00000168990;ENSMUST00000209189;XR_377782.2	mmu04930
mmu04931	Insulin resistance	Human Diseases	Endocrine and metabolic disease	3	269	206	10579	0.89931	0.998133	0.572725	XR_869910.1;XR_869913.1;XR_880887.1	mmu04931
mmu04932	Non-alcoholic fatty liver disease (NAFLD)	Human Diseases	Endocrine and metabolic disease	5	269	177	10579	0.470023	0.978974	1.11094	ENSMUST00000164104;ENSMUST00000188474;NR_015474.1;XR_880887.1;XR_881953.2	mmu04932
mmu04933	AGE-RAGE signaling pathway in diabetic complications	Human Diseases	Endocrine and metabolic disease	6	269	250	10579	0.614872	0.978974	0.943851	NR_015474.1;NR_037955.1;NR_037956.1;TCONS_00012089;TCONS_00012090;XR_876841.1	mmu04933
mmu04934	Cushing's syndrome	Human Diseases	Endocrine and metabolic disease	9	269	398	10579	0.688026	0.978974	0.889307	ENSMUST00000091324;ENSMUST00000192797;ENSMUST00000221765;NR_037955.1;NR_037956.1;NR_045980.1;XR_001782649.1;XR_001782651.1;XR_872235.2	mmu04934
mmu04940	Type I diabetes mellitus	Human Diseases	Endocrine and metabolic disease	7	269	69	10579	0.00178631	0.0848597	3.98971	ENSMUST00000113886;NR_015474.1;NR_033305.1;NR_046183.1;TCONS_00012019;TCONS_00012810;TCONS_00012814	mmu04940
mmu04961	Endocrine and other factor-regulated calcium reabsorption	Organismal Systems	Excretory system	2	269	92	10579	0.683311	0.978974	0.854938	XR_001782649.1;XR_001782651.1	mmu04961
mmu04962	Vasopressin-regulated water reabsorption	Organismal Systems	Excretory system	1	269	67	10579	0.822923	0.998133	0.586972	XR_377319.3	mmu04962
mmu04970	Salivary secretion	Organismal Systems	Digestive system	4	269	223	10579	0.823411	0.998133	0.70542	ENSMUST00000221765;XR_001782649.1;XR_001782651.1;XR_872931.2	mmu04970
mmu04971	Gastric acid secretion	Organismal Systems	Digestive system	6	269	226	10579	0.515743	0.978974	1.04408	ENSMUST00000192797;ENSMUST00000221765;XR_001782649.1;XR_001782651.1;XR_872235.2;XR_872931.2	mmu04971
mmu04972	Pancreatic secretion	Organismal Systems	Digestive system	3	269	213	10579	0.911354	0.998133	0.553903	ENSMUST00000221765;XR_001782649.1;XR_001782651.1	mmu04972
mmu04973	Carbohydrate digestion and absorption	Organismal Systems	Digestive system	3	269	67	10579	0.242437	0.978974	1.76092	ENSMUST00000168990;ENSMUST00000209189;XR_377782.2	mmu04973
mmu04974	Protein digestion and absorption	Organismal Systems	Digestive system	1	269	195	10579	0.993716	0.998133	0.201678	ENSMUST00000205852	mmu04974
mmu04975	Fat digestion and absorption	Organismal Systems	Digestive system	1	269	41	10579	0.652867	0.978974	0.959198	ENSMUST00000218264	mmu04975
mmu04976	Bile secretion	Organismal Systems	Digestive system	4	269	143	10579	0.495064	0.978974	1.10006	ENSMUST00000126240;ENSMUST00000173695;ENSMUST00000221765;XR_877374.1	mmu04976
mmu04977	Vitamin digestion and absorption	Organismal Systems	Digestive system	1	269	31	10579	0.550493	0.978974	1.26862	ENSMUST00000218264	mmu04977
mmu04978	Mineral absorption	Organismal Systems	Digestive system	2	269	70	10579	0.534947	0.978974	1.12363	ENSMUST00000132069;ENSMUST00000154116	mmu04978
mmu04979	Cholesterol metabolism	Organismal Systems	Digestive system	2	269	60	10579	0.453451	0.978974	1.3109	ENSMUST00000126240;ENSMUST00000218264	mmu04979
mmu05010	Alzheimer's disease	Human Diseases	Neurodegenerative disease	8	269	225	10579	0.214594	0.978974	1.3983	ENSMUST00000192568;ENSMUST00000231102;NR_015474.1;XR_001779586.1;XR_001782649.1;XR_001782651.1;XR_105713.2;XR_872931.2	mmu05010
mmu05012	Parkinson's disease	Human Diseases	Neurodegenerative disease	3	269	106	10579	0.508269	0.978974	1.11303	ENSMUST00000222780;ENSMUST00000231102;XR_105713.2	mmu05012
mmu05014	Amyotrophic lateral sclerosis (ALS)	Human Diseases	Neurodegenerative disease	1	269	83	10579	0.883077	0.998133	0.473821	NR_040470.1	mmu05014
mmu05016	Huntington's disease	Human Diseases	Neurodegenerative disease	4	269	222	10579	0.820735	0.998133	0.708597	ENSMUST00000231102;XR_001782649.1;XR_001782651.1;XR_105713.2	mmu05016
mmu05020	Prion diseases	Human Diseases	Neurodegenerative disease	1	269	29	10579	0.526662	0.978974	1.35611	NR_015474.1	mmu05020
mmu05030	Cocaine addiction	Human Diseases	Substance dependence	1	269	88	10579	0.897314	0.998133	0.446899	ENSMUST00000222780	mmu05030
mmu05031	Amphetamine addiction	Human Diseases	Substance dependence	5	269	155	10579	0.35941	0.978974	1.26862	ENSMUST00000222780;XR_869910.1;XR_869913.1;XR_872235.2;XR_872931.2	mmu05031
mmu05032	Morphine addiction	Human Diseases	Substance dependence	6	269	155	10579	0.202398	0.978974	1.52234	ENSMUST00000128307;ENSMUST00000204094;ENSMUST00000221765;ENSMUST00000222780;XR_001784871.1;XR_868473.1	mmu05032
mmu05033	Nicotine addiction	Human Diseases	Substance dependence	2	269	64	10579	0.487042	0.978974	1.22897	XR_001784871.1;XR_868473.1	mmu05033
mmu05034	Alcoholism	Human Diseases	Substance dependence	6	269	247	10579	0.603095	0.978974	0.955315	ENSMUST00000177363;ENSMUST00000222780;XR_001779575.1;XR_869910.1;XR_869913.1;XR_872931.2	mmu05034
mmu05100	Bacterial invasion of epithelial cells	Human Diseases	Infectious disease: bacterial	2	269	124	10579	0.827979	0.998133	0.634309	NR_038126.1;XR_001780375.1	mmu05100
mmu05132	Salmonella infection	Human Diseases	Infectious disease: bacterial	3	269	73	10579	0.283799	0.978974	1.61618	NR_015474.1;NR_038126.1;XR_377319.3	mmu05132
mmu05133	Pertussis	Human Diseases	Infectious disease: bacterial	2	269	96	10579	0.705715	0.978974	0.819315	NR_015474.1;XR_872931.2	mmu05133
mmu05134	Legionellosis	Human Diseases	Infectious disease: bacterial	5	269	54	10579	0.0117362	0.170176	3.6414	ENSMUST00000174714;ENSMUST00000235942;NR_015474.1;NR_015536.1;NR_027943.1	mmu05134
mmu05140	Leishmaniasis	Human Diseases	Infectious disease: parasitic	2	269	94	10579	0.694682	0.978974	0.836748	NR_015474.1;NR_046183.1	mmu05140
mmu05142	Chagas disease (American trypanosomiasis)	Human Diseases	Infectious disease: parasitic	5	269	177	10579	0.470023	0.978974	1.11094	NR_015474.1;TCONS_00029378;XR_001782649.1;XR_001782651.1;XR_877360.2	mmu05142
mmu05143	African trypanosomiasis	Human Diseases	Infectious disease: parasitic	4	269	50	10579	0.0377706	0.413562	3.14617	NR_015474.1;TCONS_00029378;XR_001782649.1;XR_001782651.1	mmu05143
mmu05144	Malaria	Human Diseases	Infectious disease: parasitic	4	269	75	10579	0.123388	0.859093	2.09745	ENSMUST00000161943;NR_015474.1;TCONS_00029378;XR_387803.2	mmu05144
mmu05145	Toxoplasmosis	Human Diseases	Infectious disease: parasitic	4	269	149	10579	0.527417	0.978974	1.05576	ENSMUST00000174714;NR_015536.1;NR_027943.1;NR_046183.1	mmu05145
mmu05146	Amoebiasis	Human Diseases	Infectious disease: parasitic	4	269	177	10579	0.663208	0.978974	0.888749	NR_015474.1;XR_001782649.1;XR_001782651.1;XR_380203.3	mmu05146
mmu05150	Staphylococcus aureus infection	Human Diseases	Infectious disease: bacterial	2	269	60	10579	0.453451	0.978974	1.3109	ENSMUST00000161943;NR_046183.1	mmu05150
mmu05152	Tuberculosis	Human Diseases	Infectious disease: bacterial	7	269	241	10579	0.414705	0.978974	1.14228	NR_015474.1;NR_015500.3;NR_046183.1;TCONS_00029378;XR_375275.3;XR_872235.2;XR_872931.2	mmu05152
mmu05160	Hepatitis C	Human Diseases	Infectious disease: viral	5	269	152	10579	0.344226	0.978974	1.29366	ENSMUST00000211965;ENSMUST00000232110;TCONS_00014313;XR_875943.1;XR_877360.2	mmu05160
mmu05161	Hepatitis B	Human Diseases	Infectious disease: viral	4	269	278	10579	0.926997	0.998133	0.565858	NR_037955.1;NR_037956.1;NR_130345.1;XR_875150.2	mmu05161
mmu05162	Measles	Human Diseases	Infectious disease: viral	8	269	200	10579	0.137778	0.86774	1.57309	ENSMUST00000174714;NR_015474.1;NR_015536.1;NR_027943.1;NR_037955.1;NR_037956.1;TCONS_00029378;XR_386995.2	mmu05162
mmu05164	Influenza A	Human Diseases	Infectious disease: viral	7	269	195	10579	0.228335	0.978974	1.41174	ENSMUST00000150366;ENSMUST00000174714;NR_015474.1;NR_015536.1;NR_027943.1;NR_038126.1;NR_046183.1	mmu05164
mmu05165	Human papillomavirus infection	Human Diseases	Infectious disease: viral	20	269	647	10579	0.21187	0.978974	1.21568	ENSMUST00000091324;ENSMUST00000113886;ENSMUST00000195328;ENSMUST00000221712;NR_028271.1;NR_033305.1;NR_037955.1;NR_037956.1;NR_040353.1;NR_045980.1;TCONS_00012019;TCONS_00012089;TCONS_00012090;TCONS_00012810;TCONS_00012814;XR_378030.2;XR_871035.2;XR_871036.2;XR_876841.1;XR_877360.2	mmu05165
mmu05166	HTLV-I infection	Human Diseases	Infectious disease: viral	15	269	537	10579	0.39147	0.978974	1.09852	ENSMUST00000091324;ENSMUST00000113886;ENSMUST00000180680;ENSMUST00000221765;ENSMUST00000235942;NR_033305.1;NR_045980.1;NR_046183.1;NR_130345.1;NR_132309.1;TCONS_00012019;TCONS_00012810;TCONS_00012814;XR_871035.2;XR_871036.2	mmu05166
mmu05167	Kaposi's sarcoma-associated herpesvirus infection	Human Diseases	Infectious disease: viral	11	269	362	10579	0.31553	0.978974	1.19502	ENSMUST00000113886;NR_028126.1;NR_033305.1;TCONS_00012019;TCONS_00012089;TCONS_00012090;TCONS_00012810;TCONS_00012814;XR_001784222.1;XR_872931.2;XR_876841.1	mmu05167
mmu05168	Herpes simplex infection	Human Diseases	Infectious disease: viral	13	269	246	10579	0.0101611	0.156003	2.07826	ENSMUST00000113886;NR_015474.1;NR_033305.1;NR_040470.1;NR_046183.1;TCONS_00012019;TCONS_00012810;TCONS_00012814;TCONS_00014313;TCONS_00029378;XR_869910.1;XR_869913.1;XR_881636.1	mmu05168
mmu05169	Epstein-Barr virus infection	Human Diseases	Infectious disease: viral	16	269	257	10579	0.00087202	0.0758657	2.44838	ENSMUST00000079376;ENSMUST00000113886;ENSMUST00000174714;ENSMUST00000235942;NR_015536.1;NR_027943.1;NR_028126.1;NR_033305.1;NR_037955.1;NR_037956.1;TCONS_00012019;TCONS_00012810;TCONS_00012814;XR_001784222.1;XR_386703.3;XR_875150.2	mmu05169
mmu05200	Pathways in cancer	Human Diseases	Cancer: overview	17	269	1082	10579	0.991216	0.998133	0.617894	ENSMUST00000091324;ENSMUST00000147548;ENSMUST00000221765;ENSMUST00000235942;NR_037955.1;NR_037956.1;NR_045980.1;TCONS_00012089;TCONS_00012090;XR_001782649.1;XR_001782651.1;XR_871897.2;XR_872235.2;XR_872931.2;XR_875471.2;XR_876841.1;XR_881953.2	mmu05200
mmu05202	Transcriptional misregulation in cancers	Human Diseases	Cancer: overview	12	269	416	10579	0.36873	0.978974	1.13444	ENSMUST00000147548;ENSMUST00000161664;NR_015500.3;NR_037955.1;NR_037956.1;XR_001779575.1;XR_374846.3;XR_375275.3;XR_381348.3;XR_872264.2;XR_872585.2;XR_881953.2	mmu05202
mmu05203	Viral carcinogenesis	Human Diseases	Cancer: overview	13	269	316	10579	0.0601208	0.541087	1.61789	ENSMUST00000079376;ENSMUST00000113886;ENSMUST00000177363;ENSMUST00000235942;NR_028126.1;NR_033305.1;NR_037955.1;NR_037956.1;TCONS_00012019;TCONS_00012810;TCONS_00012814;XR_001784222.1;XR_875150.2	mmu05203
mmu05205	Proteoglycans in cancer	Human Diseases	Cancer: overview	10	269	406	10579	0.587026	0.978974	0.968649	ENSMUST00000091324;NR_038126.1;NR_045980.1;TCONS_00012089;TCONS_00012090;XR_386995.2;XR_869910.1;XR_869913.1;XR_872235.2;XR_876841.1	mmu05205
mmu05206	MicroRNAs in cancer	Human Diseases	Cancer: overview	7	269	358	10579	0.810625	0.998133	0.768966	ENSMUST00000195328;NR_037955.1;NR_037956.1;NR_110571.1;TCONS_00012089;TCONS_00012090;XR_876841.1	mmu05206
mmu05210	Colorectal cancer	Human Diseases	Cancer: specific types	2	269	191	10579	0.957587	0.998133	0.411802	ENSMUST00000147548;XR_875471.2	mmu05210
mmu05211	Renal cell carcinoma	Human Diseases	Cancer: specific types	3	269	139	10579	0.690915	0.978974	0.848787	TCONS_00012089;TCONS_00012090;XR_876841.1	mmu05211
mmu05212	Pancreatic cancer	Human Diseases	Cancer: specific types	5	269	136	10579	0.264652	0.978974	1.44585	ENSMUST00000147548;TCONS_00012089;TCONS_00012090;XR_875471.2;XR_876841.1	mmu05212
mmu05213	Endometrial cancer	Human Diseases	Cancer: specific types	1	269	130	10579	0.965583	0.998133	0.302516	ENSMUST00000147548	mmu05213
mmu05214	Glioma	Human Diseases	Cancer: specific types	3	269	139	10579	0.690915	0.978974	0.848787	ENSMUST00000147548;XR_872235.2;XR_872931.2	mmu05214
mmu05215	Prostate cancer	Human Diseases	Cancer: specific types	3	269	220	10579	0.92208	0.998133	0.536279	ENSMUST00000233429;NR_037955.1;NR_037956.1	mmu05215
mmu05216	Thyroid cancer	Human Diseases	Cancer: specific types	1	269	86	10579	0.891839	0.998133	0.457292	ENSMUST00000147548	mmu05216
mmu05217	Basal cell carcinoma	Human Diseases	Cancer: specific types	3	269	186	10579	0.856455	0.998133	0.634309	ENSMUST00000091324;ENSMUST00000147548;NR_045980.1	mmu05217
mmu05218	Melanoma	Human Diseases	Cancer: specific types	1	269	135	10579	0.969792	0.998133	0.291312	ENSMUST00000147548	mmu05218
mmu05219	Bladder cancer	Human Diseases	Cancer: specific types	3	269	58	10579	0.182765	0.978974	2.03416	TCONS_00012089;TCONS_00012090;XR_876841.1	mmu05219
mmu05220	Chronic myeloid leukemia	Human Diseases	Cancer: specific types	3	269	138	10579	0.686211	0.978974	0.854938	ENSMUST00000147548;NR_037955.1;NR_037956.1	mmu05220
mmu05221	Acute myeloid leukemia	Human Diseases	Cancer: specific types	1	269	182	10579	0.991163	0.998133	0.216083	XR_881953.2	mmu05221
mmu05222	Small cell lung cancer	Human Diseases	Cancer: specific types	3	269	174	10579	0.823721	0.998133	0.678054	ENSMUST00000147548;NR_037955.1;NR_037956.1	mmu05222
mmu05223	Non-small cell lung cancer	Human Diseases	Cancer: specific types	1	269	104	10579	0.932254	0.998133	0.378146	ENSMUST00000147548	mmu05223
mmu05224	Breast cancer	Human Diseases	Cancer: specific types	4	269	345	10579	0.977937	0.998133	0.455967	ENSMUST00000091324;ENSMUST00000147548;ENSMUST00000235942;NR_045980.1	mmu05224
mmu05225	Hepatocellular carcinoma	Human Diseases	Cancer: specific types	6	269	338	10579	0.864873	0.998133	0.698115	ENSMUST00000091324;ENSMUST00000147548;ENSMUST00000229686;NR_038126.1;NR_045980.1;XR_871897.2	mmu05225
mmu05226	Gastric cancer	Human Diseases	Cancer: specific types	5	269	300	10579	0.883725	0.998133	0.655452	ENSMUST00000091324;ENSMUST00000147548;NR_037955.1;NR_037956.1;NR_045980.1	mmu05226
mmu05230	Central carbon metabolism in cancer	Human Diseases	Cancer: overview	4	269	144	10579	0.500522	0.978974	1.09242	ENSMUST00000168990;ENSMUST00000209189;XR_377782.2;XR_382032.2	mmu05230
mmu05231	Choline metabolism in cancer	Human Diseases	Cancer: overview	3	269	181	10579	0.843516	0.998133	0.651831	NR_077217.1;XR_875471.2;XR_875568.1	mmu05231
mmu05310	Asthma	Human Diseases	Immune disease	1	269	13	10579	0.284682	0.978974	3.02516	NR_046183.1	mmu05310
mmu05320	Autoimmune thyroid disease	Human Diseases	Immune disease	6	269	69	10579	0.00803183	0.149736	3.41975	ENSMUST00000113886;NR_033305.1;NR_046183.1;TCONS_00012019;TCONS_00012810;TCONS_00012814	mmu05320
mmu05321	Inflammatiory bowel disease (IBD)	Human Diseases	Immune disease	2	269	98	10579	0.716414	0.978974	0.802595	NR_015474.1;NR_046183.1	mmu05321
mmu05322	Systemic lupus erythematosus	Human Diseases	Immune disease	3	269	78	10579	0.318703	0.978974	1.51258	ENSMUST00000177363;NR_046183.1;XR_001779575.1	mmu05322
mmu05323	Rheumatoid arthritis	Human Diseases	Immune disease	5	269	131	10579	0.240677	0.978974	1.50104	NR_015474.1;NR_046183.1;TCONS_00012089;TCONS_00012090;XR_876841.1	mmu05323
mmu05330	Allograft rejection	Human Diseases	Immune disease	6	269	52	10579	0.0019508	0.0848597	4.53775	ENSMUST00000113886;NR_033305.1;NR_046183.1;TCONS_00012019;TCONS_00012810;TCONS_00012814	mmu05330
mmu05332	Graft-versus-host disease	Human Diseases	Immune disease	7	269	51	10579	0.000282591	0.0368782	5.39784	ENSMUST00000113886;NR_015474.1;NR_033305.1;NR_046183.1;TCONS_00012019;TCONS_00012810;TCONS_00012814	mmu05332
mmu05410	Hypertrophic cardiomyopathy (HCM)	Human Diseases	Cardiovascular disease	6	269	184	10579	0.326588	0.978974	1.28241	NR_038126.1;NR_040353.1;TCONS_00015376;XR_001784803.1;XR_875457.1;XR_880887.1	mmu05410
mmu05412	Arrhythmogenic right ventricular cardiomyopathy (ARVC)	Human Diseases	Cardiovascular disease	6	269	180	10579	0.308644	0.978974	1.3109	ENSMUST00000209584;NR_038126.1;NR_040353.1;TCONS_00015376;XR_001784803.1;XR_875457.1	mmu05412
mmu05414	Dilated cardiomyopathy (DCM)	Human Diseases	Cardiovascular disease	6	269	213	10579	0.458265	0.978974	1.10781	ENSMUST00000221765;NR_038126.1;NR_040353.1;TCONS_00015376;XR_001784803.1;XR_875457.1	mmu05414
mmu05416	Viral myocarditis	Human Diseases	Cardiovascular disease	10	269	125	10579	0.00129902	0.084761	3.14617	ENSMUST00000113886;ENSMUST00000209468;NR_015573.2;NR_033305.1;NR_038126.1;NR_046183.1;TCONS_00012019;TCONS_00012810;TCONS_00012814;XR_875471.2	mmu05416
mmu05418	Fluid shear stress and atherosclerosis	Human Diseases	Cardiovascular disease	7	269	281	10579	0.576074	0.978974	0.97968	NR_015474.1;NR_038126.1;TCONS_00012089;TCONS_00012090;XR_872931.2;XR_875471.2;XR_876841.1	mmu05418
