# Supplementary material for: Identification and coregulation pattern analysis of long noncoding RNAs in the mouse brain after Angiostrongylus cantonensis infection
Source: Parasit Vectors. 2024 May 7;17:205. doi: 10.1186/s13071-024-06278-6 (PMC11077716; doi:10.1186/s13071-024-06278-6)
Supplement: Supplementary file 8 — Additional file 8: Table S8. The KEGG pathways of the differentially expressed mRNAs. [file 13071_2024_6278_MOESM8_ESM.xlsx]

## Sheet: enrichment-kegg-infected-14d-vs
id	Term	Classification_level1	Classification_level2	ListHits	ListTotal	PopHits	PopTotal	p-value	q-value	Enrichment_score	Gene	hyperlink_only_excel
mmu00010	Glycolysis / Gluconeogenesis	Metabolism	Carbohydrate metabolism	6	902	68	7874	0.80654	1	0.770249	Aldh3b1;Fbp1;Galm;Hk2;Hk3;Hkdc1	mmu00010
mmu00030	Pentose phosphate pathway	Metabolism	Carbohydrate metabolism	2	902	32	7874	0.895731	1	0.545593	Dera;Fbp1	mmu00030
mmu00040	Pentose and glucuronate interconversions	Metabolism	Carbohydrate metabolism	5	902	34	7874	0.348995	0.833551	1.28375	Akr1b8;Dcxr;Gusb;Ugt1a6a;Ugt1a7c	mmu00040
mmu00051	Fructose and mannose metabolism	Metabolism	Carbohydrate metabolism	5	902	35	7874	0.372825	0.859233	1.24707	Akr1b8;Fbp1;Hk2;Hk3;Hkdc1	mmu00051
mmu00052	Galactose metabolism	Metabolism	Carbohydrate metabolism	6	902	32	7874	0.152717	0.459743	1.63678	Akr1b8;B4galt1;Galm;Hk2;Hk3;Hkdc1	mmu00052
mmu00053	Ascorbate and aldarate metabolism	Metabolism	Carbohydrate metabolism	2	902	27	7874	0.832246	1	0.646629	Ugt1a6a;Ugt1a7c	mmu00053
mmu00062	Fatty acid elongation	Metabolism	Lipid metabolism	1	902	28	7874	0.967052	1	0.311768	Hacd4	mmu00062
mmu00071	Fatty acid degradation	Metabolism	Lipid metabolism	2	902	50	7874	0.983203	1	0.34918	Acaa1b;Acads	mmu00071
mmu00072	Synthesis and degradation of ketone bodies	Metabolism	Lipid metabolism	1	902	11	7874	0.737947	1	0.79359	Hmgcs1	mmu00072
mmu00100	Steroid biosynthesis	Metabolism	Lipid metabolism	3	902	19	7874	0.373676	0.859233	1.37834	Lipa;Soat1;Soat2	mmu00100
mmu00120	Primary bile acid biosynthesis	Metabolism	Lipid metabolism	2	902	16	7874	0.561971	1	1.09119	Ch25h;Hsd3b7	mmu00120
mmu00140	Steroid hormone biosynthesis	Metabolism	Lipid metabolism	4	902	86	7874	0.991826	1	0.406023	Cyp1b1;Hsd17b2;Ugt1a6a;Ugt1a7c	mmu00140
mmu00190	Oxidative phosphorylation	Metabolism	Energy metabolism	3	902	121	7874	0.999949	1	0.216434	Atp6v0d2;Atp6v0e;Tcirg1	mmu00190
mmu00220	Arginine biosynthesis	Metabolism	Amino acid metabolism	2	902	19	7874	0.657632	1	0.918894	Arg1;Nos2	mmu00220
mmu00230	Purine metabolism	Metabolism	Nucleotide metabolism	11	902	172	7874	0.991412	1	0.558281	Ada;Adcy7;Allc;Enpp1;Nme4;Pde3b;Pold4;Pole;Pole2;Rrm2;Xdh	mmu00230
mmu00232	Caffeine metabolism	Metabolism	Biosynthesis of other secondary metabolites	2	902	6	7874	0.143939	0.444583	2.90983	Nat2;Xdh	mmu00232
mmu00240	Pyrimidine metabolism	Metabolism	Nucleotide metabolism	9	902	98	7874	0.805406	1	0.801688	Enpp1;Nme4;Pold4;Pole;Pole2;Rrm2;Tk1;Tyms;Upp1	mmu00240
mmu00260	Glycine, serine and threonine metabolism	Metabolism	Amino acid metabolism	2	902	40	7874	0.95284	1	0.436475	Alas2;Gatm	mmu00260
mmu00280	Valine, leucine and isoleucine degradation	Metabolism	Amino acid metabolism	4	902	56	7874	0.897454	1	0.623535	Acaa1b;Acads;Aox2;Hmgcs1	mmu00280
mmu00310	Lysine degradation	Metabolism	Amino acid metabolism	1	902	53	7874	0.998452	1	0.164707	Plod1	mmu00310
mmu00330	Arginine and proline metabolism	Metabolism	Amino acid metabolism	5	902	50	7874	0.693019	1	0.872949	Aoc1;Arg1;Gatm;Nos2;Sat1	mmu00330
mmu00340	Histidine metabolism	Metabolism	Amino acid metabolism	4	902	24	7874	0.29289	0.742502	1.45492	Aldh3b1;Aoc1;Hal;Hdc	mmu00340
mmu00350	Tyrosine metabolism	Metabolism	Amino acid metabolism	2	902	40	7874	0.95284	1	0.436475	Aldh3b1;Aox2	mmu00350
mmu00360	Phenylalanine metabolism	Metabolism	Amino acid metabolism	1	902	23	7874	0.939338	1	0.379543	Aldh3b1	mmu00360
mmu00380	Tryptophan metabolism	Metabolism	Amino acid metabolism	6	902	46	7874	0.434039	0.908965	1.13863	Aoc1;Aox2;Cyp1b1;Haao;Kmo;Kynu	mmu00380
mmu00410	beta-Alanine metabolism	Metabolism	Metabolism of other amino acids	1	902	32	7874	0.979787	1	0.272797	Aldh3b1	mmu00410
mmu00430	Taurine and hypotaurine metabolism	Metabolism	Metabolism of other amino acids	1	902	11	7874	0.737947	1	0.79359	Ggt5	mmu00430
mmu00480	Glutathione metabolism	Metabolism	Metabolism of other amino acids	6	902	61	7874	0.714246	1	0.858638	Anpep;Ggt5;Gpx6;Hpgds;Mgst1;Rrm2	mmu00480
mmu00500	Starch and sucrose metabolism	Metabolism	Carbohydrate metabolism	5	902	33	7874	0.325253	0.794765	1.32265	Enpp1;Hk2;Hk3;Hkdc1;Pygl	mmu00500
mmu00510	N-Glycan biosynthesis	Metabolism	Glycan biosynthesis and metabolism	1	902	49	7874	0.997474	1	0.178153	B4galt1	mmu00510
mmu00511	Other glycan degradation	Metabolism	Glycan biosynthesis and metabolism	4	902	18	7874	0.14283	0.444583	1.93989	Hexa;Hexb;Man2b1;Man2b2	mmu00511
mmu00512	Mucin type O-glycan biosynthesis	Metabolism	Glycan biosynthesis and metabolism	3	902	28	7874	0.637413	1	0.935303	Galnt12;Galnt15;Gcnt1	mmu00512
mmu00514	Other types of O-glycan biosynthesis	Metabolism	Glycan biosynthesis and metabolism	2	902	22	7874	0.735809	1	0.79359	B4galt1;Mfng	mmu00514
mmu00515	Mannose type O-glycan biosyntheis	Metabolism	Glycan biosynthesis and metabolism	2	902	21	7874	0.711604	1	0.83138	B4galt1;Fut4	mmu00515
mmu00520	Amino sugar and nucleotide sugar metabolism	Metabolism	Carbohydrate metabolism	10	902	49	7874	0.0480781	0.169446	1.78153	Amdhd2;Cmah;Hexa;Hexb;Hk2;Hk3;Hkdc1;Npl;Renbp;Uap1l1	mmu00520
mmu00524	Neomycin, kanamycin and gentamicin biosynthesis	Metabolism	Biosynthesis of other secondary metabolites	3	902	5	7874	0.0125377	0.0470569	5.23769	Hk2;Hk3;Hkdc1	mmu00524
mmu00531	Glycosaminoglycan degradation	Metabolism	Glycan biosynthesis and metabolism	8	902	21	7874	0.00148821	0.0066168	3.32552	Galns;Gns;Gusb;Hexa;Hexb;Hpse;Hyal5;Naglu	mmu00531
mmu00532	Glycosaminoglycan biosynthesis - chondroitin sulfate / dermatan sulfate	Metabolism	Glycan biosynthesis and metabolism	3	902	20	7874	0.406211	0.890114	1.30942	Chst13;Chst14;Dse	mmu00532
mmu00533	Glycosaminoglycan biosynthesis - keratan sulfate	Metabolism	Glycan biosynthesis and metabolism	2	902	14	7874	0.488273	0.996155	1.24707	B3gnt7;B4galt1	mmu00533
mmu00534	Glycosaminoglycan biosynthesis - heparan sulfate / heparin	Metabolism	Glycan biosynthesis and metabolism	2	902	24	7874	0.779041	1	0.727458	Hs3st2;Hs3st3b1	mmu00534
mmu00561	Glycerolipid metabolism	Metabolism	Lipid metabolism	5	902	60	7874	0.832721	1	0.727458	Agpat2;Akr1b8;Lpin3;Mboat1;Pnpla2	mmu00561
mmu00562	Inositol phosphate metabolism	Metabolism	Carbohydrate metabolism	7	902	72	7874	0.73281	1	0.8487	Inpp5d;Pi4k2b;Pik3cd;Pik3cg;Plcb2;Plce1;Plcg2	mmu00562
mmu00564	Glycerophospholipid metabolism	Metabolism	Lipid metabolism	12	902	94	7874	0.390925	0.869925	1.1144	Agpat2;Etnppl;Lpcat2;Lpin3;Mboat1;Pla2g15;Pla2g2d;Pla2g2e;Pla2g4a;Pla2g5;Pld4;Pnpla7	mmu00564
mmu00565	Ether lipid metabolism	Metabolism	Lipid metabolism	6	902	45	7874	0.412717	0.890114	1.16393	Lpcat2;Pla2g2d;Pla2g2e;Pla2g4a;Pla2g5;Pld4	mmu00565
mmu00590	Arachidonic acid metabolism	Metabolism	Lipid metabolism	16	902	87	7874	0.0366887	0.132538	1.60542	Alox12e;Alox15;Alox5;Cbr2;Cyp4f18;Ggt5;Gpx6;Hpgds;Ltc4s;Pla2g2d;Pla2g2e;Pla2g4a;Pla2g5;Ptges;Ptgs1;Tbxas1	mmu00590
mmu00591	Linoleic acid metabolism	Metabolism	Lipid metabolism	5	902	48	7874	0.657245	1	0.909322	Alox15;Pla2g2d;Pla2g2e;Pla2g4a;Pla2g5	mmu00591
mmu00592	alpha-Linolenic acid metabolism	Metabolism	Lipid metabolism	5	902	24	7874	0.13214	0.424315	1.81864	Acaa1b;Pla2g2d;Pla2g2e;Pla2g4a;Pla2g5	mmu00592
mmu00600	Sphingolipid metabolism	Metabolism	Lipid metabolism	1	902	48	7874	0.997144	1	0.181864	Sgpl1	mmu00600
mmu00601	Glycosphingolipid biosynthesis - lacto and neolacto series	Metabolism	Glycan biosynthesis and metabolism	4	902	27	7874	0.374614	0.859233	1.29326	B3gnt3;B4galt1;Fut4;Ggta1	mmu00601
mmu00603	Glycosphingolipid biosynthesis - globo and isoglobo series	Metabolism	Glycan biosynthesis and metabolism	3	902	16	7874	0.274933	0.728951	1.63678	Gbgt1;Hexa;Hexb	mmu00603
mmu00604	Glycosphingolipid biosynthesis - ganglio series	Metabolism	Glycan biosynthesis and metabolism	2	902	15	7874	0.526092	1	1.16393	Hexa;Hexb	mmu00604
mmu00640	Propanoate metabolism	Metabolism	Carbohydrate metabolism	1	902	31	7874	0.97716	1	0.281596	Acss3	mmu00640
mmu00650	Butanoate metabolism	Metabolism	Carbohydrate metabolism	3	902	27	7874	0.612172	1	0.969943	Acads;Acsm5;Hmgcs1	mmu00650
mmu00670	One carbon pool by folate	Metabolism	Metabolism of cofactors and vitamins	2	902	19	7874	0.657632	1	0.918894	Mthfs;Tyms	mmu00670
mmu00740	Riboflavin metabolism	Metabolism	Metabolism of cofactors and vitamins	2	902	8	7874	0.231079	0.636018	2.18237	Acp5;Enpp1	mmu00740
mmu00750	Vitamin B6 metabolism	Metabolism	Metabolism of cofactors and vitamins	1	902	9	7874	0.665651	1	0.969943	Aox2	mmu00750
mmu00760	Nicotinate and nicotinamide metabolism	Metabolism	Metabolism of cofactors and vitamins	7	902	35	7874	0.0982652	0.326421	1.7459	Aox2;Art2b;Bst1;Cd38;Enpp1;Naprt;Qprt	mmu00760
mmu00770	Pantothenate and CoA biosynthesis	Metabolism	Metabolism of cofactors and vitamins	1	902	18	7874	0.888359	1	0.484972	Enpp1	mmu00770
mmu00790	Folate biosynthesis	Metabolism	Metabolism of cofactors and vitamins	2	902	26	7874	0.815945	1	0.671499	Akr1b8;Mocos	mmu00790
mmu00830	Retinol metabolism	Metabolism	Metabolism of cofactors and vitamins	6	902	90	7874	0.954471	1	0.581966	Aldh1a2;Aox2;Dhrs3;Dhrs9;Ugt1a6a;Ugt1a7c	mmu00830
mmu00860	Porphyrin and chlorophyll metabolism	Metabolism	Metabolism of cofactors and vitamins	6	902	41	7874	0.327256	0.794765	1.27749	Alas2;Cp;Gusb;Hmox1;Ugt1a6a;Ugt1a7c	mmu00860
mmu00900	Terpenoid backbone biosynthesis	Metabolism	Metabolism of terpenoids and polyketides	2	902	23	7874	0.75826	1	0.759086	Gm38481;Hmgcs1	mmu00900
mmu00910	Nitrogen metabolism	Metabolism	Energy metabolism	4	902	17	7874	0.121515	0.394581	2.054	Car13;Car5b;Car6;Car9	mmu00910
mmu00980	Metabolism of xenobiotics by cytochrome P450	Metabolism	Xenobiotics biodegradation and metabolism	7	902	66	7874	0.643871	1	0.925855	Aldh3b1;Cbr2;Cyp1b1;Hpgds;Mgst1;Ugt1a6a;Ugt1a7c	mmu00980
mmu00982	Drug metabolism - cytochrome P450	Metabolism	Xenobiotics biodegradation and metabolism	6	902	68	7874	0.80654	1	0.770249	Aldh3b1;Aox2;Hpgds;Mgst1;Ugt1a6a;Ugt1a7c	mmu00982
mmu00983	Drug metabolism - other enzymes	Metabolism	Xenobiotics biodegradation and metabolism	11	902	87	7874	0.412203	0.890114	1.10373	Ces2g;Gusb;Mgst1;Nat2;Nme4;Rrm2;Tk1;Ugt1a6a;Ugt1a7c;Upp1;Xdh	mmu00983
mmu01040	Biosynthesis of unsaturated fatty acids	Metabolism	Lipid metabolism	2	902	28	7874	0.847233	1	0.623535	Acaa1b;Hacd4	mmu01040
mmu01521	EGFR tyrosine kinase inhibitor resistance	Human Diseases	Drug resistance: antineoplastic	11	902	79	7874	0.292004	0.742502	1.2155	Axl;Bcl2l11;Eif4ebp1;Fgf2;Igf1;Il6;Il6ra;Pik3cd;Plcg2;Shc1;Stat3	mmu01521
mmu01522	Endocrine resistance	Human Diseases	Drug resistance: antineoplastic	10	902	93	7874	0.63355	1	0.938655	Abcb11;Adcy7;Cdkn2a;Cdkn2c;Fos;Igf1;Mmp2;Mmp9;Pik3cd;Shc1	mmu01522
mmu01523	Antifolate resistance	Human Diseases	Drug resistance: antineoplastic	9	902	30	7874	0.00501554	0.0204154	2.61885	Abcc3;Alox12e;Folr2;Il1b;Il6;Izumo1r;Nfkb1;Tnf;Tyms	mmu01523
mmu01524	Platinum drug resistance	Human Diseases	Drug resistance: antineoplastic	10	902	77	7874	0.387131	0.869925	1.1337	Bak1;Birc3;Birc5;Casp8;Cdkn2a;Fas;Fasl;Mgst1;Pik3cd;Top2a	mmu01524
mmu02010	ABC transporters	Environmental Information Processing	Membrane transport	10	902	47	7874	0.037273	0.132986	1.85734	Abca1;Abca13;Abca9;Abcb11;Abcb1b;Abcc3;Abcg3;Abcg8;Tap1;Tap2	mmu02010
mmu03010	Ribosome	Genetic Information Processing	Translation	1	902	134	7874	1	1	0.0651454	Rplp0	mmu03010
mmu03013	RNA transport	Genetic Information Processing	Translation	2	902	166	7874	1	1	0.105175	Eif4ebp1;Tacc3	mmu03013
mmu03030	DNA replication	Genetic Information Processing	Replication and repair	6	902	35	7874	0.206018	0.583718	1.49648	Dna2;Mcm3;Mcm6;Pold4;Pole;Pole2	mmu03030
mmu03050	Proteasome	Genetic Information Processing	Folding, sorting and degradation	4	902	45	7874	0.773992	1	0.775955	Psma8;Psmb8;Psmb9;Psme2b	mmu03050
mmu03060	Protein export	Genetic Information Processing	Folding, sorting and degradation	1	902	28	7874	0.967052	1	0.311768	Srp54b	mmu03060
mmu03320	PPAR signaling pathway	Organismal Systems	Endocrine system	11	902	85	7874	0.381622	0.868415	1.1297	Acaa1b;Angptl4;Cd36;Dbi;Fabp4;Fabp5;Olr1;Plin1;Plin2;Plin4;Slc27a6	mmu03320
mmu03410	Base excision repair	Genetic Information Processing	Replication and repair	5	902	35	7874	0.372825	0.859233	1.24707	Neil3;Parp3;Pold4;Pole;Pole2	mmu03410
mmu03420	Nucleotide excision repair	Genetic Information Processing	Replication and repair	3	902	43	7874	0.884799	1	0.609034	Pold4;Pole;Pole2	mmu03420
mmu03430	Mismatch repair	Genetic Information Processing	Replication and repair	1	902	22	7874	0.931465	1	0.396795	Pold4	mmu03430
mmu03440	Homologous recombination	Genetic Information Processing	Replication and repair	4	902	38	7874	0.647489	1	0.918894	Brip1;Pold4;Rad51;Rad51b	mmu03440
mmu03460	Fanconi anemia pathway	Genetic Information Processing	Replication and repair	6	902	49	7874	0.496963	1	1.06892	Brip1;Fanca;Fanci;Rad51;Rmi2;Ube2t	mmu03460
mmu04010	MAPK signaling pathway	Environmental Information Processing	Signal transduction	42	902	293	7874	0.0721041	0.248072	1.25133	Angpt2;Angpt4;Bdnf;Cd14;Csf1;Csf1r;Dusp4;Epha2;Fas;Fasl;Fgf2;Fgf23;Fgfr4;Flna;Flnc;Flt3l;Fos;Hspb1;Igf1;Il1a;Il1b;Il1r1;Irak4;Map3k6;Map3k8;Map4k1;Mapkapk3;Myc;Myd88;Nfatc1;Nfkb1;Nfkb2;Nr4a1;Pla2g4a;Ptpn7;Rac2;Rasgrp4;Rps6ka1;Tgfb1;Tgfbr2;Tnf;Tnfrsf1a	mmu04010
mmu04012	ErbB signaling pathway	Environmental Information Processing	Signal transduction	6	902	84	7874	0.930488	1	0.623535	Eif4ebp1;Myc;Pik3cd;Plcg2;Shc1;Stat5a	mmu04012
mmu04014	Ras signaling pathway	Environmental Information Processing	Signal transduction	29	902	230	7874	0.318334	0.794765	1.10067	Angpt2;Angpt4;Bdnf;Csf1;Csf1r;Epha2;Fasl;Fgf2;Fgf23;Fgfr4;Flt3l;Gng5;Gngt2;Igf1;Lat;Nfkb1;Pik3cd;Pla1a;Pla2g2d;Pla2g2e;Pla2g4a;Pla2g5;Plce1;Plcg2;Rac2;Rasa4;Rasal3;Rasgrp4;Shc1	mmu04014
mmu04015	Rap1 signaling pathway	Environmental Information Processing	Signal transduction	29	902	208	7874	0.151376	0.459743	1.21709	Adcy7;Angpt2;Angpt4;Apbb1ip;Arap3;Cdh1;Csf1;Csf1r;Epha2;Fgf2;Fgf23;Fgfr4;Fyb;Igf1;Itgal;Itgam;Itgb2;Itgb3;Lat;Lcp2;Lpar5;Pik3cd;Plcb2;Plce1;Rac2;Sipa1;Thbs1;Tln1;Vasp	mmu04015
mmu04020	Calcium signaling pathway	Environmental Information Processing	Signal transduction	15	902	182	7874	0.93804	1	0.719463	Adcy7;Cckbr;Cd38;Cysltr1;Cysltr2;Gna15;Nos2;P2rx1;P2rx4;P2rx7;Plcb2;Plce1;Plcg2;Ptafr;Tnnc1	mmu04020
mmu04022	cGMP - PKG signaling pathway	Environmental Information Processing	Signal transduction	10	902	165	7874	0.993822	1	0.52906	Adcy7;Adora3;Creb3l4;Nfatc1;Pde3b;Pik3cg;Pik3r5;Pik3r6;Plcb2;Vasp	mmu04022
mmu04024	cAMP signaling pathway	Environmental Information Processing	Signal transduction	17	902	196	7874	0.916167	1	0.75715	Adcy7;Arap3;Bdnf;Creb3l4;Ffar2;Fos;Fxyd1;Hcar2;Nfatc1;Nfkb1;Pde3b;Pik3cd;Plce1;Ptger2;Rac2;Sstr2;Vav1	mmu04024
mmu04060	Cytokine-cytokine receptor interaction	Environmental Information Processing	Signaling molecules and interaction	97	902	264	7874	6.86585e-28	1.98423e-25	3.20743	Ccl11;Ccl12;Ccl2;Ccl22;Ccl24;Ccl3;Ccl4;Ccl5;Ccl6;Ccl7;Ccl8;Ccl9;Ccr1;Ccr2;Ccr3;Ccr4;Ccr5;Ccr6;Ccr7;Ccr8;Ccr9;Cd27;Cd40;Cd40lg;Clcf1;Cntf;Csf1;Csf1r;Csf2ra;Csf2rb;Csf2rb2;Csf3;Csf3r;Cx3cr1;Cxcl1;Cxcl10;Cxcl13;Cxcl16;Cxcl2;Cxcl3;Cxcl9;Cxcr2;Cxcr3;Cxcr4;Eda2r;Fas;Fasl;Flt3l;Ifnar2;Ifngr1;Il10;Il10ra;Il10rb;Il12rb1;Il13;Il13ra1;Il15;Il18r1;Il18rap;Il1a;Il1b;Il1r1;Il1r2;Il20rb;Il21r;Il2ra;Il2rb;Il2rg;…	mmu04060
mmu04062	Chemokine signaling pathway	Organismal Systems	Immune system	52	902	183	7874	1.96531e-10	1.57771e-09	2.48051	Adcy7;Ccl11;Ccl12;Ccl2;Ccl22;Ccl24;Ccl3;Ccl4;Ccl5;Ccl6;Ccl7;Ccl8;Ccl9;Ccr1;Ccr2;Ccr3;Ccr4;Ccr5;Ccr6;Ccr7;Ccr8;Ccr9;Cx3cr1;Cxcl1;Cxcl10;Cxcl13;Cxcl16;Cxcl2;Cxcl3;Cxcl9;Cxcr2;Cxcr3;Cxcr4;Dock2;Fgr;Gng5;Gngt2;Hck;Itk;Jak3;Lyn;Ncf1;Nfkb1;Pf4;Pik3cd;Plcb2;Rac2;Shc1;Stat1;Stat3;Vav1;Was	mmu04062
mmu04064	NF-kappa B signaling pathway	Environmental Information Processing	Signal transduction	41	902	98	7874	1.23661e-14	1.70181e-13	3.65213	Bcl2a1a;Bcl2a1b;Bcl2a1d;Birc3;Blnk;Btk;Card11;Ccl4;Cd14;Cd40;Cd40lg;Cxcl2;Ddx58;Icam1;Il1b;Il1r1;Irak4;Lat;Lbp;Lck;Ltb;Ltbr;Ly96;Lyn;Malt1;Myd88;Nfkb1;Nfkb2;Plau;Plcg2;Ripk1;Syk;Ticam2;Tirap;Tlr4;Tnf;Tnfaip3;Tnfrsf1a;Tnfsf14;Traf1;Trim25	mmu04064
mmu04066	HIF-1 signaling pathway	Environmental Information Processing	Signal transduction	21	902	102	7874	0.00515463	0.0206901	1.79725	Angpt2;Angpt4;Cybb;Eif4ebp1;Hk2;Hk3;Hkdc1;Hmox1;Ifngr1;Igf1;Il6;Il6ra;Ltbr;Nfkb1;Nos2;Pik3cd;Plcg2;Serpine1;Stat3;Timp1;Tlr4	mmu04066
mmu04068	FoxO signaling pathway	Environmental Information Processing	Signal transduction	16	902	132	7874	0.444976	0.918558	1.05812	Bcl2l11;Ccnb1;Ccnb2;Cdk2;Fasl;Igf1;Il10;Il6;Il7r;Pik3cd;Plk1;S1pr4;Slc2a4;Stat3;Tgfb1;Tgfbr2	mmu04068
mmu04070	Phosphatidylinositol signaling system	Environmental Information Processing	Signal transduction	7	902	98	7874	0.942501	1	0.623535	Inpp5d;Ip6k3;Pi4k2b;Pik3cd;Plcb2;Plce1;Plcg2	mmu04070
mmu04071	Sphingolipid signaling pathway	Environmental Information Processing	Signal transduction	15	902	122	7874	0.426561	0.902843	1.0733	Adora3;Ctsd;Fcer1a;Fcer1g;Ms4a2;Nfkb1;Pik3cd;Plcb2;Rac2;S1pr2;S1pr3;S1pr4;Sgpl1;Tnf;Tnfrsf1a	mmu04071
mmu04072	Phospholipase D signaling pathway	Environmental Information Processing	Signal transduction	18	902	146	7874	0.407357	0.890114	1.07624	Adcy7;Agpat2;Cxcr2;Cyth4;Fcer1a;Fcer1g;Grm6;Lpar5;Ms4a2;Pik3cd;Pik3cg;Pik3r5;Pik3r6;Pla2g4a;Plcb2;Plcg2;Shc1;Syk	mmu04072
mmu04080	Neuroactive ligand-receptor interaction	Environmental Information Processing	Signaling molecules and interaction	38	902	311	7874	0.359698	0.852072	1.06663	Adora3;C3ar1;C5ar1;Cckbr;Chrnb3;Cnr2;Cort;Cysltr1;Cysltr2;Fpr2;Gabra6;Gal;Gpr35;Gpr50;Grm6;Gzma;Lepr;Ltb4r1;Mc5r;P2rx1;P2rx4;P2rx7;P2ry10;P2ry14;P2ry2;P2ry6;Ptafr;Ptgdr;Ptger2;Ptger4;Ptgir;S1pr2;S1pr3;S1pr4;Sctr;Sstr2;Try5;Tspo	mmu04080
mmu04110	Cell cycle	Cellular Processes	Cell growth and death	24	902	123	7874	0.00593724	0.0231873	1.70332	Bub1;Bub1b;Ccna2;Ccnb1;Ccnb2;Cdc20;Cdc25c;Cdc6;Cdk1;Cdk2;Cdk6;Cdkn2a;Cdkn2c;Chek2;Dbf4;Espl1;Mcm3;Mcm6;Myc;Plk1;Pttg1;Rbl1;Tgfb1;Ttk	mmu04110
mmu04114	Oocyte meiosis	Cellular Processes	Cell growth and death	15	902	114	7874	0.32391	0.794765	1.14862	Adcy7;Bub1;Ccnb1;Ccnb2;Cdc20;Cdc25c;Cdk1;Cdk2;Espl1;Fbxo5;Igf1;Plk1;Pttg1;Rps6ka1;Stag3	mmu04114
mmu04115	p53 signaling pathway	Cellular Processes	Cell growth and death	16	902	66	7874	0.00259158	0.0110142	2.11624	Casp8;Ccnb1;Ccnb2;Cdk1;Cdk2;Cdk6;Cdkn2a;Chek2;Fas;Gtse1;Igf1;Rrm2;Serpinb5;Serpine1;Steap3;Thbs1	mmu04115
mmu04120	Ubiquitin mediated proteolysis	Genetic Information Processing	Folding, sorting and degradation	7	902	135	7874	0.996354	1	0.45264	Birc3;Cdc20;Socs1;Socs3;Uba7;Ube2c;Ube2l6	mmu04120
mmu04130	SNARE interactions in vesicular transport	Genetic Information Processing	Folding, sorting and degradation	3	902	32	7874	0.726632	1	0.81839	Snap23;Stx11;Vamp8	mmu04130
mmu04137	Mitophagy - animal	Cellular Processes	Transport and catabolism	1	902	63	7874	0.999546	1	0.138563	Rab7b	mmu04137
mmu04140	Autophagy - animal	Cellular Processes	Transport and catabolism	6	902	130	7874	0.998161	1	0.4029	Ctsb;Ctsd;Ctsl;Pik3cd;Rab7b;Vamp8	mmu04140
mmu04141	Protein processing in endoplasmic reticulum	Genetic Information Processing	Folding, sorting and degradation	7	902	161	7874	0.999597	1	0.379543	Bak1;Casp12;Edem1;Eif2ak2;Nfe2l2;P4hb;Rrbp1	mmu04141
mmu04142	Lysosome	Cellular Processes	Transport and catabolism	34	902	123	7874	5.78361e-07	3.71437e-06	2.41303	Acp5;Ap1g2;Atp6v0d2;Cd63;Cd68;Cln3;Ctsa;Ctsb;Ctsc;Ctsd;Ctse;Ctsh;Ctsk;Ctsl;Ctss;Ctsz;Dnase2a;Galns;Gns;Gusb;Hexa;Hexb;Laptm5;Lgmn;Lipa;Litaf;Man2b1;Naglu;Nagpa;Napsa;Npc2;Pla2g15;Slc11a1;Tcirg1	mmu04142
mmu04144	Endocytosis	Cellular Processes	Transport and catabolism	37	902	256	7874	0.0793123	0.266526	1.26168	Acap1;Arap1;Arap3;Arpc1b;Ccr5;Cxcr2;Cxcr4;Cyth4;Dab2;Ehd4;Fgfr4;Folr2;Gm10499;Gm11127;H2-Bl;H2-D1;H2-K1;H2-M2;H2-M3;H2-Q1;H2-Q2;H2-Q4;H2-Q6;H2-Q7;H2-T22;H2-T23;H2-T24;Il2ra;Il2rb;Il2rg;Izumo1r;Psd4;Rab11fip1;Snx5;Tgfbr2;Was;Wipf1	mmu04144
mmu04145	Phagosome	Cellular Processes	Transport and catabolism	68	902	173	7874	1.12578e-21	8.13379e-20	3.43124	Atp6v0d2;Atp6v0e;C1ra;C1rb;C3;Cd14;Cd209a;Cd209b;Cd209c;Cd209d;Cd209e;Cd36;Clec7a;Colec12;Comp;Ctsl;Ctss;Cyba;Cybb;Fcgr1;Fcgr2b;Fcgr3;Fcgr4;Gm10499;Gm11127;H2-Aa;H2-Ab1;H2-Bl;H2-D1;H2-DMb1;H2-DMb2;H2-Ea-ps;H2-Eb1;H2-K1;H2-M2;H2-M3;H2-Oa;H2-Ob;H2-Q1;H2-Q2;H2-Q4;H2-Q6;H2-Q7;H2-T22;H2-T23;H2-T24;Itga2;Itga5;Itgam;Itgb2;Itgb3;Itgb5;Mrc1;Msr1;Ncf1;Ncf2;Ncf4;Olr1;Rab7b;Tap1;Tap2;Tcirg1;Thbs1;Thbs4;Tlr2…	mmu04145
mmu04146	Peroxisome	Cellular Processes	Transport and catabolism	4	902	84	7874	0.990205	1	0.41569	Acaa1b;Nos2;Pxmp2;Xdh	mmu04146
mmu04150	mTOR signaling pathway	Environmental Information Processing	Signal transduction	7	902	152	7874	0.999119	1	0.402016	Eif4ebp1;Igf1;Pik3cd;Rps6ka1;Tnf;Tnfrsf1a;Wnt9b	mmu04150
mmu04151	PI3K-Akt signaling pathway	Environmental Information Processing	Signal transduction	63	902	353	7874	0.00018615	0.000909117	1.55795	Angpt2;Angpt4;Bcl2l11;Bdnf;Cd19;Cdk2;Cdk6;Col1a2;Col6a3;Col6a6;Comp;Creb3l4;Csf1;Csf1r;Csf3;Csf3r;Eif4ebp1;Epha2;Fasl;Fgf2;Fgf23;Fgfr4;Flt3l;Fn1;Gng5;Gngt2;Ifnar2;Igf1;Il2ra;Il2rb;Il2rg;Il3;Il3ra;Il4;Il4ra;Il6;Il6ra;Il7r;Itga2;Itga5;Itgb3;Itgb5;Itgb7;Jak3;Lpar5;Myc;Nfkb1;Nr4a1;Osm;Osmr;Pik3ap1;Pik3cd;Pik3cg;Pik3r5;Pik3r6;Pkn3;Spp1;Syk;Thbs1;Thbs4;Tlr2;Tlr4;Vwf	mmu04151
mmu04152	AMPK signaling pathway	Environmental Information Processing	Signal transduction	9	902	126	7874	0.960372	1	0.623535	Ccna2;Cd36;Creb3l4;Eif4ebp1;Fbp1;Igf1;Lepr;Pik3cd;Slc2a4	mmu04152
mmu04210	Apoptosis	Cellular Processes	Cell growth and death	35	902	136	7874	2.46451e-06	1.45356e-05	2.24656	Bak1;Bcl2a1a;Bcl2a1b;Bcl2a1d;Bcl2l11;Birc3;Birc5;Casp12;Casp6;Casp7;Casp8;Csf2rb;Csf2rb2;Ctsb;Ctsc;Ctsd;Ctsh;Ctsk;Ctsl;Ctss;Ctsz;Fas;Fasl;Fos;Gzmb;Il3;Il3ra;Nfkb1;Parp3;Pik3cd;Prf1;Ripk1;Tnf;Tnfrsf1a;Traf1	mmu04210
mmu04211	Longevity regulating pathway - mammal	Organismal Systems	Aging	6	902	90	7874	0.954471	1	0.581966	Adcy7;Creb3l4;Eif4ebp1;Igf1;Nfkb1;Pik3cd	mmu04211
mmu04213	Longevity regulating pathway - multiple species	Organismal Systems	Aging	4	902	62	7874	0.935805	1	0.563193	Adcy7;Foxa2;Igf1;Pik3cd	mmu04213
mmu04215	Apoptosis - multiple species	Cellular Processes	Cell growth and death	7	902	32	7874	0.0661437	0.230307	1.90958	Bak1;Bcl2l11;Birc3;Birc5;Casp7;Casp8;Tnfrsf1a	mmu04215
mmu04216	Ferroptosis	Cellular Processes	Cell growth and death	7	902	40	7874	0.167314	0.498493	1.52766	Alox15;Cp;Cybb;Ftl1;Hmox1;Sat1;Steap3	mmu04216
mmu04217	Necroptosis	Cellular Processes	Cell growth and death	39	902	160	7874	2.8609e-06	1.62118e-05	2.12781	Alox15;Birc3;Casp1;Casp8;Cybb;Eif2ak2;Fas;Fasl;Ftl1;Hist1h2af;Hist1h2ag;Hist1h2ah;Hist1h2ai;Hist1h2an;Hist1h2ao;Ifnar2;Ifngr1;Il1a;Il1b;Irf9;Jak3;Mlkl;Nlrp3;Parp3;Pla2g4a;Pycard;Pygl;Ripk1;Ripk3;Stat1;Stat3;Stat5a;Stat6;Ticam2;Tlr4;Tnf;Tnfaip3;Tnfrsf1a;Zbp1	mmu04217
mmu04218	Cellular senescence	Cellular Processes	Cell growth and death	38	902	179	7874	0.000105355	0.00052496	1.85319	Ccna2;Ccnb1;Ccnb2;Cdk1;Cdk2;Cdk6;Cdkn2a;Chek2;Eif4ebp1;Foxm1;Gm10499;Gm11127;H2-Bl;H2-D1;H2-K1;H2-M2;H2-M3;H2-Q1;H2-Q2;H2-Q4;H2-Q6;H2-Q7;H2-T22;H2-T23;H2-T24;Il1a;Il6;Mybl2;Myc;Nfatc1;Nfkb1;Pik3cd;Rbl1;Serpine1;Tgfb1;Tgfbr2;Trpv4;Zfp36l1	mmu04218
mmu04260	Cardiac muscle contraction	Organismal Systems	Circulatory system	2	902	74	7874	0.998744	1	0.235932	Myl4;Tnnc1	mmu04260
mmu04261	Adrenergic signaling in cardiomyocytes	Organismal Systems	Circulatory system	8	902	147	7874	0.996158	1	0.475074	Adcy7;Creb3l4;Myl4;Pik3cg;Pik3r5;Pik3r6;Plcb2;Tnnc1	mmu04261
mmu04270	Vascular smooth muscle contraction	Organismal Systems	Circulatory system	7	902	135	7874	0.996354	1	0.45264	Adcy7;Pla2g2d;Pla2g2e;Pla2g4a;Pla2g5;Plcb2;Ptgir	mmu04270
mmu04310	Wnt signaling pathway	Environmental Information Processing	Signal transduction	7	902	147	7874	0.998652	1	0.41569	Myc;Nfatc1;Plcb2;Prickle3;Rac2;Sfrp4;Wnt9b	mmu04310
mmu04330	Notch signaling pathway	Environmental Information Processing	Signal transduction	3	902	49	7874	0.930988	1	0.534459	Adam17;Dtx3l;Mfng	mmu04330
mmu04340	Hedgehog signaling pathway	Environmental Information Processing	Signal transduction	1	902	42	7874	0.994048	1	0.207845	Ihh	mmu04340
mmu04350	TGF-beta signaling pathway	Environmental Information Processing	Signal transduction	8	902	84	7874	0.761244	1	0.83138	Dcn;Myc;Rbl1;Tgfb1;Tgfbr2;Tgif1;Thbs1;Tnf	mmu04350
mmu04360	Axon guidance	Organismal Systems	Development and regeneration	8	902	175	7874	0.999611	1	0.399062	Cxcr4;Epha2;Fes;Pik3cd;Plcg2;Plxnb2;Rac2;Rhod	mmu04360
mmu04370	VEGF signaling pathway	Environmental Information Processing	Signal transduction	7	902	58	7874	0.502457	1	1.05356	Hspb1;Mapkapk3;Pik3cd;Pla2g4a;Plcg2;Rac2;Sh2d2a	mmu04370
mmu04371	Apelin signaling pathway	Environmental Information Processing	Signal transduction	15	902	136	7874	0.603185	1	0.962811	Adcy7;Cdh1;Egr1;Gng5;Gngt2;Myl4;Nos2;Pde3b;Pik3cg;Pik3r5;Pik3r6;Plcb2;Plin1;Serpine1;Spp1	mmu04371
mmu04380	Osteoclast differentiation	Organismal Systems	Development and regeneration	53	902	124	7874	4.57334e-19	1.88814e-17	3.73115	Acp5;Blnk;Btk;Csf1;Csf1r;Ctsk;Cyba;Fcgr1;Fcgr2b;Fcgr3;Fcgr4;Fos;Fosb;Gm14548;Gm15448;Gm9733;Ifnar2;Ifngr1;Il1a;Il1b;Il1r1;Irf9;Itgb3;Lck;Lcp2;Lilra6;Lilrb4a;Ncf1;Ncf2;Ncf4;Nfatc1;Nfkb1;Nfkb2;Pik3cd;Pira1;Pira2;Pira6;Pirb;Plcg2;Sirpb1a;Sirpb1b;Socs1;Socs3;Spi1;Stat1;Syk;Tec;Tgfb1;Tgfbr2;Tnf;Tnfrsf1a;Trem2;Tyrobp	mmu04380
mmu04390	Hippo signaling pathway	Environmental Information Processing	Signal transduction	11	902	153	7874	0.97075	1	0.62761	Afp;Birc5;Cdh1;Itgb2;Mob1a;Myc;Serpine1;Tead3;Tgfb1;Tgfbr2;Wnt9b	mmu04390
mmu04392	Hippo signaling pathway - multiple species	Environmental Information Processing	Signal transduction	3	902	26	7874	0.585777	1	1.00725	Mob1a;Rassf4;Tead3	mmu04392
mmu04510	Focal adhesion	Cellular Processes	Cellular community - eukaryotes	25	902	199	7874	0.341872	0.823341	1.09667	Birc3;Col1a2;Col6a3;Col6a6;Comp;Flna;Flnc;Fn1;Igf1;Itga2;Itga5;Itgb3;Itgb5;Itgb7;Parvg;Pik3cd;Rac2;Shc1;Spp1;Thbs1;Thbs4;Tln1;Vasp;Vav1;Vwf	mmu04510
mmu04512	ECM-receptor interaction	Environmental Information Processing	Signaling molecules and interaction	18	902	83	7874	0.00526565	0.0208462	1.89314	Cd36;Cd44;Col1a2;Col6a3;Col6a6;Comp;Fn1;Hmmr;Itga2;Itga5;Itgb3;Itgb5;Itgb7;Sdc4;Spp1;Thbs1;Thbs4;Vwf	mmu04512
mmu04514	Cell adhesion molecules (CAMs)	Environmental Information Processing	Signaling molecules and interaction	56	902	161	7874	3.00678e-15	4.82756e-14	3.03634	Cd2;Cd22;Cd226;Cd274;Cd28;Cd40;Cd40lg;Cd80;Cd86;Cd8b1;Cdh1;Cldn14;Cldn15;Ctla4;Glycam1;Gm10499;Gm11127;H2-Aa;H2-Ab1;H2-Bl;H2-D1;H2-DMb1;H2-DMb2;H2-Ea-ps;H2-Eb1;H2-K1;H2-M2;H2-M3;H2-Oa;H2-Ob;H2-Q1;H2-Q2;H2-Q4;H2-Q6;H2-Q7;H2-T22;H2-T23;H2-T24;Icam1;Icos;Icosl;Itgal;Itgam;Itgb2;Itgb7;Pdcd1;Pdcd1lg2;Ptprc;Sdc4;Sele;Sell;Selp;Selplg;Siglec1;Spn;Tigit	mmu04514
mmu04520	Adherens junction	Cellular Processes	Cellular community - eukaryotes	8	902	71	7874	0.575707	1	0.983605	Cdh1;Iqgap1;Ptpn6;Rac2;Snai1;Tgfbr2;Was;Wasf2	mmu04520
mmu04530	Tight junction	Cellular Processes	Cellular community - eukaryotes	10	902	164	7874	0.993367	1	0.532286	Cldn14;Cldn15;Hcls1;Msn;Myh1;Myh13;Rab13;Runx1;Vasp;Was	mmu04530
mmu04540	Gap junction	Cellular Processes	Cellular community - eukaryotes	4	902	84	7874	0.990205	1	0.41569	Adcy7;Cdk1;Plcb2;Tubb6	mmu04540
mmu04550	Signaling pathways regulating pluripotency of stem cells	Cellular Processes	Cellular community - eukaryotes	9	902	137	7874	0.980792	1	0.57347	Fgf2;Fgfr4;Igf1;Jak3;Lif;Myc;Pik3cd;Stat3;Wnt9b	mmu04550
mmu04610	Complement and coagulation cascades	Organismal Systems	Immune system	38	902	88	7874	3.42306e-14	4.30114e-13	3.76955	A2m;C1qa;C1qb;C1qc;C1ra;C1rb;C1s1;C1s2;C2;C3;C3ar1;C4b;C5ar1;C6;Cfb;Cfh;F10;F13a1;F5;F7;F9;Fgb;Hc;Itgam;Itgax;Itgb2;Kng1;Kng2;Plau;Plaur;Procr;Pros1;Serpina1b;Serpinb2;Serpine1;Serpinf2;Serping1;Vwf	mmu04610
mmu04611	Platelet activation	Organismal Systems	Immune system	29	902	122	7874	8.6314e-05	0.000437627	2.07504	Adcy7;Apbb1ip;Btk;Col1a2;Col3a1;Fcer1g;Fermt3;Fgb;Itga2;Itgb3;Lcp2;Lyn;P2rx1;Pik3cd;Pik3cg;Pik3r5;Pik3r6;Pla2g4a;Plcb2;Plcg2;Ptgir;Ptgs1;Snap23;Syk;Tbxas1;Tln1;Vamp8;Vasp;Vwf	mmu04611
mmu04612	Antigen processing and presentation	Organismal Systems	Immune system	39	902	84	7874	7.7793e-16	1.7294e-14	4.05298	B2m;Cd74;Cd8b1;Ciita;Ctsb;Ctsl;Ctss;Gm10499;Gm11127;H2-Aa;H2-Ab1;H2-Bl;H2-D1;H2-DMb1;H2-DMb2;H2-Ea-ps;H2-Eb1;H2-K1;H2-M2;H2-M3;H2-Oa;H2-Ob;H2-Q1;H2-Q2;H2-Q4;H2-Q6;H2-Q7;H2-T22;H2-T23;H2-T24;Ifi30;Klrc1;Klrd1;Lgmn;Psme2b;Tap1;Tap2;Tapbp;Tnf	mmu04612
mmu04614	Renin-angiotensin system	Organismal Systems	Endocrine system	6	902	35	7874	0.206018	0.583718	1.49648	Anpep;Cma1;Cpa3;Ctsa;Klk1;Mcpt4	mmu04614
mmu04620	Toll-like receptor signaling pathway	Organismal Systems	Immune system	38	902	98	7874	2.03679e-12	1.96211e-11	3.3849	Casp8;Ccl3;Ccl4;Ccl5;Cd14;Cd40;Cd80;Cd86;Ctsk;Cxcl10;Cxcl9;Fos;Ifnar2;Ikbke;Il1b;Il6;Irak4;Irf5;Irf7;Lbp;Ly96;Map3k8;Myd88;Nfkb1;Pik3cd;Ripk1;Spp1;Stat1;Ticam2;Tirap;Tlr1;Tlr2;Tlr4;Tlr6;Tlr7;Tlr8;Tlr9;Tnf	mmu04620
mmu04621	NOD-like receptor signaling pathway	Organismal Systems	Immune system	59	902	164	7874	8.64905e-17	2.7773e-15	3.14049	Aim2;Antxr2;Birc3;Card6;Card9;Casp1;Casp12;Casp4;Casp8;Ccl12;Ccl2;Ccl5;Ctsb;Cxcl1;Cxcl2;Cxcl3;Cyba;Cybb;Gbp2;Gbp2b;Gbp3;Gbp5;Gbp7;Gsdmd;Ifi204;Ifnar2;Ikbke;Il1b;Il6;Irak4;Irf7;Irf9;Mefv;Myd88;Naip1;Naip2;Naip5;Naip6;Nfkb1;Nlrp12;Nlrp1a;Nlrp1b;Nlrp3;Nod2;Oas2;Oas3;P2rx7;Plcb2;Pstpip1;Pycard;Ripk1;Ripk3;Rnasel;Stat1;Tlr4;Tmem173;Tnf;Tnfaip3;Txnip	mmu04621
mmu04622	RIG-I-like receptor signaling pathway	Organismal Systems	Immune system	14	902	68	7874	0.0202185	0.074912	1.79725	Casp8;Cxcl10;Ddx58;Dhx58;Ifih1;Ikbke;Irf7;Isg15;Nfkb1;Ripk1;Rnf125;Tmem173;Tnf;Trim25	mmu04622
mmu04623	Cytosolic DNA-sensing pathway	Organismal Systems	Immune system	19	902	61	7874	2.95629e-05	0.000158216	2.71902	Aim2;Casp1;Ccl4;Ccl5;Cxcl10;Ddx58;Ifi202b;Ikbke;Il1b;Il6;Irf7;Mb21d1;Nfkb1;Pycard;Ripk1;Ripk3;Tmem173;Trex1;Zbp1	mmu04623
mmu04625	C-type lectin receptor signaling pathway	Organismal Systems	Immune system	35	902	112	7874	1.32212e-08	9.31934e-08	2.72797	Bcl3;Card9;Casp1;Casp8;Ccl22;Cd209a;Cd209b;Cd209c;Cd209d;Cd209e;Clec4d;Clec4e;Clec4n;Clec7a;Egr2;Egr3;Fcer1g;Ikbke;Il10;Il1b;Il6;Irf1;Irf9;Lsp1;Malt1;Nfatc1;Nfkb1;Nfkb2;Nlrp3;Pik3cd;Plcg2;Pycard;Stat1;Syk;Tnf	mmu04625
mmu04630	Jak-STAT signaling pathway	Environmental Information Processing	Signal transduction	50	902	163	7874	2.11014e-11	1.90572e-10	2.67776	Aox2;Cish;Cntf;Csf2ra;Csf2rb;Csf2rb2;Csf3;Csf3r;Gfap;Ifnar2;Ifngr1;Il10;Il10ra;Il10rb;Il12rb1;Il13;Il13ra1;Il13ra2;Il15;Il20rb;Il21r;Il27ra;Il2ra;Il2rb;Il2rg;Il3;Il3ra;Il4;Il4ra;Il5ra;Il6;Il6ra;Il7r;Il9r;Irf9;Jak3;Lepr;Lif;Myc;Osm;Osmr;Pik3cd;Pim1;Ptpn6;Socs1;Socs3;Stat1;Stat3;Stat5a;Stat6	mmu04630
mmu04640	Hematopoietic cell lineage	Organismal Systems	Immune system	52	902	91	7874	3.11202e-26	4.49688e-24	4.98828	Anpep;Cd14;Cd19;Cd2;Cd22;Cd24a;Cd33;Cd36;Cd37;Cd38;Cd3d;Cd3e;Cd3g;Cd44;Cd5;Cd8b1;Csf1;Csf1r;Csf2ra;Csf3;Csf3r;Fcgr1;Flt3l;H2-Aa;H2-Ab1;H2-DMb1;H2-DMb2;H2-Ea-ps;H2-Eb1;H2-Oa;H2-Ob;Il1a;Il1b;Il1r1;Il1r2;Il2ra;Il3;Il3ra;Il4;Il4ra;Il5ra;Il6;Il6ra;Il7r;Il9r;Itga2;Itga5;Itgam;Itgb3;Ms4a1;Siglech;Tnf	mmu04640
mmu04650	Natural killer cell mediated cytotoxicity	Organismal Systems	Immune system	52	902	143	7874	3.69386e-15	5.61855e-14	3.17436	Cd244;Cd247;Cd48;Fas;Fasl;Fcer1g;Fcgr4;Gm10499;Gm11127;Gzmb;H2-Bl;H2-D1;H2-K1;H2-M2;H2-M3;H2-Q1;H2-Q2;H2-Q4;H2-Q6;H2-Q7;H2-T22;H2-T23;H2-T24;Hcst;Icam1;Ifnar2;Ifngr1;Itgal;Itgb2;Klra3;Klrb1c;Klrc1;Klrd1;Klrk1;Lat;Lck;Lcp2;Nfatc1;Pik3cd;Plcg2;Prf1;Ptpn6;Rac2;Raet1e;Sh2d1b1;Sh3bp2;Shc1;Syk;Tnf;Tyrobp;Ulbp1;Vav1	mmu04650
mmu04657	IL-17 signaling pathway	Organismal Systems	Immune system	27	902	91	7874	1.89399e-06	1.14034e-05	2.59007	Casp8;Ccl11;Ccl12;Ccl2;Ccl7;Cebpb;Csf3;Cxcl1;Cxcl10;Cxcl2;Cxcl3;Fos;Fosb;Ikbke;Il13;Il1b;Il4;Il6;Lcn2;Mmp13;Mmp3;Mmp9;Nfkb1;S100a8;S100a9;Tnf;Tnfaip3	mmu04657
mmu04658	Th1 and Th2 cell differentiation	Organismal Systems	Immune system	32	902	87	7874	5.6975e-10	4.45021e-09	3.21085	Cd247;Cd3d;Cd3e;Cd3g;Fos;H2-Aa;H2-Ab1;H2-DMb1;H2-DMb2;H2-Ea-ps;H2-Eb1;H2-Oa;H2-Ob;Ifngr1;Il12rb1;Il13;Il2ra;Il2rb;Il2rg;Il4;Il4ra;Jak3;Lat;Lck;Maf;Nfatc1;Nfkb1;Nfkbie;Runx3;Stat1;Stat5a;Stat6	mmu04658
mmu04659	Th17 cell differentiation	Organismal Systems	Immune system	40	902	102	7874	3.41784e-13	3.65836e-12	3.42333	Cd247;Cd3d;Cd3e;Cd3g;Fos;H2-Aa;H2-Ab1;H2-DMb1;H2-DMb2;H2-Ea-ps;H2-Eb1;H2-Oa;H2-Ob;Ifngr1;Il12rb1;Il1b;Il1r1;Il21r;Il27ra;Il2ra;Il2rb;Il2rg;Il4;Il4ra;Il6;Il6ra;Irf4;Jak3;Lat;Lck;Nfatc1;Nfkb1;Nfkbie;Runx1;Stat1;Stat3;Stat5a;Stat6;Tgfb1;Tgfbr2	mmu04659
mmu04660	T cell receptor signaling pathway	Organismal Systems	Immune system	29	902	101	7874	1.67394e-06	1.02929e-05	2.50649	Card11;Cd247;Cd28;Cd3d;Cd3e;Cd3g;Cd40lg;Cd8b1;Ctla4;Fos;Icos;Il10;Il4;Itk;Lat;Lck;Lcp2;Malt1;Map3k8;Nfatc1;Nfkb1;Nfkbie;Pdcd1;Pik3cd;Ptpn6;Ptprc;Tec;Tnf;Vav1	mmu04660
mmu04662	B cell receptor signaling pathway	Organismal Systems	Immune system	25	902	71	7874	1.19781e-07	8.05041e-07	3.07376	Blnk;Btk;Card11;Cd19;Cd22;Cd72;Cd79b;Dapp1;Fcgr2b;Fos;Ifitm1;Inpp5d;Lyn;Malt1;Nfatc1;Nfkb1;Nfkbie;Pik3ap1;Pik3cd;Pirb;Plcg2;Ptpn6;Rac2;Syk;Vav1	mmu04662
mmu04664	Fc epsilon RI signaling pathway	Organismal Systems	Immune system	20	902	67	7874	3.6658e-05	0.000192621	2.60582	Alox5;Alox5ap;Btk;Fcer1a;Fcer1g;Il13;Il3;Il4;Inpp5d;Lat;Lcp2;Lyn;Ms4a2;Pik3cd;Pla2g4a;Plcg2;Rac2;Syk;Tnf;Vav1	mmu04664
mmu04666	Fc gamma R-mediated phagocytosis	Organismal Systems	Immune system	20	902	86	7874	0.00139342	0.00629215	2.03011	Arpc1b;Dock2;Fcgr1;Fcgr2b;Hck;Inpp5d;Lat;Lyn;Ncf1;Pik3cd;Pla2g4a;Plcg2;Ptprc;Rac2;Scin;Syk;Vasp;Vav1;Was;Wasf2	mmu04666
mmu04668	TNF signaling pathway	Environmental Information Processing	Signal transduction	41	902	108	7874	6.18654e-13	6.38539e-12	3.31397	Bcl3;Birc3;Casp7;Casp8;Ccl12;Ccl2;Ccl5;Cebpb;Creb3l4;Csf1;Cxcl1;Cxcl10;Cxcl2;Cxcl3;Fas;Fos;Gm5431;Icam1;Ifi47;Il15;Il18r1;Il1b;Il6;Lif;Map3k8;Mlkl;Mmp14;Mmp3;Mmp9;Nfkb1;Nod2;Pik3cd;Ripk1;Ripk3;Sele;Socs3;Tnf;Tnfaip3;Tnfrsf1a;Tnfrsf1b;Traf1	mmu04668
mmu04670	Leukocyte transendothelial migration	Organismal Systems	Immune system	24	902	113	7874	0.00187807	0.00822366	1.85405	Cldn14;Cldn15;Cxcr4;Cyba;Cybb;Icam1;Itgal;Itgam;Itgb2;Itk;Mmp2;Mmp9;Msn;Ncf1;Ncf2;Ncf4;Pik3cd;Plcg2;Rac2;Rhoh;Sipa1;Txk;Vasp;Vav1	mmu04670
mmu04672	Intestinal immune network for IgA production	Organismal Systems	Immune system	25	902	42	7874	8.19142e-14	9.46928e-13	5.19613	Ccr9;Cd28;Cd40;Cd40lg;Cd80;Cd86;Cxcr4;H2-Aa;H2-Ab1;H2-DMb1;H2-DMb2;H2-Ea-ps;H2-Eb1;H2-Oa;H2-Ob;Icos;Icosl;Il10;Il15;Il4;Il6;Itgb7;Ltbr;Tgfb1;Tnfrsf13b	mmu04672
mmu04713	Circadian entrainment	Organismal Systems	Environmental adaptation	5	902	95	7874	0.988143	1	0.459447	Adcy7;Fos;Gng5;Gngt2;Plcb2	mmu04713
mmu04714	Thermogenesis	Organismal Systems	Environmental adaptation	5	902	216	7874	1	1	0.202072	Adcy7;Creb3l4;Plin1;Pnpla2;Rps6ka1	mmu04714
mmu04720	Long-term potentiation	Organismal Systems	Nervous system	2	902	67	7874	0.99729	1	0.260582	Plcb2;Rps6ka1	mmu04720
mmu04721	Synaptic vesicle cycle	Organismal Systems	Nervous system	3	902	62	7874	0.978814	1	0.422395	Atp6v0d2;Atp6v0e;Tcirg1	mmu04721
mmu04722	Neurotrophin signaling pathway	Organismal Systems	Nervous system	11	902	120	7874	0.824991	1	0.800203	Arhgdib;Bdnf;Fasl;Irak3;Irak4;Nfkb1;Nfkbie;Pik3cd;Plcg2;Rps6ka1;Shc1	mmu04722
mmu04723	Retrograde endocannabinoid signaling	Organismal Systems	Nervous system	5	902	142	7874	0.999836	1	0.307376	Adcy7;Gabra6;Gng5;Gngt2;Plcb2	mmu04723
mmu04724	Glutamatergic synapse	Organismal Systems	Nervous system	6	902	111	7874	0.990919	1	0.471864	Adcy7;Gng5;Gngt2;Grm6;Pla2g4a;Plcb2	mmu04724
mmu04725	Cholinergic synapse	Organismal Systems	Nervous system	10	902	112	7874	0.840537	1	0.779419	Adcy7;Creb3l4;Fos;Gng5;Gngt2;Pik3cd;Pik3cg;Pik3r5;Pik3r6;Plcb2	mmu04725
mmu04726	Serotonergic synapse	Organismal Systems	Nervous system	8	902	130	7874	0.986183	1	0.537199	Alox12e;Alox15;Alox5;Gng5;Gngt2;Pla2g4a;Plcb2;Ptgs1	mmu04726
mmu04727	GABAergic synapse	Organismal Systems	Nervous system	4	902	87	7874	0.992537	1	0.401356	Adcy7;Gabra6;Gng5;Gngt2	mmu04727
mmu04728	Dopaminergic synapse	Organismal Systems	Nervous system	5	902	134	7874	0.999647	1	0.325727	Creb3l4;Fos;Gng5;Gngt2;Plcb2	mmu04728
mmu04730	Long-term depression	Organismal Systems	Nervous system	4	902	59	7874	0.91863	1	0.59183	Igf1;Lyn;Pla2g4a;Plcb2	mmu04730
mmu04740	Olfactory transduction	Organismal Systems	Sensory system	4	902	1107	7874	1	1	0.0315429	Olfr464;Olfr701;Olfr78;Olfr99	mmu04740
mmu04742	Taste transduction	Organismal Systems	Sensory system	1	902	87	7874	0.999976	1	0.100339	Gabra6	mmu04742
mmu04744	Phototransduction	Organismal Systems	Sensory system	1	902	27	7874	0.962773	1	0.323314	Guca1a	mmu04744
mmu04750	Inflammatory mediator regulation of TRP channels	Organismal Systems	Sensory system	13	902	124	7874	0.675994	1	0.915188	Adcy7;Alox12e;Igf1;Il1b;Il1r1;P2ry2;Pik3cd;Pla2g4a;Plcb2;Plcg2;Ptger2;Ptger4;Trpv4	mmu04750
mmu04810	Regulation of actin cytoskeleton	Cellular Processes	Cell motility	27	902	210	7874	0.28926	0.742502	1.12236	Arpc1b;Cd14;Fgf2;Fgf23;Fgfr4;Fn1;Iqgap1;Iqgap3;Itga2;Itga5;Itgad;Itgae;Itgal;Itgam;Itgax;Itgb2;Itgb3;Itgb5;Itgb7;Msn;Nckap1l;Pik3cd;Rac2;Scin;Vav1;Was;Wasf2	mmu04810
mmu04910	Insulin signaling pathway	Organismal Systems	Endocrine system	13	902	139	7874	0.820042	1	0.816427	Eif4ebp1;Fbp1;Hk2;Hk3;Hkdc1;Pde3b;Pik3cd;Ppp1r3b;Pygl;Shc1;Slc2a4;Socs1;Socs3	mmu04910
mmu04911	Insulin secretion	Organismal Systems	Endocrine system	4	902	85	7874	0.99105	1	0.4108	Adcy7;Creb3l4;Kcnn4;Plcb2	mmu04911
mmu04912	GnRH signaling pathway	Organismal Systems	Endocrine system	6	902	89	7874	0.951081	1	0.588505	Adcy7;Gnrh1;Mmp14;Mmp2;Pla2g4a;Plcb2	mmu04912
mmu04913	Ovarian Steroidogenesis	Organismal Systems	Endocrine system	6	902	58	7874	0.666529	1	0.903051	Adcy7;Alox5;Cyp1b1;Hsd17b2;Igf1;Pla2g4a	mmu04913
mmu04914	Progesterone-mediated oocyte maturation	Organismal Systems	Endocrine system	14	902	90	7874	0.144605	0.444583	1.35792	Adcy7;Bub1;Ccna2;Ccnb1;Ccnb2;Cdc25c;Cdk1;Cdk2;Igf1;Pde3b;Pik3cd;Plk1;Rps6ka1;Stk10	mmu04914
mmu04915	Estrogen signaling pathway	Organismal Systems	Endocrine system	10	902	133	7874	0.949421	1	0.656353	Adcy7;Creb3l4;Ctsd;Fos;Krt20;Mmp2;Mmp9;Pik3cd;Plcb2;Shc1	mmu04915
mmu04916	Melanogenesis	Organismal Systems	Endocrine system	4	902	100	7874	0.997779	1	0.34918	Adcy7;Creb3l4;Plcb2;Wnt9b	mmu04916
mmu04917	Prolactin signaling pathway	Organismal Systems	Endocrine system	12	902	72	7874	0.116247	0.381765	1.45492	Cish;Elf5;Fos;Irf1;Nfkb1;Pik3cd;Shc1;Socs1;Socs3;Stat1;Stat3;Stat5a	mmu04917
mmu04918	Thyroid hormone synthesis	Organismal Systems	Endocrine system	7	902	73	7874	0.746016	1	0.837074	Adcy7;Asgr2;Creb3l4;Gpx6;Plcb2;Tg;Ttf2	mmu04918
mmu04919	Thyroid hormone signaling pathway	Organismal Systems	Endocrine system	8	902	115	7874	0.960841	1	0.607269	Itgb3;Myc;Pik3cd;Plcb2;Plce1;Plcg2;Slc16a10;Stat1	mmu04919
mmu04920	Adipocytokine signaling pathway	Organismal Systems	Endocrine system	10	902	71	7874	0.292455	0.742502	1.22951	Cd36;Lepr;Nfkb1;Nfkbie;Slc2a4;Socs3;Stat3;Tnf;Tnfrsf1a;Tnfrsf1b	mmu04920
mmu04921	Oxytocin signaling pathway	Organismal Systems	Endocrine system	9	902	151	7874	0.992839	1	0.520301	Adcy7;Cd38;Fos;Nfatc1;Pik3cg;Pik3r5;Pik3r6;Pla2g4a;Plcb2	mmu04921
mmu04922	Glucagon signaling pathway	Organismal Systems	Endocrine system	5	902	99	7874	0.991553	1	0.440883	Creb3l4;Fbp1;Pde3b;Plcb2;Pygl	mmu04922
mmu04923	Regulation of lipolysis in adipocyte	Organismal Systems	Endocrine system	7	902	55	7874	0.44477	0.918558	1.11103	Adcy7;Fabp4;Pde3b;Pik3cd;Plin1;Pnpla2;Ptgs1	mmu04923
mmu04924	Renin secretion	Organismal Systems	Endocrine system	6	902	69	7874	0.817602	1	0.759086	Aqp1;Ctsb;Pde3b;Plcb2;Ptger2;Ptger4	mmu04924
mmu04925	Aldosterone synthesis and secretion	Organismal Systems	Endocrine system	4	902	100	7874	0.997779	1	0.34918	Adcy7;Creb3l4;Nr4a1;Plcb2	mmu04925
mmu04926	Relaxin signaling pathway	Organismal Systems	Endocrine system	18	902	130	7874	0.229393	0.636018	1.2087	Adcy7;Col1a2;Col3a1;Creb3l4;Fos;Gna15;Gng5;Gngt2;Mmp13;Mmp2;Mmp9;Nfkb1;Nos2;Pik3cd;Plcb2;Shc1;Tgfb1;Tgfbr2	mmu04926
mmu04927	Cortisol synthesis and secretion	Organismal Systems	Endocrine system	4	902	67	7874	0.957261	1	0.521164	Adcy7;Creb3l4;Nr4a1;Plcb2	mmu04927
mmu04930	Type II diabetes mellitus	Human Diseases	Endocrine and metabolic disease	8	902	48	7874	0.178027	0.521637	1.45492	Hk2;Hk3;Hkdc1;Pik3cd;Slc2a4;Socs1;Socs3;Tnf	mmu04930
mmu04931	Insulin resistance	Human Diseases	Endocrine and metabolic disease	16	902	109	7874	0.178692	0.521637	1.28139	Cd36;Creb3l4;Il6;Mlxipl;Nfkb1;Pik3cd;Ppp1r3b;Pygl;Rps6ka1;Slc27a6;Slc2a4;Socs3;Stat3;Tnf;Tnfrsf1a;Trib3	mmu04931
mmu04932	Non-alcoholic fatty liver disease (NAFLD)	Human Diseases	Endocrine and metabolic disease	18	902	147	7874	0.419168	0.897329	1.06892	Bcl2l11;Casp7;Casp8;Cebpa;Fas;Fasl;Il1a;Il1b;Il6;Il6ra;Lepr;Mlxipl;Nfkb1;Pik3cd;Socs3;Tgfb1;Tnf;Tnfrsf1a	mmu04932
mmu04933	AGE-RAGE signaling pathway in diabetic complications	Human Diseases	Endocrine and metabolic disease	27	902	100	7874	1.34175e-05	7.31635e-05	2.35696	Ccl12;Ccl2;Col1a2;Col3a1;Cybb;Egr1;Fn1;Icam1;Il1a;Il1b;Il6;Mmp2;Nfatc1;Nfkb1;Pik3cd;Pim1;Plcb2;Plce1;Plcg2;Sele;Serpine1;Stat1;Stat3;Stat5a;Tgfb1;Tgfbr2;Tnf	mmu04933
mmu04934	Cushing's syndrome	Human Diseases	Endocrine and metabolic disease	9	902	158	7874	0.995732	1	0.497249	Adcy7;Cdk2;Cdk6;Cdkn2a;Cdkn2c;Creb3l4;Nr4a1;Plcb2;Wnt9b	mmu04934
mmu04940	Type I diabetes mellitus	Human Diseases	Endocrine and metabolic disease	33	902	63	7874	1.48277e-15	2.52071e-14	4.57259	Cd28;Cd80;Cd86;Fas;Fasl;Gm10499;Gm11127;Gzmb;H2-Aa;H2-Ab1;H2-Bl;H2-D1;H2-DMb1;H2-DMb2;H2-Ea-ps;H2-Eb1;H2-K1;H2-M2;H2-M3;H2-Oa;H2-Ob;H2-Q1;H2-Q2;H2-Q4;H2-Q6;H2-Q7;H2-T22;H2-T23;H2-T24;Il1a;Il1b;Prf1;Tnf	mmu04940
mmu04950	Maturity onset diabetes of the young	Human Diseases	Endocrine and metabolic disease	2	902	27	7874	0.832246	1	0.646629	Foxa2;Hhex	mmu04950
mmu04960	Aldosterone-regulated sodium reabsorption	Organismal Systems	Excretory system	2	902	38	7874	0.942312	1	0.459447	Igf1;Pik3cd	mmu04960
mmu04961	Endocrine and other factor-regulated calcium reabsorption	Organismal Systems	Excretory system	3	902	54	7874	0.955733	1	0.484972	Klk1;Plcb2;Vdr	mmu04961
mmu04962	Vasopressin-regulated water reabsorption	Organismal Systems	Excretory system	3	902	43	7874	0.884799	1	0.609034	Aqp3;Arhgdib;Creb3l4	mmu04962
mmu04964	Proximal tubule bicarbonate reclamation	Organismal Systems	Excretory system	1	902	22	7874	0.931465	1	0.396795	Aqp1	mmu04964
mmu04966	Collecting duct acid secretion	Organismal Systems	Excretory system	5	902	27	7874	0.190215	0.549721	1.61657	Atp6v0d2;Atp6v0e;Slc12a7;Slc4a1;Tcirg1	mmu04966
mmu04970	Salivary secretion	Organismal Systems	Digestive system	8	902	76	7874	0.654634	1	0.918894	Adcy7;Bst1;Cd38;Kcnn4;Lpo;Lyz1;Lyz2;Plcb2	mmu04970
mmu04971	Gastric acid secretion	Organismal Systems	Digestive system	5	902	74	7874	0.937081	1	0.58983	Adcy7;Cckbr;Kcnj15;Plcb2;Sstr2	mmu04971
mmu04972	Pancreatic secretion	Organismal Systems	Digestive system	12	902	104	7874	0.535591	1	1.00725	Adcy7;Bst1;Cd38;Cpa3;Ctrb1;Pla2g2d;Pla2g2e;Pla2g5;Plcb2;Sctr;Tpcn2;Try5	mmu04972
mmu04973	Carbohydrate digestion and absorption	Organismal Systems	Digestive system	5	902	43	7874	0.556902	1	1.01506	Hk2;Hk3;Hkdc1;Pik3cd;Plcb2	mmu04973
mmu04974	Protein digestion and absorption	Organismal Systems	Digestive system	14	902	90	7874	0.144605	0.444583	1.35792	Col1a2;Col3a1;Col5a2;Col5a3;Col6a3;Col6a6;Col7a1;Cpa3;Ctrb1;Kcnn4;Slc16a10;Slc1a5;Slc7a7;Try5	mmu04974
mmu04975	Fat digestion and absorption	Organismal Systems	Digestive system	9	902	39	7874	0.0291211	0.106532	2.0145	Abca1;Abcg8;Agpat2;Apob;Cd36;Npc1l1;Pla2g2d;Pla2g2e;Pla2g5	mmu04975
mmu04976	Bile secretion	Organismal Systems	Digestive system	10	902	71	7874	0.292455	0.742502	1.22951	Abcb11;Abcb1b;Abcc3;Abcg8;Adcy7;Aqp1;Aqp9;Nr0b2;Sctr;Slco1a5	mmu04976
mmu04977	Vitamin digestion and absorption	Organismal Systems	Digestive system	3	902	24	7874	0.529669	1	1.09119	Apob;Gif;Tcn2	mmu04977
mmu04978	Mineral absorption	Organismal Systems	Digestive system	6	902	44	7874	0.391316	0.869925	1.19039	Cybrd1;Ftl1;Hmox1;Mt1;Mt2;Vdr	mmu04978
mmu04979	Cholesterol metabolism	Organismal Systems	Digestive system	13	902	48	7874	0.00224201	0.00967076	2.36424	Abca1;Abcb11;Abcg8;Angptl4;Apob;Apoc1;Apoe;Cd36;Lipa;Npc2;Soat1;Soat2;Tspo	mmu04979
mmu05010	Alzheimer's disease	Human Diseases	Neurodegenerative disease	10	902	169	7874	0.995364	1	0.516538	Adam17;Apoe;Casp12;Casp7;Casp8;Fas;Il1b;Plcb2;Tnf;Tnfrsf1a	mmu05010
mmu05012	Parkinson's disease	Human Diseases	Neurodegenerative disease	2	902	131	7874	0.999998	1	0.133275	Uba7;Ube2l6	mmu05012
mmu05014	Amyotrophic lateral sclerosis (ALS)	Human Diseases	Neurodegenerative disease	5	902	52	7874	0.726151	1	0.839374	Casp1;Casp12;Tnf;Tnfrsf1a;Tnfrsf1b	mmu05014
mmu05016	Huntington's disease	Human Diseases	Neurodegenerative disease	5	902	186	7874	0.999998	1	0.234664	Bdnf;Casp8;Creb3l4;Plcb2;Tgm2	mmu05016
mmu05020	Prion diseases	Human Diseases	Neurodegenerative disease	11	902	34	7874	0.000992343	0.00455218	2.82425	C1qa;C1qb;C1qc;C6;Casp12;Ccl5;Egr1;Hc;Il1a;Il1b;Il6	mmu05020
mmu05030	Cocaine addiction	Human Diseases	Substance dependence	4	902	48	7874	0.815978	1	0.727458	Bdnf;Creb3l4;Fosb;Nfkb1	mmu05030
mmu05031	Amphetamine addiction	Human Diseases	Substance dependence	4	902	68	7874	0.960665	1	0.513499	Arc;Creb3l4;Fos;Fosb	mmu05031
mmu05032	Morphine addiction	Human Diseases	Substance dependence	5	902	89	7874	0.980508	1	0.490421	Adcy7;Gabra6;Gng5;Gngt2;Pde3b	mmu05032
mmu05033	Nicotine addiction	Human Diseases	Substance dependence	1	902	40	7874	0.992399	1	0.218237	Gabra6	mmu05033
mmu05034	Alcoholism	Human Diseases	Substance dependence	22	902	182	7874	0.427992	0.902843	1.05521	Bdnf;Creb3l4;Fosb;Gng5;Gngt2;Hist1h2af;Hist1h2ag;Hist1h2ah;Hist1h2ai;Hist1h2an;Hist1h2ao;Hist1h2bh;Hist1h2bj;Hist1h2bk;Hist1h2bl;Hist1h2bm;Hist1h2bn;Hist1h2br;Hist1h3b;Hist1h3c;Hist1h3g;Shc1	mmu05034
mmu05100	Bacterial invasion of epithelial cells	Human Diseases	Infectious disease: bacterial	11	902	74	7874	0.222637	0.624681	1.29763	Arpc1b;Cdh1;Fn1;Hcls1;Itga5;Pik3cd;Rhog;Sept1;Shc1;Was;Wasf2	mmu05100
mmu05132	Salmonella infection	Human Diseases	Infectious disease: bacterial	26	902	78	7874	2.35969e-07	1.54988e-06	2.90983	Arpc1b;Casp1;Ccl3;Ccl4;Cd14;Cxcl1;Cxcl2;Cxcl3;Flna;Flnc;Fos;Ifngr1;Il1a;Il1b;Il6;Lbp;Myd88;Nfkb1;Nos2;Pkn3;Pycard;Rab7b;Rhog;Tlr4;Was;Wasf2	mmu05132
mmu05133	Pertussis	Human Diseases	Infectious disease: bacterial	36	902	76	7874	4.65821e-15	6.73112e-14	4.13502	C1qa;C1qb;C1qc;C1ra;C1rb;C1s1;C1s2;C2;C3;C4b;Casp1;Casp7;Cd14;Fos;Hc;Il10;Il1a;Il1b;Il6;Irak4;Irf1;Irf8;Itga5;Itgam;Itgb2;Ly96;Myd88;Nfkb1;Nlrp3;Nos2;Pycard;Serping1;Ticam2;Tirap;Tlr4;Tnf	mmu05133
mmu05134	Legionellosis	Human Diseases	Infectious disease: bacterial	23	902	57	7874	1.99882e-08	1.37538e-07	3.52243	C3;Casp1;Casp7;Casp8;Cd14;Cxcl1;Cxcl2;Cxcl3;Il1b;Il6;Itgam;Itgb2;Myd88;Naip1;Naip2;Naip5;Naip6;Nfkb1;Nfkb2;Pycard;Tlr2;Tlr4;Tnf	mmu05134
mmu05140	Leishmaniasis	Human Diseases	Infectious disease: parasitic	35	902	66	7874	1.20921e-16	3.49462e-15	4.62928	C3;Cyba;Cybb;Fcgr1;Fcgr3;Fcgr4;Fos;H2-Aa;H2-Ab1;H2-DMb1;H2-DMb2;H2-Ea-ps;H2-Eb1;H2-Oa;H2-Ob;Ifngr1;Il10;Il1a;Il1b;Il4;Irak4;Itgam;Itgb2;Myd88;Ncf1;Ncf2;Ncf4;Nfkb1;Nos2;Ptpn6;Stat1;Tgfb1;Tlr2;Tlr4;Tnf	mmu05140
mmu05142	Chagas disease (American trypanosomiasis)	Human Diseases	Infectious disease: parasitic	36	902	101	7874	1.33777e-10	1.10461e-09	3.1115	C1qa;C1qb;C1qc;C3;Casp8;Ccl12;Ccl2;Ccl3;Ccl5;Cd247;Cd3d;Cd3e;Cd3g;Fas;Fasl;Fos;Gna15;Ifngr1;Il10;Il1b;Il6;Irak4;Myd88;Nfkb1;Nos2;Pik3cd;Plcb2;Serpine1;Tgfb1;Tgfbr2;Tlr2;Tlr4;Tlr6;Tlr9;Tnf;Tnfrsf1a	mmu05142
mmu05143	African trypanosomiasis	Human Diseases	Infectious disease: parasitic	15	902	33	7874	9.65366e-07	6.06502e-06	3.96795	Fas;Fasl;Hba-a1;Hba-a2;Hbb-bs;Hbb-bt;Icam1;Il10;Il1b;Il6;Myd88;Plcb2;Sele;Tlr9;Tnf	mmu05143
mmu05144	Malaria	Human Diseases	Infectious disease: parasitic	31	902	53	7874	1.60767e-16	4.22379e-15	5.10593	Ccl12;Ccl2;Cd36;Cd40;Cd40lg;Comp;Csf3;Hba-a1;Hba-a2;Hbb-bs;Hbb-bt;Icam1;Il10;Il1b;Il6;Itgal;Itgb2;Klrb1b;Klrb1c;Klrb1f;Klrk1;Myd88;Sele;Selp;Tgfb1;Thbs1;Thbs4;Tlr2;Tlr4;Tlr9;Tnf	mmu05144
mmu05145	Toxoplasmosis	Human Diseases	Infectious disease: parasitic	38	902	108	7874	6.3676e-11	5.41246e-10	3.07149	Alox5;Birc3;Casp8;Ccr5;Cd40;Cd40lg;Ciita;H2-Aa;H2-Ab1;H2-DMb1;H2-DMb2;H2-Ea-ps;H2-Eb1;H2-Oa;H2-Ob;Ifngr1;Igtp;Il10;Il10ra;Il10rb;Irak4;Irgm1;Ly96;Myd88;Nfkb1;Nos2;Pik3cg;Pik3r5;Pik3r6;Socs1;Stat1;Stat3;Tgfb1;Tlr11;Tlr2;Tlr4;Tnf;Tnfrsf1a	mmu05145
mmu05146	Amoebiasis	Human Diseases	Infectious disease: parasitic	25	902	105	7874	0.000253399	0.00120053	2.07845	Arg1;Cd14;Col1a2;Col3a1;Fn1;Gna15;Hspb1;Il10;Il1b;Il1r1;Il1r2;Il6;Itgam;Itgb2;Nfkb1;Nos2;Pik3cd;Plcb2;Rab7b;Serpinb6b;Serpinb9b;Tgfb1;Tlr2;Tlr4;Tnf	mmu05146
mmu05150	Staphylococcus aureus infection	Human Diseases	Infectious disease: bacterial	36	902	52	7874	1.19349e-22	1.14973e-20	6.04349	C1qa;C1qb;C1qc;C1ra;C1rb;C1s1;C1s2;C2;C3;C3ar1;C4b;C5ar1;Cfb;Cfh;Fcgr1;Fcgr2b;Fcgr3;Fcgr4;Fpr2;H2-Aa;H2-Ab1;H2-DMb1;H2-DMb2;H2-Ea-ps;H2-Eb1;H2-Oa;H2-Ob;Hc;Icam1;Il10;Itgal;Itgam;Itgb2;Ptafr;Selp;Selplg	mmu05150
mmu05152	Tuberculosis	Human Diseases	Infectious disease: bacterial	62	902	177	7874	6.23496e-17	2.25238e-15	3.05779	Atp6v0d2;C3;Card9;Casp8;Cd14;Cd209a;Cd209b;Cd209c;Cd209d;Cd209e;Cd74;Cebpb;Ciita;Clec4e;Clec7a;Ctsd;Ctss;Fcer1g;Fcgr1;Fcgr2b;Fcgr3;Fcgr4;H2-Aa;H2-Ab1;H2-DMb1;H2-DMb2;H2-Ea-ps;H2-Eb1;H2-Oa;H2-Ob;Ifngr1;Il10;Il10ra;Il10rb;Il1a;Il1b;Il6;Irak4;Itgam;Itgax;Itgb2;Lbp;Lsp1;Malt1;Mrc1;Myd88;Nfkb1;Nod2;Nos2;Stat1;Syk;Tcirg1;Tgfb1;Tirap;Tlr1;Tlr2;Tlr4;Tlr6;Tlr9;Tnf;Tnfrsf1a;Vdr	mmu05152
mmu05160	Hepatitis C	Human Diseases	Infectious disease: viral	21	902	133	7874	0.0784834	0.266526	1.37834	Cldn14;Cldn15;Ddx58;Eif2ak2;Ifit1;Ifnar2;Ikbke;Irf1;Irf7;Irf9;Nfkb1;Oas2;Oas3;Pik3cd;Ripk1;Rnasel;Socs3;Stat1;Stat3;Tnf;Tnfrsf1a	mmu05160
mmu05161	Hepatitis B	Human Diseases	Infectious disease: viral	33	902	143	7874	5.41894e-05	0.000279656	2.0145	Birc5;Casp12;Casp8;Ccna2;Cdk2;Cdk6;Creb3l4;Ddx58;Egr2;Egr3;Fas;Fasl;Fos;Ifih1;Ikbke;Il6;Irf7;Mmp9;Myc;Myd88;Nfatc1;Nfkb1;Pik3cd;Stat1;Stat3;Stat5a;Stat6;Tgfb1;Ticam2;Tirap;Tlr2;Tlr4;Tnf	mmu05161
mmu05162	Measles	Human Diseases	Infectious disease: viral	48	902	133	7874	6.09291e-14	7.33688e-13	3.15049	Cd209a;Cd209b;Cd209c;Cd209d;Cd209e;Cd28;Cd3d;Cd3e;Cd3g;Cdk2;Cdk6;Ddx58;Dok1;Eif2ak2;Fas;Fasl;Fcgr2b;Ifih1;Ifnar2;Ifngr1;Ikbke;Il13;Il1a;Il1b;Il2ra;Il2rb;Il2rg;Il4;Il6;Irak4;Irf7;Irf9;Jak3;Msn;Myd88;Nfkb1;Oas2;Oas3;Pik3cd;Slamf1;Stat1;Stat3;Stat5a;Tlr2;Tlr4;Tlr7;Tlr9;Tnfaip3	mmu05162
mmu05164	Influenza A	Human Diseases	Infectious disease: viral	46	902	166	7874	5.4068e-09	4.00657e-08	2.41902	Casp1;Ccl12;Ccl2;Ccl5;Ciita;Cxcl10;Ddx58;Eif2ak2;Fas;Fasl;H2-Aa;H2-Ab1;H2-DMb1;H2-DMb2;H2-Ea-ps;H2-Eb1;H2-Oa;H2-Ob;Icam1;Ifih1;Ifnar2;Ifngr1;Ikbke;Il1a;Il1b;Il6;Irak4;Irf7;Irf9;Myd88;Nfkb1;Nlrp3;Oas2;Oas3;Pik3cd;Pycard;Rnasel;Rsad2;Socs3;Stat1;Tlr4;Tlr7;Tnf;Tnfrsf1a;Trim25;Try5	mmu05164
mmu05165	Human papillomavirus infection	Human Diseases	Infectious disease: viral	56	902	341	7874	0.00312093	0.012885	1.43358	Bak1;Casp8;Ccna2;Cdk2;Cdk6;Col1a2;Col6a3;Col6a6;Comp;Creb3l4;Eif2ak2;Eif4ebp1;Fas;Fasl;Fn1;Gm10499;Gm11127;H2-Bl;H2-D1;H2-K1;H2-M2;H2-M3;H2-Q1;H2-Q2;H2-Q4;H2-Q6;H2-Q7;H2-T22;H2-T23;H2-T24;Ifnar2;Ikbke;Irf1;Irf9;Isg15;Itga2;Itga5;Itgb3;Itgb5;Itgb7;Mfng;Nfkb1;Oasl1;Oasl2;Pik3cd;Ptger4;Rbl1;Spp1;Stat1;Tcirg1;Thbs1;Thbs4;Tnf;Tnfrsf1a;Vwf;Wnt9b	mmu05165
mmu05166	HTLV-I infection	Human Diseases	Infectious disease: viral	72	902	275	7874	4.51181e-12	4.20617e-11	2.28554	Adcy7;Atf3;Bub1b;Ccnb2;Cd3d;Cd3e;Cd3g;Cd40;Cdc20;Cdkn2a;Cdkn2c;Chek2;Egr1;Egr2;Fos;Gm10499;Gm11127;H2-Aa;H2-Ab1;H2-Bl;H2-D1;H2-DMb1;H2-DMb2;H2-Ea-ps;H2-Eb1;H2-K1;H2-M2;H2-M3;H2-Oa;H2-Ob;H2-Q1;H2-Q2;H2-Q4;H2-Q6;H2-Q7;H2-T22;H2-T23;H2-T24;Icam1;Il15;Il1r1;Il1r2;Il2ra;Il2rb;Il2rg;Il6;Itgal;Itgb2;Jak3;Lck;Ltbr;Msx3;Mybl2;Myc;Nfatc1;Nfkb1;Nfkb2;Pik3cd;Pold4;Pole;Pole2;Pttg1;Spi1;Stat5a;Tgfb1;Tgfbr2;Tl…	mmu05166
mmu05167	Kaposi's sarcoma-associated herpesvirus infection	Human Diseases	Infectious disease: viral	58	902	209	7874	4.87799e-11	4.27193e-10	2.42254	Angpt2;Bak1;C3;Casp8;Ccr1;Ccr3;Ccr4;Ccr5;Ccr8;Cd200r1;Cd86;Cdk6;Cxcl1;Cxcl2;Cxcl3;Eif2ak2;Fas;Fgf2;Fos;Gm10499;Gm11127;Gng5;Gngt2;H2-Bl;H2-D1;H2-K1;H2-M2;H2-M3;H2-Q1;H2-Q2;H2-Q4;H2-Q6;H2-Q7;H2-T22;H2-T23;H2-T24;Hck;Icam1;Ifnar2;Ifngr1;Ikbke;Il6;Irf7;Irf9;Lyn;Myc;Nfatc1;Nfkb1;Pik3cd;Pik3cg;Pik3r5;Pik3r6;Plcg2;Stat1;Stat3;Syk;Tnfrsf1a;Zfp36	mmu05167
mmu05168	Herpes simplex infection	Human Diseases	Infectious disease: viral	66	902	206	7874	1.03196e-15	1.91e-14	2.79683	C3;Casp8;Ccl12;Ccl2;Ccl5;Cd74;Cdk1;Cdk2;Cfp;Ddx58;Eif2ak2;Fas;Fasl;Fos;Gm10499;Gm11127;H2-Aa;H2-Ab1;H2-Bl;H2-D1;H2-DMb1;H2-DMb2;H2-Ea-ps;H2-Eb1;H2-K1;H2-M2;H2-M3;H2-Oa;H2-Ob;H2-Q1;H2-Q2;H2-Q4;H2-Q6;H2-Q7;H2-T22;H2-T23;H2-T24;Hc;Ifih1;Ifit1;Ifnar2;Ifngr1;Ikbke;Il15;Il1b;Il6;Irf7;Irf9;Myd88;Nfkb1;Oas2;Oas3;Pilra;Rnasel;Socs3;Sp100;Stat1;Tap1;Tap2;Tlr2;Tlr9;Tnf;Tnfrsf14;Tnfrsf1a;Tnfsf14;Traf1	mmu05168
mmu05169	Epstein-Barr virus infection	Human Diseases	Infectious disease: viral	47	902	208	7874	2.79985e-06	1.61832e-05	1.97253	Ccna2;Cd19;Cd38;Cd40;Cd44;Cdk1;Cdk2;Ddx58;Eif2ak2;Fgr;Gm10499;Gm11127;H2-Bl;H2-D1;H2-K1;H2-M2;H2-M3;H2-Q1;H2-Q2;H2-Q4;H2-Q6;H2-Q7;H2-T22;H2-T23;H2-T24;Hspb1;Icam1;Il10;Il10ra;Il10rb;Itgal;Jak3;Lyn;Myc;Nfkb1;Nfkb2;Nfkbie;Pik3cd;Plcg2;Ripk1;Spi1;Spn;Stat3;Syk;Tnfaip3;Traf1;Vim	mmu05169
mmu05200	Pathways in cancer	Human Diseases	Cancer: overview	79	902	526	7874	0.00608583	0.0234507	1.31108	Adcy7;Bak1;Bcl2l11;Birc3;Birc5;Casp7;Casp8;Cdh1;Cdk2;Cdk6;Cdkn2a;Cebpa;Cks1b;Cks2;Csf1r;Csf2ra;Csf2rb;Csf2rb2;Csf3r;Cxcr4;Fas;Fasl;Fgf2;Fgf23;Fgfr4;Flt3l;Fn1;Fos;Gng5;Gngt2;Hmox1;Ifnar2;Ifngr1;Igf1;Il12rb1;Il13;Il13ra1;Il15;Il2ra;Il2rb;Il2rg;Il3;Il3ra;Il4;Il4ra;Il5ra;Il6;Il6ra;Il7r;Itga2;Jak3;Lpar5;Mgst1;Mmp2;Mmp9;Myc;Nfe2l2;Nfkb1;Nfkb2;Nos2;Pik3cd;Pim1;Plcb2;Plcg2;Ptger2;Ptger4;Rac2;Rad51;Rasgrp…	mmu05200
mmu05202	Transcriptional misregulation in cancers	Human Diseases	Cancer: overview	42	902	181	7874	4.65525e-06	2.58724e-05	2.02563	Bak1;Bcl2a1a;Bcl2a1b;Bcl2a1d;Birc3;Bmp2k;Cd14;Cd40;Cd86;Cdkn2c;Cebpa;Cebpb;Cebpe;Csf1r;Fcgr1;Fli1;Gzmb;Hhex;Hist1h3b;Hist1h3c;Hist1h3g;Hmga2;Igf1;Il1r2;Il2rb;Il3;Il6;Itgam;Itgb7;Lyl1;Maf;Mmp3;Mmp9;Myc;Nfkb1;Nr4a3;Nupr1;Plau;Runx1;Spi1;Tgfbr2;Traf1	mmu05202
mmu05203	Viral carcinogenesis	Human Diseases	Cancer: overview	56	902	223	7874	6.21649e-09	4.49141e-08	2.19216	Atp6v0d2;Bak1;C3;Casp8;Ccna2;Ccr3;Ccr4;Ccr5;Ccr8;Cdc20;Cdk1;Cdk2;Cdk6;Cdkn2a;Creb3l4;Egr2;Egr3;Eif2ak2;Gm10499;Gm11127;H2-Bl;H2-D1;H2-K1;H2-M2;H2-M3;H2-Q1;H2-Q2;H2-Q4;H2-Q6;H2-Q7;H2-T22;H2-T23;H2-T24;Hist1h2bh;Hist1h2bj;Hist1h2bk;Hist1h2bl;Hist1h2bm;Hist1h2bn;Hist1h2br;Hpn;Irf7;Irf9;Jak3;Ltbr;Lyn;Nfkb1;Nfkb2;Pik3cd;Rbl1;Scin;Sp100;Stat3;Stat5a;Syk;Traf1	mmu05203
mmu05204	Chemical carcinogenesis	Human Diseases	Cancer: overview	8	902	93	7874	0.850495	1	0.750924	Aldh3b1;Cyp1b1;Hpgds;Mgst1;Nat2;Sult1a1;Ugt1a6a;Ugt1a7c	mmu05204
mmu05205	Proteoglycans in cancer	Human Diseases	Cancer: overview	39	902	200	7874	0.000543348	0.0025327	1.70225	Cd44;Cd63;Col1a2;Ctsl;Dcn;Fas;Fasl;Fgf2;Flna;Flnc;Fn1;Hcls1;Hpse;Igf1;Ihh;Iqgap1;Itga2;Itga5;Itgb3;Itgb5;Lum;Mmp2;Mmp9;Msn;Myc;Pik3cd;Plau;Plaur;Plce1;Plcg2;Ptpn6;Sdc4;Stat3;Tgfb1;Thbs1;Tlr2;Tlr4;Tnf;Wnt9b	mmu05205
mmu05206	MicroRNAs in cancer	Human Diseases	Cancer: overview	28	902	142	7874	0.00265722	0.0111295	1.72131	Abcb1b;Bak1;Bcl2l11;Bmf;Cd44;Cdc25c;Cdca5;Cdk6;Cdkn2a;Cyp1b1;Hmga2;Hmox1;Itga5;Itgb3;Kif23;Mmp9;Myc;Nfkb1;Pim1;Plau;Plcg2;Serpinb5;Shc1;Socs1;St14;Stat3;Thbs1;Vim	mmu05206
mmu05210	Colorectal cancer	Human Diseases	Cancer: specific types	9	902	88	7874	0.691608	1	0.892789	Bak1;Bcl2l11;Birc5;Fos;Myc;Pik3cd;Rac2;Tgfb1;Tgfbr2	mmu05210
mmu05211	Renal cell carcinoma	Human Diseases	Cancer: specific types	2	902	66	7874	0.996977	1	0.26453	Pik3cd;Tgfb1	mmu05211
mmu05212	Pancreatic cancer	Human Diseases	Cancer: specific types	11	902	75	7874	0.235968	0.643347	1.28033	Bak1;Cdk6;Cdkn2a;Nfkb1;Pik3cd;Rac2;Rad51;Stat1;Stat3;Tgfb1;Tgfbr2	mmu05212
mmu05213	Endometrial cancer	Human Diseases	Cancer: specific types	4	902	58	7874	0.91205	1	0.602034	Bak1;Cdh1;Myc;Pik3cd	mmu05213
mmu05214	Glioma	Human Diseases	Cancer: specific types	7	902	71	7874	0.719136	1	0.860654	Bak1;Cdk6;Cdkn2a;Igf1;Pik3cd;Plcg2;Shc1	mmu05214
mmu05215	Prostate cancer	Human Diseases	Cancer: specific types	9	902	97	7874	0.795649	1	0.809953	Cdk2;Creb3l4;Igf1;Il1r2;Mmp3;Mmp9;Nfkb1;Pik3cd;Plau	mmu05215
mmu05216	Thyroid cancer	Human Diseases	Cancer: specific types	3	902	37	7874	0.812833	1	0.707796	Bak1;Cdh1;Myc	mmu05216
mmu05217	Basal cell carcinoma	Human Diseases	Cancer: specific types	2	902	63	7874	0.995811	1	0.277127	Bak1;Wnt9b	mmu05217
mmu05218	Melanoma	Human Diseases	Cancer: specific types	8	902	72	7874	0.592158	1	0.969943	Bak1;Cdh1;Cdk6;Cdkn2a;Fgf2;Fgf23;Igf1;Pik3cd	mmu05218
mmu05219	Bladder cancer	Human Diseases	Cancer: specific types	6	902	41	7874	0.327256	0.794765	1.27749	Cdh1;Cdkn2a;Mmp2;Mmp9;Myc;Thbs1	mmu05219
mmu05220	Chronic myeloid leukemia	Human Diseases	Cancer: specific types	11	902	76	7874	0.249592	0.672887	1.26348	Bak1;Cdk6;Cdkn2a;Myc;Nfkb1;Pik3cd;Runx1;Shc1;Stat5a;Tgfb1;Tgfbr2	mmu05220
mmu05221	Acute myeloid leukemia	Human Diseases	Cancer: specific types	19	902	69	7874	0.000188744	0.000909117	2.40377	Bcl2a1a;Bcl2a1b;Bcl2a1d;Cd14;Cebpa;Cebpe;Csf1r;Eif4ebp1;Fcgr1;Il3;Itgam;Myc;Nfkb1;Pik3cd;Pim1;Runx1;Spi1;Stat3;Stat5a	mmu05221
mmu05222	Small cell lung cancer	Human Diseases	Cancer: specific types	13	902	92	7874	0.25146	0.672887	1.23351	Bak1;Birc3;Cdk2;Cdk6;Cks1b;Cks2;Fn1;Itga2;Myc;Nfkb1;Nos2;Pik3cd;Traf1	mmu05222
mmu05223	Non-small cell lung cancer	Human Diseases	Cancer: specific types	8	902	66	7874	0.48946	0.996155	1.05812	Bak1;Cdk6;Cdkn2a;Jak3;Pik3cd;Plcg2;Stat3;Stat5a	mmu05223
mmu05224	Breast cancer	Human Diseases	Cancer: specific types	11	902	147	7874	0.958072	1	0.653227	Bak1;Cdk6;Fgf2;Fgf23;Fos;Igf1;Myc;Nfkb2;Pik3cd;Shc1;Wnt9b	mmu05224
mmu05225	Hepatocellular carcinoma	Human Diseases	Cancer: specific types	13	902	170	7874	0.961481	1	0.667549	Bak1;Cdk6;Cdkn2a;Hmox1;Mgst1;Myc;Nfe2l2;Pik3cd;Plcg2;Shc1;Tgfb1;Tgfbr2;Wnt9b	mmu05225
mmu05226	Gastric cancer	Human Diseases	Cancer: specific types	12	902	149	7874	0.931866	1	0.703046	Abcb1b;Bak1;Cdh1;Cdk2;Fgf2;Fgf23;Myc;Pik3cd;Shc1;Tgfb1;Tgfbr2;Wnt9b	mmu05226
mmu05230	Central carbon metabolism in cancer	Human Diseases	Cancer: overview	7	902	64	7874	0.610704	1	0.954788	Hk2;Hk3;Hkdc1;Myc;Pik3cd;Slc16a3;Slc1a5	mmu05230
mmu05231	Choline metabolism in cancer	Human Diseases	Cancer: overview	8	902	99	7874	0.89357	1	0.705413	Eif4ebp1;Fos;Pik3cd;Pla2g4a;Rac2;Slc44a3;Was;Wasf2	mmu05231
mmu05310	Asthma	Human Diseases	Immune disease	20	902	24	7874	8.48165e-16	1.75085e-14	7.27458	Ccl11;Cd40;Cd40lg;Fcer1a;Fcer1g;H2-Aa;H2-Ab1;H2-DMb1;H2-DMb2;H2-Ea-ps;H2-Eb1;H2-Oa;H2-Ob;Il10;Il13;Il3;Il4;Ms4a2;Prg2;Tnf	mmu05310
mmu05320	Autoimmune thyroid disease	Human Diseases	Immune disease	36	902	71	7874	2.93135e-16	7.05966e-15	4.42622	Cd28;Cd40;Cd40lg;Cd80;Cd86;Ctla4;Fas;Fasl;Gm10499;Gm11127;Gzmb;H2-Aa;H2-Ab1;H2-Bl;H2-D1;H2-DMb1;H2-DMb2;H2-Ea-ps;H2-Eb1;H2-K1;H2-M2;H2-M3;H2-Oa;H2-Ob;H2-Q1;H2-Q2;H2-Q4;H2-Q6;H2-Q7;H2-T22;H2-T23;H2-T24;Il10;Il4;Prf1;Tg	mmu05320
mmu05321	Inflammatiory bowel disease (IBD)	Human Diseases	Immune disease	32	902	59	7874	1.05744e-15	1.91e-14	4.73464	H2-Aa;H2-Ab1;H2-DMb1;H2-DMb2;H2-Ea-ps;H2-Eb1;H2-Oa;H2-Ob;Ifngr1;Il10;Il12rb1;Il13;Il18r1;Il18rap;Il1a;Il1b;Il21r;Il2rg;Il4;Il4ra;Il6;Maf;Nfatc1;Nfkb1;Nod2;Stat1;Stat3;Stat6;Tgfb1;Tlr2;Tlr4;Tnf	mmu05321
mmu05322	Systemic lupus erythematosus	Human Diseases	Immune disease	46	902	126	7874	1.26348e-13	1.4044e-12	3.18696	C1qa;C1qb;C1qc;C1ra;C1rb;C1s1;C1s2;C2;C3;C4b;C6;Cd28;Cd40;Cd40lg;Cd80;Cd86;Fcgr1;Fcgr4;H2-Aa;H2-Ab1;H2-DMb1;H2-DMb2;H2-Ea-ps;H2-Eb1;H2-Oa;H2-Ob;Hc;Hist1h2af;Hist1h2ag;Hist1h2ah;Hist1h2ai;Hist1h2an;Hist1h2ao;Hist1h2bh;Hist1h2bj;Hist1h2bk;Hist1h2bl;Hist1h2bm;Hist1h2bn;Hist1h2br;Hist1h3b;Hist1h3c;Hist1h3g;Il10;Tnf;Trim21	mmu05322
mmu05323	Rheumatoid arthritis	Human Diseases	Immune disease	37	902	82	7874	1.35511e-14	1.78012e-13	3.93892	Acp5;Atp6v0d2;Atp6v0e;Ccl12;Ccl2;Ccl3;Ccl5;Cd28;Cd80;Cd86;Csf1;Ctla4;Ctsk;Ctsl;Fos;H2-Aa;H2-Ab1;H2-DMb1;H2-DMb2;H2-Ea-ps;H2-Eb1;H2-Oa;H2-Ob;Icam1;Il15;Il1a;Il1b;Il6;Itgal;Itgb2;Ltb;Mmp3;Tcirg1;Tgfb1;Tlr2;Tlr4;Tnf	mmu05323
mmu05330	Allograft rejection	Human Diseases	Immune disease	35	902	56	7874	7.93471e-20	3.82189e-18	5.45593	Cd28;Cd40;Cd40lg;Cd80;Cd86;Fas;Fasl;Gm10499;Gm11127;Gzmb;H2-Aa;H2-Ab1;H2-Bl;H2-D1;H2-DMb1;H2-DMb2;H2-Ea-ps;H2-Eb1;H2-K1;H2-M2;H2-M3;H2-Oa;H2-Ob;H2-Q1;H2-Q2;H2-Q4;H2-Q6;H2-Q7;H2-T22;H2-T23;H2-T24;Il10;Il4;Prf1;Tnf	mmu05330
mmu05332	Graft-versus-host disease	Human Diseases	Immune disease	37	902	58	7874	2.40931e-21	1.39258e-19	5.56881	Cd28;Cd80;Cd86;Fas;Fasl;Gm10499;Gm11127;Gzmb;H2-Aa;H2-Ab1;H2-Bl;H2-D1;H2-DMb1;H2-DMb2;H2-Ea-ps;H2-Eb1;H2-K1;H2-M2;H2-M3;H2-Oa;H2-Ob;H2-Q1;H2-Q2;H2-Q4;H2-Q6;H2-Q7;H2-T22;H2-T23;H2-T24;Il1a;Il1b;Il6;Klra3;Klrc1;Klrd1;Prf1;Tnf	mmu05332
mmu05340	Primary immunodeficiency	Human Diseases	Immune disease	19	902	35	7874	7.45977e-10	5.67335e-09	4.73887	Ada;Blnk;Btk;Cd19;Cd3d;Cd3e;Cd40;Cd40lg;Cd8b1;Ciita;Icos;Il2rg;Il7r;Jak3;Lck;Ptprc;Tap1;Tap2;Tnfrsf13b	mmu05340
mmu05410	Hypertrophic cardiomyopathy (HCM)	Human Diseases	Cardiovascular disease	10	902	86	7874	0.530538	1	1.01506	Igf1;Il6;Itga2;Itga5;Itgb3;Itgb5;Itgb7;Tgfb1;Tnf;Tnnc1	mmu05410
mmu05412	Arrhythmogenic right ventricular cardiomyopathy (ARVC)	Human Diseases	Cardiovascular disease	5	902	72	7874	0.92709	1	0.606215	Itga2;Itga5;Itgb3;Itgb5;Itgb7	mmu05412
mmu05414	Dilated cardiomyopathy (DCM)	Human Diseases	Cardiovascular disease	10	902	88	7874	0.561085	1	0.991988	Adcy7;Igf1;Itga2;Itga5;Itgb3;Itgb5;Itgb7;Tgfb1;Tnf;Tnnc1	mmu05414
mmu05416	Viral myocarditis	Human Diseases	Cardiovascular disease	34	902	80	7874	1.36115e-12	1.35646e-11	3.71003	Casp8;Cd28;Cd40;Cd40lg;Cd80;Cd86;Gm10499;Gm11127;H2-Aa;H2-Ab1;H2-Bl;H2-D1;H2-DMb1;H2-DMb2;H2-Ea-ps;H2-Eb1;H2-K1;H2-M2;H2-M3;H2-Oa;H2-Ob;H2-Q1;H2-Q2;H2-Q4;H2-Q6;H2-Q7;H2-T22;H2-T23;H2-T24;Icam1;Itgal;Itgb2;Prf1;Rac2	mmu05416
mmu05418	Fluid shear stress and atherosclerosis	Human Diseases	Cardiovascular disease	26	902	142	7874	0.010057	0.038243	1.59836	Ccl12;Ccl2;Ctsl;Cyba;Fos;Hmox1;Icam1;Il1a;Il1b;Il1r1;Il1r2;Itgb3;Mgst1;Mmp2;Mmp9;Ncf1;Ncf2;Nfe2l2;Nfkb1;Pik3cd;Rac2;Sdc4;Sele;Tnf;Tnfrsf1a;Trpv4	mmu05418
