# Supplementary material for: Identification and coregulation pattern analysis of long noncoding RNAs in the mouse brain after Angiostrongylus cantonensis infection
Source: Parasit Vectors. 2024 May 7;17:205. doi: 10.1186/s13071-024-06278-6 (PMC11077716; doi:10.1186/s13071-024-06278-6)
Supplement: Supplementary file 9 — Additional file 9: Table S9. Differential lncRNA and mRNA co-expression data. [file 13071_2024_6278_MOESM9_ESM.xlsx]

## Sheet: top300.miRNA-lncRNA.infected-14
id	term	ListHits	pval	Gene
mmu-miR-135a-2-3p	560	1	0	TCONS_00014313
mmu-miR-27a-3p	3436	1	0	XR_001784862.1
mmu-miR-1905	1521	6	4.24772e-05	ENSMUST00000152754
mmu-miR-1905	1521	6	4.24772e-05	ENSMUST00000161797
mmu-miR-1905	1521	6	4.24772e-05	ENSMUST00000228259
mmu-miR-1905	1521	6	4.24772e-05	NR_130973.1
mmu-miR-1905	1521	6	4.24772e-05	XR_381348.3
mmu-miR-1905	1521	6	4.24772e-05	XR_872585.2
mmu-miR-7659-3p	1515	5	6.19341e-05	ENSMUST00000093501
mmu-miR-7659-3p	1515	5	6.19341e-05	ENSMUST00000161150
mmu-miR-7659-3p	1515	5	6.19341e-05	ENSMUST00000162353
mmu-miR-7659-3p	1515	5	6.19341e-05	NR_130959.1
mmu-miR-7659-3p	1515	5	6.19341e-05	XR_871335.2
mmu-miR-6997-3p	561	4	0.000118505	ENSMUST00000173624
mmu-miR-6997-3p	561	4	0.000118505	TCONS_00005074
mmu-miR-6997-3p	561	4	0.000118505	XR_001778316.1
mmu-miR-6997-3p	561	4	0.000118505	XR_378619.3
mmu-miR-365-2-5p	1041	8	0.000178293	NR_030734.1
mmu-miR-365-2-5p	1041	8	0.000178293	XR_001782878.1
mmu-miR-365-2-5p	1041	8	0.000178293	XR_001782879.1
mmu-miR-365-2-5p	1041	8	0.000178293	XR_377782.2
mmu-miR-365-2-5p	1041	8	0.000178293	XR_388816.1
mmu-miR-365-2-5p	1041	8	0.000178293	XR_865440.2
mmu-miR-365-2-5p	1041	8	0.000178293	XR_873492.1
mmu-miR-365-2-5p	1041	8	0.000178293	XR_875943.1
mmu-miR-6385	1950	2	0.0003095	NR_027966.1
mmu-miR-6385	1950	2	0.0003095	XR_385491.3
mmu-miR-28a-3p	6147	3	0.000339027	XR_001782813.1
mmu-miR-28a-3p	6147	3	0.000339027	XR_001782817.1
mmu-miR-28a-3p	6147	3	0.000339027	XR_001782820.1
mmu-miR-139-5p	469	4	0.000365523	ENSMUST00000128800
mmu-miR-139-5p	469	4	0.000365523	XR_001782837.1
mmu-miR-139-5p	469	4	0.000365523	XR_001782838.1
mmu-miR-139-5p	469	4	0.000365523	XR_867326.1
mmu-miR-2137	3215	13	0.000405305	ENSMUST00000177363
mmu-miR-2137	3215	13	0.000405305	ENSMUST00000180928
mmu-miR-2137	3215	13	0.000405305	ENSMUST00000195898
mmu-miR-2137	3215	13	0.000405305	ENSMUST00000195990
mmu-miR-2137	3215	13	0.000405305	ENSMUST00000199941
mmu-miR-2137	3215	13	0.000405305	ENSMUST00000204094
mmu-miR-2137	3215	13	0.000405305	ENSMUST00000212899
mmu-miR-2137	3215	13	0.000405305	ENSMUST00000222424
mmu-miR-2137	3215	13	0.000405305	NR_015468.1
mmu-miR-2137	3215	13	0.000405305	TCONS_00012089
mmu-miR-2137	3215	13	0.000405305	TCONS_00012090
mmu-miR-2137	3215	13	0.000405305	XR_001784233.1
mmu-miR-2137	3215	13	0.000405305	XR_001784234.1
mmu-miR-129b-3p	7367	2	0.000531374	ENSMUST00000164104
mmu-miR-129b-3p	7367	2	0.000531374	ENSMUST00000227597
mmu-miR-146a-3p	7367	1	0.000646141	ENSMUST00000164104
mmu-miR-1949	1120	1	0.000646141	ENSMUST00000213234
mmu-miR-470-3p	2134	1	0.000646141	NR_036453.1
mmu-miR-7118-3p	4386	1	0.000646141	XR_880697.2
mmu-miR-7670-3p	4562	1	0.000646141	XR_865726.1
mmu-miR-7a-2-3p	5421	1	0.000646141	XR_001779586.1
mmu-miR-7666-5p	790	7	0.000693057	ENSMUST00000127706
mmu-miR-7666-5p	790	7	0.000693057	ENSMUST00000146294
mmu-miR-7666-5p	790	7	0.000693057	ENSMUST00000177239
mmu-miR-7666-5p	790	7	0.000693057	XR_001779282.1
mmu-miR-7666-5p	790	7	0.000693057	XR_001779283.1
mmu-miR-7666-5p	790	7	0.000693057	XR_376460.3
mmu-miR-7666-5p	790	7	0.000693057	XR_867416.2
mmu-miR-496a-5p	3150	3	0.000955778	ENSMUST00000223529
mmu-miR-496a-5p	3150	3	0.000955778	ENSMUST00000233486
mmu-miR-496a-5p	3150	3	0.000955778	NR_131930.1
mmu-miR-693-3p	2740	2	0.00122757	XR_381348.3
mmu-miR-693-3p	2740	2	0.00122757	XR_872585.2
mmu-miR-5104	2434	7	0.00144944	TCONS_00026948
mmu-miR-5104	2434	7	0.00144944	TCONS_00026951
mmu-miR-5104	2434	7	0.00144944	TCONS_00026952
mmu-miR-5104	2434	7	0.00144944	TCONS_00026953
mmu-miR-5104	2434	7	0.00144944	XR_001780105.1
mmu-miR-5104	2434	7	0.00144944	XR_001781328.1
mmu-miR-5104	2434	7	0.00144944	XR_378946.3
mmu-miR-470-5p	2171	3	0.00145343	NR_015500.3
mmu-miR-470-5p	2171	3	0.00145343	XR_378387.2
mmu-miR-470-5p	2171	3	0.00145343	XR_881907.2
mmu-miR-7685-5p	1756	3	0.00175958	ENSMUST00000180928
mmu-miR-7685-5p	1756	3	0.00175958	XR_879821.1
mmu-miR-7685-5p	1756	3	0.00175958	XR_880992.2
mmu-let-7a-5p	3287	1	0.00190564	XR_877322.2
mmu-miR-107-5p	738	1	0.00190564	XR_382319.1
mmu-miR-208a-5p	4156	1	0.00190564	XR_868016.2
mmu-miR-7067-3p	2095	1	0.00190564	ENSMUST00000238080
mmu-miR-3092-5p	1764	3	0.00343158	ENSMUST00000235942
mmu-miR-3092-5p	1764	3	0.00343158	NR_045194.1
mmu-miR-3092-5p	1764	3	0.00343158	XR_385491.3
mmu-miR-103-2-5p	738	1	0.00374697	XR_382319.1
mmu-miR-138-1-3p	2035	1	0.00374697	XR_001778261.1
mmu-miR-218-2-3p	4757	1	0.00374697	ENSMUST00000234020
mmu-miR-7073-3p	2327	1	0.00374697	TCONS_00023165
mmu-miR-216c-3p	1512	2	0.00387378	ENSMUST00000188155
mmu-miR-216c-3p	1512	2	0.00387378	XR_386703.3
mmu-miR-669b-3p	9190	2	0.00387378	XR_001780564.1
mmu-miR-669b-3p	9190	2	0.00387378	XR_388957.3
mmu-miR-1900	519	15	0.00429686	ENSMUST00000137184
mmu-miR-1900	519	15	0.00429686	ENSMUST00000149574
mmu-miR-1900	519	15	0.00429686	ENSMUST00000149974
mmu-miR-1900	519	15	0.00429686	ENSMUST00000152754
mmu-miR-1900	519	15	0.00429686	ENSMUST00000189909
mmu-miR-1900	519	15	0.00429686	ENSMUST00000195990
mmu-miR-1900	519	15	0.00429686	ENSMUST00000199941
mmu-miR-1900	519	15	0.00429686	ENSMUST00000228514
mmu-miR-1900	519	15	0.00429686	ENSMUST00000233097
mmu-miR-1900	519	15	0.00429686	NR_040470.1
mmu-miR-1900	519	15	0.00429686	NR_130973.1
mmu-miR-1900	519	15	0.00429686	TCONS_00003884
mmu-miR-1900	519	15	0.00429686	XR_001779575.1
mmu-miR-1900	519	15	0.00429686	XR_389194.2
mmu-miR-1900	519	15	0.00429686	XR_389196.2
mmu-miR-1291	4515	3	0.00457361	NR_015465.2
mmu-miR-1291	4515	3	0.00457361	XR_001784813.1
mmu-miR-1291	4515	3	0.00457361	XR_001784820.1
mmu-miR-6360	2071	2	0.00483781	ENSMUST00000217882
mmu-miR-6360	2071	2	0.00483781	NR_045778.1
mmu-miR-6967-5p	337	4	0.00502415	ENSMUST00000223730
mmu-miR-6967-5p	337	4	0.00502415	NR_045065.1
mmu-miR-6967-5p	337	4	0.00502415	XR_001778911.1
mmu-miR-6967-5p	337	4	0.00502415	XR_384163.2
mmu-miR-7045-5p	570	16	0.00514261	ENSMUST00000079376
mmu-miR-7045-5p	570	16	0.00514261	ENSMUST00000132264
mmu-miR-7045-5p	570	16	0.00514261	ENSMUST00000149070
mmu-miR-7045-5p	570	16	0.00514261	ENSMUST00000205047
mmu-miR-7045-5p	570	16	0.00514261	ENSMUST00000212007
mmu-miR-7045-5p	570	16	0.00514261	ENSMUST00000215913
mmu-miR-7045-5p	570	16	0.00514261	NR_040301.1
mmu-miR-7045-5p	570	16	0.00514261	NR_040302.1
mmu-miR-7045-5p	570	16	0.00514261	TCONS_00005074
mmu-miR-7045-5p	570	16	0.00514261	XR_001778316.1
mmu-miR-7045-5p	570	16	0.00514261	XR_375275.3
mmu-miR-7045-5p	570	16	0.00514261	XR_378425.3
mmu-miR-7045-5p	570	16	0.00514261	XR_378619.3
mmu-miR-7045-5p	570	16	0.00514261	XR_870053.2
mmu-miR-7045-5p	570	16	0.00514261	XR_870687.1
mmu-miR-7045-5p	570	16	0.00514261	XR_881907.2
mmu-miR-149-5p	1886	13	0.00525904	ENSMUST00000136218
mmu-miR-149-5p	1886	13	0.00525904	ENSMUST00000168990
mmu-miR-149-5p	1886	13	0.00525904	ENSMUST00000215920
mmu-miR-149-5p	1886	13	0.00525904	TCONS_00026919
mmu-miR-149-5p	1886	13	0.00525904	XR_001778202.1
mmu-miR-149-5p	1886	13	0.00525904	XR_001778316.1
mmu-miR-149-5p	1886	13	0.00525904	XR_378043.3
mmu-miR-149-5p	1886	13	0.00525904	XR_378619.3
mmu-miR-149-5p	1886	13	0.00525904	XR_385491.3
mmu-miR-149-5p	1886	13	0.00525904	XR_386381.3
mmu-miR-149-5p	1886	13	0.00525904	XR_389194.2
mmu-miR-149-5p	1886	13	0.00525904	XR_865440.2
mmu-miR-149-5p	1886	13	0.00525904	XR_870053.2
mmu-miR-7687-5p	1886	32	0.00556532	ENSMUST00000136218
mmu-miR-7687-5p	1886	32	0.00556532	ENSMUST00000140754
mmu-miR-7687-5p	1886	32	0.00556532	ENSMUST00000195990
mmu-miR-7687-5p	1886	32	0.00556532	ENSMUST00000199941
mmu-miR-7687-5p	1886	32	0.00556532	ENSMUST00000205047
mmu-miR-7687-5p	1886	32	0.00556532	ENSMUST00000222424
mmu-miR-7687-5p	1886	32	0.00556532	ENSMUST00000229584
mmu-miR-7687-5p	1886	32	0.00556532	NR_015468.1
mmu-miR-7687-5p	1886	32	0.00556532	NR_027966.1
mmu-miR-7687-5p	1886	32	0.00556532	NR_030734.1
mmu-miR-7687-5p	1886	32	0.00556532	NR_037954.1
mmu-miR-7687-5p	1886	32	0.00556532	NR_038151.1
mmu-miR-7687-5p	1886	32	0.00556532	NR_045065.1
mmu-miR-7687-5p	1886	32	0.00556532	TCONS_00003884
mmu-miR-7687-5p	1886	32	0.00556532	TCONS_00010051
mmu-miR-7687-5p	1886	32	0.00556532	XR_001778202.1
mmu-miR-7687-5p	1886	32	0.00556532	XR_001778316.1
mmu-miR-7687-5p	1886	32	0.00556532	XR_001779575.1
mmu-miR-7687-5p	1886	32	0.00556532	XR_375275.3
mmu-miR-7687-5p	1886	32	0.00556532	XR_377567.1
mmu-miR-7687-5p	1886	32	0.00556532	XR_378425.3
mmu-miR-7687-5p	1886	32	0.00556532	XR_378619.3
mmu-miR-7687-5p	1886	32	0.00556532	XR_382032.2
mmu-miR-7687-5p	1886	32	0.00556532	XR_384163.2
mmu-miR-7687-5p	1886	32	0.00556532	XR_388125.1
mmu-miR-7687-5p	1886	32	0.00556532	XR_391212.1
mmu-miR-7687-5p	1886	32	0.00556532	XR_868422.2
mmu-miR-7687-5p	1886	32	0.00556532	XR_869220.1
mmu-miR-7687-5p	1886	32	0.00556532	XR_870053.2
mmu-miR-7687-5p	1886	32	0.00556532	XR_874955.1
mmu-miR-7687-5p	1886	32	0.00556532	XR_880562.2
mmu-miR-7687-5p	1886	32	0.00556532	XR_880563.2
mmu-let-7g-3p	676	2	0.005934	ENSMUST00000146679
mmu-let-7g-3p	676	2	0.005934	NR_132309.1
mmu-miR-327	2403	3	0.00594668	ENSMUST00000091324
mmu-miR-327	2403	3	0.00594668	ENSMUST00000212988
mmu-miR-327	2403	3	0.00594668	XR_001784813.1
mmu-miR-210-5p	3004	4	0.00608387	ENSMUST00000174287
mmu-miR-210-5p	3004	4	0.00608387	ENSMUST00000235045
mmu-miR-210-5p	3004	4	0.00608387	NR_003513.3
mmu-miR-210-5p	3004	4	0.00608387	NR_045046.1
mmu-miR-196b-3p	1703	1	0.00613978	XR_383486.1
mmu-miR-222-5p	2773	1	0.00613978	NR_040353.1
mmu-miR-8098	1703	1	0.00613978	XR_383486.1
mmu-miR-8107	1444	1	0.00613978	ENSMUST00000126240
mmu-miR-883a-5p	5262	1	0.00613978	TCONS_00012154
mmu-miR-151-5p	2712	3	0.00672575	ENSMUST00000143956
mmu-miR-151-5p	2712	3	0.00672575	XR_001779282.1
mmu-miR-151-5p	2712	3	0.00672575	XR_001779283.1
mmu-miR-670-5p	1764	2	0.00716679	ENSMUST00000235942
mmu-miR-670-5p	1764	2	0.00716679	XR_375275.3
mmu-miR-677-3p	1675	10	0.00800326	ENSMUST00000146404
mmu-miR-677-3p	1675	10	0.00800326	ENSMUST00000193993
mmu-miR-677-3p	1675	10	0.00800326	ENSMUST00000205047
mmu-miR-677-3p	1675	10	0.00800326	NR_015500.3
mmu-miR-677-3p	1675	10	0.00800326	XR_001782813.1
mmu-miR-677-3p	1675	10	0.00800326	XR_001782817.1
mmu-miR-677-3p	1675	10	0.00800326	XR_001782820.1
mmu-miR-677-3p	1675	10	0.00800326	XR_377319.3
mmu-miR-677-3p	1675	10	0.00800326	XR_871276.2
mmu-miR-677-3p	1675	10	0.00800326	XR_874955.1
mmu-miR-15a-3p	2096	3	0.00847991	XR_001780375.1
mmu-miR-15a-3p	2096	3	0.00847991	XR_379386.2
mmu-miR-15a-3p	2096	3	0.00847991	XR_871335.2
mmu-miR-342-3p	665	2	0.00853998	ENSMUST00000173695
mmu-miR-342-3p	665	2	0.00853998	XR_868023.1
mmu-miR-673-5p	1869	8	0.00890867	ENSMUST00000169111
mmu-miR-673-5p	1869	8	0.00890867	ENSMUST00000189853
mmu-miR-673-5p	1869	8	0.00890867	ENSMUST00000204123
mmu-miR-673-5p	1869	8	0.00890867	NR_015499.2
mmu-miR-673-5p	1869	8	0.00890867	TCONS_00023165
mmu-miR-673-5p	1869	8	0.00890867	XR_378946.3
mmu-miR-673-5p	1869	8	0.00890867	XR_381348.3
mmu-miR-673-5p	1869	8	0.00890867	XR_872585.2
mmu-miR-1936	1102	1	0.00905493	XR_874691.2
mmu-miR-494-5p	3433	1	0.00905493	NR_045838.1
mmu-miR-496b	2731	1	0.00905493	NR_045346.1
mmu-miR-6996-5p	695	1	0.00905493	ENSMUST00000237448
mmu-miR-7220-5p	2573	5	0.00937822	ENSMUST00000180951
mmu-miR-7220-5p	2573	5	0.00937822	NR_029475.1
mmu-miR-7220-5p	2573	5	0.00937822	XR_865310.1
mmu-miR-7220-5p	2573	5	0.00937822	XR_876420.2
mmu-miR-7220-5p	2573	5	0.00937822	XR_880546.2
mmu-miR-7029-3p	1430	6	0.00961363	ENSMUST00000150600
mmu-miR-7029-3p	1430	6	0.00961363	ENSMUST00000180693
mmu-miR-7029-3p	1430	6	0.00961363	ENSMUST00000185218
mmu-miR-7029-3p	1430	6	0.00961363	NR_045753.1
mmu-miR-7029-3p	1430	6	0.00961363	XR_001779575.1
mmu-miR-7029-3p	1430	6	0.00961363	XR_865726.1
mmu-miR-3057-3p	605	13	0.00971755	ENSMUST00000180579
mmu-miR-3057-3p	605	13	0.00971755	ENSMUST00000183028
mmu-miR-3057-3p	605	13	0.00971755	NR_015472.1
mmu-miR-3057-3p	605	13	0.00971755	XR_001780105.1
mmu-miR-3057-3p	605	13	0.00971755	XR_377776.1
mmu-miR-3057-3p	605	13	0.00971755	XR_381404.3
mmu-miR-3057-3p	605	13	0.00971755	XR_384366.3
mmu-miR-3057-3p	605	13	0.00971755	XR_868016.2
mmu-miR-3057-3p	605	13	0.00971755	XR_872352.1
mmu-miR-3057-3p	605	13	0.00971755	XR_876630.2
mmu-miR-3057-3p	605	13	0.00971755	XR_880546.2
mmu-miR-3057-3p	605	13	0.00971755	XR_882219.1
mmu-miR-3057-3p	605	13	0.00971755	XR_882220.1
mmu-miR-1911-5p	5673	2	0.0100568	XR_001779332.1
mmu-miR-1911-5p	5673	2	0.0100568	XR_874916.1
mmu-miR-1249-3p	1391	3	0.010509	ENSMUST00000192568
mmu-miR-1249-3p	1391	3	0.010509	NR_033148.1
mmu-miR-1249-3p	1391	3	0.010509	XR_388957.3
mmu-miR-669h-3p	7032	2	0.01172	XR_385491.3
mmu-miR-669h-3p	7032	2	0.01172	XR_388957.3
mmu-miR-125b-1-3p	3304	1	0.0124643	NR_033503.1
mmu-miR-378b	1833	1	0.0124643	XR_872352.1
mmu-miR-487b-5p	722	1	0.0124643	ENSMUST00000183054
mmu-miR-3091-5p	822	4	0.0128213	ENSMUST00000160309
mmu-miR-3091-5p	822	4	0.0128213	ENSMUST00000218264
mmu-miR-3091-5p	822	4	0.0128213	XR_373705.2
mmu-miR-3091-5p	822	4	0.0128213	XR_375329.3
mmu-miR-6949-3p	3522	2	0.0135318	ENSMUST00000180955
mmu-miR-6949-3p	3522	2	0.0135318	XR_001779586.1
mmu-miR-6956-5p	1391	6	0.0139752	ENSMUST00000192568
mmu-miR-6956-5p	1391	6	0.0139752	ENSMUST00000215913
mmu-miR-6956-5p	1391	6	0.0139752	ENSMUST00000221931
mmu-miR-6956-5p	1391	6	0.0139752	NR_015465.2
mmu-miR-6956-5p	1391	6	0.0139752	NR_045079.1
mmu-miR-6956-5p	1391	6	0.0139752	XR_870687.1
mmu-miR-709	1780	52	0.0151146	ENSMUST00000067618
mmu-miR-709	1780	52	0.0151146	ENSMUST00000069880
mmu-miR-709	1780	52	0.0151146	ENSMUST00000152803
mmu-miR-709	1780	52	0.0151146	ENSMUST00000159053
mmu-miR-709	1780	52	0.0151146	ENSMUST00000160126
mmu-miR-709	1780	52	0.0151146	ENSMUST00000177239
mmu-miR-709	1780	52	0.0151146	ENSMUST00000177363
mmu-miR-709	1780	52	0.0151146	ENSMUST00000180445
mmu-miR-709	1780	52	0.0151146	ENSMUST00000180579
mmu-miR-709	1780	52	0.0151146	ENSMUST00000180951
mmu-miR-709	1780	52	0.0151146	ENSMUST00000181190
mmu-miR-709	1780	52	0.0151146	ENSMUST00000181486
mmu-miR-709	1780	52	0.0151146	ENSMUST00000182145
mmu-miR-709	1780	52	0.0151146	ENSMUST00000188474
mmu-miR-709	1780	52	0.0151146	ENSMUST00000198086
mmu-miR-709	1780	52	0.0151146	ENSMUST00000208302
mmu-miR-709	1780	52	0.0151146	ENSMUST00000215913
mmu-miR-709	1780	52	0.0151146	ENSMUST00000221765
mmu-miR-709	1780	52	0.0151146	ENSMUST00000223440
mmu-miR-709	1780	52	0.0151146	ENSMUST00000234020
mmu-miR-709	1780	52	0.0151146	NR_015470.1
mmu-miR-709	1780	52	0.0151146	NR_028126.1
mmu-miR-709	1780	52	0.0151146	NR_033305.1
mmu-miR-709	1780	52	0.0151146	NR_040277.1
mmu-miR-709	1780	52	0.0151146	NR_045641.1
mmu-miR-709	1780	52	0.0151146	NR_078345.1
mmu-miR-709	1780	52	0.0151146	TCONS_00005074
mmu-miR-709	1780	52	0.0151146	TCONS_00017664
