# Supplementary material for: Identification and coregulation pattern analysis of long noncoding RNAs in the mouse brain after Angiostrongylus cantonensis infection
Source: Parasit Vectors. 2024 May 7;17:205. doi: 10.1186/s13071-024-06278-6 (PMC11077716; doi:10.1186/s13071-024-06278-6)
Supplement: Supplementary file 10 — Additional file 10: Table S10. LncRNA-miRNA target interaction data. [file 13071_2024_6278_MOESM10_ESM.xlsx]

## Sheet: correxpress_result_cor0.80p0.05
Num	lncRNA	mRNA	CorrelationCoefficient	p-value
1	ENSMUST00000196216	Try5	1	0
2	XR_869889.1	Try5	1	0
3	XR_383512.2	Try5	1	1.849e-32
4	ENSMUST00000173980	Try5	1	1.849e-32
5	ENSMUST00000191384	Try5	1	7.396e-32
6	XR_867630.1	Try5	1	7.396e-32
7	XR_001784531.1	Try5	1	7.396e-32
8	ENSMUST00000206590	Try5	1	7.396e-32
9	ENSMUST00000185627	Gm38958	1	1.28e-13
10	ENSMUST00000197178	Klk1b27	1	3.332e-10
11	XR_001782879.1	Gm5483	1	2.232e-09
12	ENSMUST00000128634	Ms4a7	0.9999	5.58e-09
13	ENSMUST00000233486	Try5	0.9999	7.305e-09
14	ENSMUST00000161943	Tgfbi	0.9999	8.428e-09
15	ENSMUST00000206358	Cd3g	0.9999	8.526e-09
16	XR_001782651.1	Gphb5	0.9999	1.142e-08
17	ENSMUST00000221931	Gm38958	0.9999	1.383e-08
18	XR_874006.2	Xlr4a	0.9999	1.531e-08
19	NR_045079.1	Oas2	0.9999	2.093e-08
20	ENSMUST00000222424	Il9r	0.9998	3.438e-08
21	ENSMUST00000216597	Ctsb	0.9998	4.15e-08
22	ENSMUST00000216597	Gm5150	0.9998	4.667e-08
23	ENSMUST00000188232	Ctse	0.9998	4.71e-08
24	ENSMUST00000227016	Clec2d	0.9998	4.945e-08
25	ENSMUST00000188232	Lcp2	0.9998	5.036e-08
26	ENSMUST00000206358	Atp6v0e	0.9998	5.19e-08
27	ENSMUST00000128634	Car6	0.9998	5.437e-08
28	XR_373705.2	Gm40892	0.9998	5.5e-08
29	ENSMUST00000196396	Fam159a	0.9998	5.518e-08
30	XR_379477.2	Gata1	0.9998	5.825e-08
31	ENSMUST00000206358	Dhx58	0.9998	5.907e-08
32	ENSMUST00000168048	Tmem254c	0.9998	5.953e-08
33	ENSMUST00000218264	Gcnt1	0.9998	7.085e-08
34	XR_869176.2	Hoxd8	0.9998	7.492e-08
35	XR_874006.2	Fcgr4	0.9998	7.701e-08
36	ENSMUST00000218264	Ly9	0.9998	7.905e-08
37	ENSMUST00000216597	Ctsz	0.9998	8.249e-08
38	ENSMUST00000216597	B430306N03Rik	0.9998	8.268e-08
39	ENSMUST00000238097	Gm38958	0.9998	8.58e-08
40	ENSMUST00000128634	Emilin2	0.9998	8.848e-08
41	ENSMUST00000181444	Tfec	0.9998	8.933e-08
42	NR_040431.1	Serpinb6b	0.9997	1.075e-07
43	ENSMUST00000128634	Syk	0.9997	1.076e-07
44	ENSMUST00000216597	Pik3ap1	0.9997	1.126e-07
45	XR_871035.2	3830403N18Rik	0.9997	1.22e-07
46	ENSMUST00000128634	Vrk1	0.9997	1.225e-07
47	ENSMUST00000188232	Mmp10	0.9997	1.242e-07
48	ENSMUST00000216597	Laptm5	0.9997	1.377e-07
49	ENSMUST00000128634	Rab3il1	0.9997	1.422e-07
50	NR_130959.1	Fam159a	0.9997	1.431e-07
51	ENSMUST00000216597	Cyba	0.9997	1.448e-07
52	ENSMUST00000216597	Itgam	0.9997	1.48e-07
53	XR_378387.2	Abcg8	0.9997	1.558e-07
54	XR_880087.1	Slc2a9	0.9997	1.596e-07
55	NR_130973.1	Itih4	0.9997	1.626e-07
56	ENSMUST00000067618	Col3a1	0.9997	1.761e-07
57	ENSMUST00000216597	Gpr132	0.9997	1.836e-07
58	ENSMUST00000227016	Cysltr1	0.9996	1.848e-07
59	ENSMUST00000139492	Eif4ebp1	0.9996	1.858e-07
60	XR_001779727.1	Klk1b27	0.9996	1.998e-07
61	ENSMUST00000123949	Tmem254c	0.9996	2.024e-07
62	XR_388791.2	Sirpb1b	0.9996	2.19e-07
63	ENSMUST00000216597	Nfkb2	0.9996	2.404e-07
64	ENSMUST00000218264	Ifi44l	0.9996	2.468e-07
65	ENSMUST00000216597	Hexa	0.9996	2.501e-07
66	ENSMUST00000206358	Gpnmb	0.9996	2.78e-07
67	NR_130973.1	Ccr7	0.9996	2.786e-07
68	XR_385062.2	Cxcl2	0.9996	2.801e-07
69	ENSMUST00000216597	Hcls1	0.9996	2.833e-07
70	XR_375275.3	Mcoln2	0.9996	2.899e-07
71	NR_033139.1	Cd72	0.9996	2.928e-07
72	XR_375338.2	Gbp6	0.9996	2.973e-07
73	ENSMUST00000161943	Metrnl	0.9996	3.03e-07
74	XR_001782878.1	Btnl2	0.9995	3.052e-07
75	XR_874006.2	Mob1a	0.9995	3.089e-07
76	ENSMUST00000067618	Il1r2	0.9995	3.155e-07
77	ENSMUST00000123949	Srp54b	0.9995	3.217e-07
78	ENSMUST00000136224	Myod1	0.9995	3.353e-07
79	ENSMUST00000189853	Sele	0.9995	3.381e-07
80	XR_001781422.1	Prickle3	0.9995	3.419e-07
81	NR_108103.1	Gabra6	0.9995	3.501e-07
82	XR_874006.2	Wipf1	0.9995	3.616e-07
83	ENSMUST00000206358	Sp140	0.9995	3.656e-07
84	ENSMUST00000216597	Tnfsf12	0.9995	3.72e-07
85	ENSMUST00000206358	Itgb5	0.9995	3.894e-07
86	XR_001782878.1	Dab2	0.9995	4.02e-07
87	XR_874006.2	Retnlg	0.9995	4.027e-07
88	NR_103550.1	Mcpt2	0.9995	4.21e-07
89	NR_045657.1	Ccl7	0.9995	4.312e-07
90	NR_015465.2	Sh2d2a	0.9995	4.326e-07
91	ENSMUST00000128634	Nlrp12	0.9995	4.407e-07
92	ENSMUST00000216597	H2-Eb1	0.9995	4.429e-07
93	NR_130973.1	Dok2	0.9994	4.542e-07
94	XR_873418.2	Adgrg5	0.9994	4.559e-07
95	NR_028591.1	Cast	0.9994	4.65e-07
96	ENSMUST00000161943	Lum	0.9994	4.663e-07
97	XR_385069.3	Gpr55	0.9994	4.672e-07
98	ENSMUST00000207189	Tg	0.9994	4.727e-07
99	ENSMUST00000216597	Vav1	0.9994	4.886e-07
100	ENSMUST00000228110	Afp	0.9994	5.073e-07
101	ENSMUST00000216597	Adgre1	0.9994	5.118e-07
102	ENSMUST00000128634	Ncf2	0.9994	5.248e-07
103	ENSMUST00000139492	Klrd1	0.9994	5.314e-07
104	ENSMUST00000233463	Fam159a	0.9994	5.377e-07
105	XR_875568.1	Gm38958	0.9994	5.408e-07
106	ENSMUST00000189853	Gzma	0.9994	5.419e-07
107	ENSMUST00000156508	Serpine1	0.9994	5.443e-07
108	XR_387803.2	Gm15433	0.9994	5.497e-07
109	XR_001779684.1	Stat3	0.9994	5.527e-07
110	ENSMUST00000128634	Ccl22	0.9994	5.538e-07
111	ENSMUST00000216597	Bcl2a1d	0.9994	5.612e-07
112	ENSMUST00000206358	Cxcl13	0.9994	5.801e-07
113	ENSMUST00000188232	Ptprc	0.9994	5.868e-07
114	ENSMUST00000188232	Lilra6	0.9994	5.869e-07
115	ENSMUST00000206358	Havcr2	0.9994	5.97e-07
116	ENSMUST00000216597	Csf3r	0.9994	5.981e-07
117	XR_375275.3	Il4ra	0.9994	6.01e-07
118	ENSMUST00000168990	Adgrg5	0.9994	6.097e-07
119	ENSMUST00000209339	Gm40892	0.9994	6.147e-07
120	ENSMUST00000206358	Glipr1	0.9993	6.363e-07
121	ENSMUST00000152754	Cd209d	0.9993	6.415e-07
122	NR_015519.1	F7	0.9993	6.548e-07
123	ENSMUST00000216597	Wdfy4	0.9993	6.594e-07
124	ENSMUST00000206358	H2-D1	0.9993	6.605e-07
125	XR_001782878.1	Clcn5	0.9993	6.838e-07
126	ENSMUST00000216597	Skap2	0.9993	6.9e-07
127	ENSMUST00000128634	Amica1	0.9993	7.011e-07
128	NR_038014.1	Gm36079	0.9993	7.081e-07
129	ENSMUST00000228110	Gm40892	0.9993	7.173e-07
130	ENSMUST00000216597	Grn	0.9993	7.282e-07
131	ENSMUST00000216597	B4galt1	0.9993	7.416e-07
132	ENSMUST00000180796	Slc25a34	0.9993	7.511e-07
133	ENSMUST00000216597	Apod	0.9993	7.672e-07
134	NR_045747.1	Fcrl1	0.9993	7.68e-07
135	ENSMUST00000181338	Tor3a	0.9993	7.75e-07
136	NR_028591.1	2023-09-01	0.9993	7.873e-07
137	XR_866791.1	Ccl4	0.9993	8.056e-07
138	XR_880087.1	Klrd1	0.9993	8.153e-07
139	XR_390383.2	Tmem254c	0.9993	8.16e-07
140	ENSMUST00000128634	Sbno2	0.9993	8.173e-07
141	ENSMUST00000206358	Mgst1	0.9993	8.209e-07
142	XR_377319.3	Rad51b	0.9993	8.413e-07
143	ENSMUST00000188232	Casc5	0.9993	8.425e-07
144	ENSMUST00000181338	Tnf	0.9992	8.525e-07
145	XR_866791.1	Ptgir	0.9992	8.607e-07
146	ENSMUST00000237144	Il1r2	0.9992	8.693e-07
147	ENSMUST00000216597	Ms4a8a	0.9992	8.79e-07
148	NR_045079.1	Ccr5	0.9992	8.803e-07
149	NR_103550.1	Tspan32	0.9992	9.099e-07
150	ENSMUST00000032900	Iigp1	0.9992	9.149e-07
151	ENSMUST00000128634	Ccl3	0.9992	9.228e-07
152	ENSMUST00000222498	Gzmb	0.9992	9.437e-07
153	NR_130973.1	C1rl	0.9992	9.553e-07
154	ENSMUST00000168990	S100a6	0.9992	9.663e-07
155	ENSMUST00000128307	Cyp2ab1	0.9992	9.868e-07
156	ENSMUST00000188232	Msr1	0.9992	9.901e-07
157	ENSMUST00000206358	Rtp4	0.9992	9.97e-07
158	ENSMUST00000218264	Gbp2b	0.9992	1.009e-06
159	ENSMUST00000206358	Slfn1	0.9992	1.015e-06
160	NR_015598.1	Gphb5	0.9992	1.022e-06
161	XR_874581.2	Cpa3	0.9992	1.028e-06
162	XR_879821.1	LOC108169043	0.9992	1.03e-06
163	ENSMUST00000128634	Arg1	0.9992	1.036e-06
164	ENSMUST00000221931	Clec2g	0.9992	1.04e-06
165	ENSMUST00000216597	Cdkn2c	0.9992	1.043e-06
166	NR_015573.2	Rnase12	0.9992	1.05e-06
167	XR_874006.2	Ifi202b	0.9992	1.058e-06
168	ENSMUST00000128634	Lgals3	0.9992	1.075e-06
169	ENSMUST00000216597	Il21r	0.9991	1.085e-06
170	ENSMUST00000216597	Gusb	0.9991	1.086e-06
171	ENSMUST00000209339	Abcg8	0.9991	1.089e-06
172	ENSMUST00000161664	Clec4a4	0.9991	1.107e-06
173	XR_386703.3	Dab2	0.9991	1.115e-06
174	ENSMUST00000161943	Pf4	0.9991	1.115e-06
175	XR_380246.2	Apol11b	0.9991	1.141e-06
176	ENSMUST00000180857	Gm15433	0.9991	1.148e-06
177	ENSMUST00000206358	Cx3cr1	0.9991	1.152e-06
178	XR_386703.3	Btnl2	0.9991	1.159e-06
179	XR_881866.2	Cebpb	0.9991	1.168e-06
180	ENSMUST00000161664	Syt8	0.9991	1.173e-06
181	ENSMUST00000216597	Tnfrsf26	0.9991	1.214e-06
182	XR_382684.2	BC021614	0.9991	1.224e-06
183	XR_866791.1	Gm39701	0.9991	1.224e-06
184	XR_001784862.1	Tspan32	0.9991	1.226e-06
185	XR_381873.2	Fcer1a	0.9991	1.23e-06
186	ENSMUST00000227016	Baz1a	0.9991	1.237e-06
187	ENSMUST00000188232	Itgal	0.9991	1.253e-06
188	XR_877968.1	Mcpt2	0.9991	1.26e-06
189	ENSMUST00000128634	Lgals1	0.9991	1.272e-06
190	ENSMUST00000161664	Cd209d	0.9991	1.274e-06
191	ENSMUST00000181338	Axl	0.9991	1.284e-06
192	ENSMUST00000168990	Saa3	0.9991	1.286e-06
193	ENSMUST00000216597	Lipn	0.9991	1.297e-06
194	ENSMUST00000206358	Parp9	0.9991	1.301e-06
195	ENSMUST00000139492	Mbnl3	0.9991	1.308e-06
196	XR_875471.2	Ccl11	0.9991	1.316e-06
197	XR_385062.2	Rab19	0.9991	1.317e-06
198	ENSMUST00000227016	Tec	0.9991	1.318e-06
199	XR_878596.2	Myod1	0.9991	1.334e-06
200	ENSMUST00000128634	Cfh	0.9991	1.336e-06
201	ENSMUST00000216597	Olr1	0.9991	1.345e-06
202	ENSMUST00000161664	Gm14085	0.9991	1.349e-06
203	XR_876630.2	Tg	0.9991	1.349e-06
204	ENSMUST00000191791	LOC108169043	0.9991	1.349e-06
205	NR_130973.1	Hfe	0.999	1.355e-06
206	ENSMUST00000227016	Tlr11	0.999	1.368e-06
207	ENSMUST00000185809	Try5	0.999	1.37e-06
208	ENSMUST00000188232	Ctsc	0.999	1.375e-06
209	XR_386703.3	Il4ra	0.999	1.376e-06
210	NR_045079.1	P2ry10	0.999	1.378e-06
211	XR_875568.1	Clec2g	0.999	1.391e-06
212	ENSMUST00000188232	Pyhin1	0.999	1.399e-06
213	ENSMUST00000160657	Serpine1	0.999	1.401e-06
214	XR_874006.2	Phf11a	0.999	1.417e-06
215	ENSMUST00000216597	Zc3hav1	0.999	1.417e-06
216	ENSMUST00000185627	Clec2g	0.999	1.419e-06
217	ENSMUST00000161943	Il1r1	0.999	1.421e-06
218	NR_033147.1	Ckap2	0.999	1.425e-06
219	XR_866089.1	St14	0.999	1.472e-06
220	ENSMUST00000206358	Mpeg1	0.999	1.487e-06
221	XR_001782651.1	Kng1	0.999	1.507e-06
222	XR_001781328.1	Gm38958	0.999	1.512e-06
223	ENSMUST00000206358	Gm5431	0.999	1.522e-06
224	XR_001782878.1	Il4ra	0.999	1.554e-06
225	ENSMUST00000206358	C6	0.999	1.568e-06
226	ENSMUST00000216597	Sgpl1	0.999	1.568e-06
227	ENSMUST00000216597	F420015M19Rik	0.999	1.586e-06
228	ENSMUST00000168990	Gins2	0.999	1.588e-06
229	ENSMUST00000128634	Sirpb1a	0.999	1.607e-06
230	NR_015598.1	Kng1	0.999	1.614e-06
231	NR_033139.1	Cyp1b1	0.999	1.622e-06
232	ENSMUST00000216597	Ctsa	0.999	1.629e-06
233	XR_868470.1	Gm38958	0.999	1.633e-06
234	XR_880087.1	Slc10a6	0.999	1.651e-06
235	ENSMUST00000216597	Slc39a1	0.9989	1.654e-06
236	ENSMUST00000216597	Nckap1l	0.9989	1.658e-06
237	ENSMUST00000188232	Bin2	0.9989	1.662e-06
238	NR_015519.1	Adcy7	0.9989	1.662e-06
239	ENSMUST00000161943	Nipal1	0.9989	1.671e-06
240	ENSMUST00000128634	Lcp1	0.9989	1.678e-06
241	ENSMUST00000216597	Scin	0.9989	1.683e-06
242	XR_386703.3	Nxpe5	0.9989	1.731e-06
243	ENSMUST00000160126	Gimap3	0.9989	1.744e-06
244	ENSMUST00000216597	Ccdc88b	0.9989	1.752e-06
245	XR_866791.1	Cd209d	0.9989	1.755e-06
246	XR_375275.3	Ctla4	0.9989	1.757e-06
247	ENSMUST00000188232	Bmp2k	0.9989	1.762e-06
248	ENSMUST00000128634	Sla	0.9989	1.763e-06
249	ENSMUST00000128634	Csf2rb2	0.9989	1.765e-06
250	ENSMUST00000128634	Nfam1	0.9989	1.781e-06
251	ENSMUST00000218264	Mms22l	0.9989	1.787e-06
252	ENSMUST00000188232	Esco2	0.9989	1.792e-06
253	ENSMUST00000206358	Ptafr	0.9989	1.799e-06
254	ENSMUST00000206358	H2-K1	0.9989	1.812e-06
255	NR_130973.1	Pdpn	0.9989	1.832e-06
256	XR_880087.1	Glycam1	0.9989	1.84e-06
257	ENSMUST00000188232	Tlr4	0.9989	1.848e-06
258	ENSMUST00000128634	Ect2	0.9989	1.872e-06
259	NR_045747.1	Krt90	0.9989	1.876e-06
260	ENSMUST00000127706	Gimap7	0.9989	1.889e-06
261	ENSMUST00000218413	Ptpn7	0.9989	1.905e-06
262	XR_001784990.1	Ms4a3	0.9989	1.919e-06
263	ENSMUST00000216597	Spp1	0.9989	1.923e-06
264	NR_045657.1	Btla	0.9989	1.956e-06
265	ENSMUST00000216597	Lgals9	0.9989	1.96e-06
266	XR_375338.2	Cd300ld	0.9989	1.971e-06
267	ENSMUST00000227016	Cd209b	0.9988	2e-06
268	ENSMUST00000168990	Ccl11	0.9988	2.021e-06
269	ENSMUST00000216597	Ticam2	0.9988	2.024e-06
270	ENSMUST00000128634	Slfn2	0.9988	2.038e-06
271	XR_386703.3	Ms4a4a	0.9988	2.051e-06
272	XR_866791.1	Il1rl1	0.9988	2.055e-06
273	ENSMUST00000145448	Rnf186	0.9988	2.06e-06
274	ENSMUST00000230866	Cd209d	0.9988	2.071e-06
275	ENSMUST00000128634	Fcgr2b	0.9988	2.081e-06
276	NR_028591.1	Tnfrsf23	0.9988	2.093e-06
277	XR_866089.1	Cyp2ab1	0.9988	2.095e-06
278	XR_866791.1	Ccl7	0.9988	2.107e-06
279	ENSMUST00000152754	Il1rl1	0.9988	2.125e-06
280	ENSMUST00000218264	Capn3	0.9988	2.146e-06
281	ENSMUST00000216597	P2ry6	0.9988	2.155e-06
282	NR_015519.1	Il18rap	0.9988	2.178e-06
283	NR_130973.1	Kntc1	0.9988	2.183e-06
284	XR_373705.2	Trem3	0.9988	2.185e-06
285	ENSMUST00000188232	Fli1	0.9988	2.191e-06
286	ENSMUST00000216597	Il1b	0.9988	2.216e-06
287	XR_386703.3	Clec10a	0.9988	2.228e-06
288	XR_866083.2	Lrrc52	0.9988	2.243e-06
289	XR_880312.2	Krt90	0.9988	2.263e-06
290	ENSMUST00000213234	Il18r1	0.9988	2.271e-06
291	ENSMUST00000128634	Arhgap30	0.9988	2.283e-06
292	ENSMUST00000152754	Gm39701	0.9988	2.293e-06
293	ENSMUST00000206358	Clec7a	0.9988	2.294e-06
294	NR_045657.1	Syt8	0.9988	2.318e-06
295	ENSMUST00000218413	Icosl	0.9988	2.323e-06
296	XR_386703.3	Clcn5	0.9988	2.33e-06
297	XR_378329.3	Myod1	0.9988	2.332e-06
298	ENSMUST00000220833	Gm21685	0.9988	2.332e-06
299	NR_130973.1	Rhbdf2	0.9987	2.353e-06
300	ENSMUST00000181444	Maf	0.9987	2.361e-06
301	ENSMUST00000143956	0610010B08Rik	0.9987	2.374e-06
302	ENSMUST00000216597	Cnr2	0.9987	2.375e-06
303	XR_878592.2	Myod1	0.9987	2.377e-06
304	XR_874006.2	Ccr3	0.9987	2.394e-06
305	ENSMUST00000222498	Cd209e	0.9987	2.405e-06
306	ENSMUST00000218264	Igtp	0.9987	2.407e-06
307	NR_033147.1	Serpine1	0.9987	2.419e-06
308	ENSMUST00000188232	F13a1	0.9987	2.427e-06
309	ENSMUST00000161943	Stx11	0.9987	2.427e-06
310	ENSMUST00000160126	Cd209d	0.9987	2.428e-06
311	ENSMUST00000206358	Psmb8	0.9987	2.431e-06
312	ENSMUST00000222498	Osm	0.9987	2.445e-06
313	ENSMUST00000161943	Fn1	0.9987	2.461e-06
314	XR_880087.1	Pstpip1	0.9987	2.462e-06
315	ENSMUST00000128634	Akna	0.9987	2.469e-06
316	XR_875471.2	Hp	0.9987	2.485e-06
317	NR_033139.1	Slpi	0.9987	2.496e-06
318	ENSMUST00000209339	Trem3	0.9987	2.505e-06
319	ENSMUST00000188232	Tnfaip8	0.9987	2.55e-06
320	XR_880087.1	Batf	0.9987	2.555e-06
321	NR_033139.1	Tmem176b	0.9987	2.571e-06
322	NR_130973.1	Hist1h3b	0.9987	2.571e-06
323	ENSMUST00000209471	Apoc4	0.9987	2.575e-06
324	XR_385069.3	Rgs1	0.9987	2.576e-06
325	XR_001779684.1	Trpv4	0.9987	2.6e-06
326	NR_110425.1	Gphb5	0.9987	2.611e-06
327	ENSMUST00000128634	Cd200r1	0.9987	2.623e-06
328	XR_874916.1	Grm6	0.9987	2.633e-06
329	XR_001781422.1	Gata1	0.9987	2.634e-06
330	XR_375275.3	Rab19	0.9987	2.635e-06
331	XR_001781422.1	Gm12250	0.9987	2.648e-06
332	ENSMUST00000230866	Ifi205	0.9987	2.653e-06
333	ENSMUST00000188232	Itgb7	0.9987	2.677e-06
334	ENSMUST00000216597	Pik3cg	0.9987	2.687e-06
335	ENSMUST00000218264	Il1a	0.9987	2.691e-06
336	ENSMUST00000181338	Slco2b1	0.9987	2.693e-06
337	ENSMUST00000190169	H2-M2	0.9987	2.699e-06
338	ENSMUST00000206358	Neurl3	0.9987	2.713e-06
339	NR_015519.1	Bub1b	0.9987	2.726e-06
340	XR_001782878.1	Ms4a4a	0.9987	2.729e-06
341	ENSMUST00000216597	Cxcr4	0.9986	2.739e-06
342	XR_385069.3	Tlr9	0.9986	2.76e-06
343	XR_001782878.1	Socs3	0.9986	2.791e-06
344	ENSMUST00000180796	Hist1h1c	0.9986	2.843e-06
345	ENSMUST00000216597	Tmem176a	0.9986	2.845e-06
346	ENSMUST00000235252	Col6a3	0.9986	2.864e-06
347	ENSMUST00000149386	Gimap7	0.9986	2.879e-06
348	ENSMUST00000227016	1810011H11Rik	0.9986	2.892e-06
349	XR_880087.1	Cdt1	0.9986	2.894e-06
350	ENSMUST00000161943	Npl	0.9986	2.908e-06
351	ENSMUST00000168990	Lpo	0.9986	2.926e-06
352	ENSMUST00000216597	F5	0.9986	2.943e-06
353	ENSMUST00000168990	Prdx6	0.9986	2.948e-06
354	ENSMUST00000145383	Tex11	0.9986	2.953e-06
355	ENSMUST00000160126	Tpsb2	0.9986	2.962e-06
356	ENSMUST00000168048	Srp54b	0.9986	2.962e-06
357	ENSMUST00000188232	Ccr2	0.9986	2.988e-06
358	ENSMUST00000160657	Apoc4	0.9986	3.019e-06
359	ENSMUST00000230866	Tpsb2	0.9986	3.028e-06
360	ENSMUST00000139492	Ear6	0.9986	3.041e-06
361	NR_026843.1	Gng5	0.9986	3.045e-06
362	ENSMUST00000233107	Gzmb	0.9986	3.053e-06
363	ENSMUST00000206358	Ssc5d	0.9986	3.066e-06
364	ENSMUST00000216597	Cebpa	0.9986	3.114e-06
365	XR_870053.2	Gabra6	0.9986	3.137e-06
366	ENSMUST00000181338	Usp18	0.9986	3.143e-06
367	XR_866901.1	Fndc3c1	0.9985	3.157e-06
368	ENSMUST00000147681	Gapt	0.9985	3.165e-06
369	ENSMUST00000128634	Dap	0.9985	3.184e-06
370	NR_015598.1	Sult1c1	0.9985	3.228e-06
371	ENSMUST00000216597	Capg	0.9985	3.245e-06
372	NR_026843.1	Ms4a4b	0.9985	3.25e-06
373	ENSMUST00000182232	Cma1	0.9985	3.253e-06
374	XR_386703.3	Plp2	0.9985	3.253e-06
375	XR_873418.2	Gins2	0.9985	3.278e-06
376	ENSMUST00000216597	Vamp8	0.9985	3.285e-06
377	XR_386703.3	Ccl8	0.9985	3.293e-06
378	ENSMUST00000216597	Inpp5d	0.9985	3.3e-06
379	XR_382828.3	LOC108169043	0.9985	3.315e-06
380	XR_873418.2	Lpo	0.9985	3.315e-06
381	XR_381348.3	Clec4g	0.9985	3.319e-06
382	ENSMUST00000204328	Rnase12	0.9985	3.328e-06
383	ENSMUST00000206358	Pald1	0.9985	3.347e-06
384	NR_015519.1	Chil1	0.9985	3.347e-06
385	ENSMUST00000216597	Ifitm3	0.9985	3.361e-06
386	XR_375275.3	Def6	0.9985	3.371e-06
387	XR_104764.4	Osm	0.9985	3.374e-06
388	ENSMUST00000209471	Rnf186	0.9985	3.375e-06
389	XR_386960.1	Serpinb9b	0.9985	3.38e-06
390	XR_386703.3	Socs3	0.9985	3.401e-06
391	ENSMUST00000161664	Ifi205	0.9985	3.401e-06
392	ENSMUST00000227016	Alox15	0.9985	3.408e-06
393	ENSMUST00000218264	Irgm1	0.9985	3.416e-06
394	ENSMUST00000216597	Eva1b	0.9985	3.435e-06
395	ENSMUST00000159539	Ctla2b	0.9985	3.45e-06
396	XR_875471.2	S100a6	0.9985	3.468e-06
397	NR_015598.1	Cd40lg	0.9985	3.543e-06
398	ENSMUST00000216597	Fcgr1	0.9985	3.556e-06
399	XR_001782878.1	BC048671	0.9985	3.563e-06
400	XR_376460.3	Cma1	0.9985	3.571e-06
401	ENSMUST00000152754	Tpsb2	0.9985	3.582e-06
402	ENSMUST00000206358	Padi4	0.9985	3.599e-06
403	XR_104764.4	Ms4a3	0.9984	3.64e-06
404	ENSMUST00000218413	Cybrd1	0.9984	3.672e-06
405	ENSMUST00000188232	Tnfrsf14	0.9984	3.709e-06
406	ENSMUST00000188232	Cd3d	0.9984	3.716e-06
407	XR_874006.2	Parp14	0.9984	3.726e-06
408	XR_388791.2	Ppic	0.9984	3.73e-06
409	ENSMUST00000216597	Alox5ap	0.9984	3.742e-06
410	XR_866495.1	S100a8	0.9984	3.769e-06
411	NR_033139.1	Rhoj	0.9984	3.795e-06
412	ENSMUST00000145448	Apoc4	0.9984	3.811e-06
413	NR_130973.1	Emp1	0.9984	3.836e-06
414	ENSMUST00000216597	Rin3	0.9984	3.836e-06
415	ENSMUST00000216597	Rassf4	0.9984	3.874e-06
416	ENSMUST00000161664	Tpsb2	0.9984	3.884e-06
417	ENSMUST00000216597	Rps6ka1	0.9984	3.91e-06
418	ENSMUST00000197178	Csf3	0.9984	3.92e-06
419	ENSMUST00000238097	Clec2g	0.9984	3.933e-06
420	ENSMUST00000206358	Phf11b	0.9984	3.935e-06
421	ENSMUST00000206358	Tgif1	0.9984	3.939e-06
422	NR_030718.1	Mrgpra2b	0.9984	3.946e-06
423	ENSMUST00000128634	Hk3	0.9984	3.964e-06
424	ENSMUST00000206358	Ctsd	0.9984	3.982e-06
425	ENSMUST00000159539	Ccl24	0.9984	3.986e-06
426	ENSMUST00000188232	Ifi47	0.9984	3.993e-06
427	ENSMUST00000152754	Syt8	0.9984	4.026e-06
428	NR_033139.1	S100a10	0.9984	4.055e-06
429	NR_033139.1	Stxbp2	0.9983	4.086e-06
430	NR_015465.2	Arrdc4	0.9983	4.151e-06
431	ENSMUST00000216597	Unc93b1	0.9983	4.151e-06
432	NR_033139.1	Necap2	0.9983	4.153e-06
433	NR_015465.2	Fbp1	0.9983	4.166e-06
434	ENSMUST00000216597	C1rb	0.9983	4.183e-06
435	XR_385062.2	Metrnl	0.9983	4.189e-06
436	XR_379477.2	Ms4a4b	0.9983	4.206e-06
437	ENSMUST00000128634	Anpep	0.9983	4.214e-06
438	ENSMUST00000162163	0610010B08Rik	0.9983	4.222e-06
439	NR_045079.1	Pira6	0.9983	4.231e-06
440	XR_382670.3	Socs1	0.9983	4.249e-06
441	ENSMUST00000181338	C4b	0.9983	4.257e-06
442	NR_028591.1	Tnfsf8	0.9983	4.265e-06
443	ENSMUST00000150600	Apol11b	0.9983	4.268e-06
444	ENSMUST00000216597	Cst7	0.9983	4.276e-06
445	NR_045079.1	Cyp4f18	0.9983	4.279e-06
446	XR_870863.1	Tnf	0.9983	4.283e-06
447	ENSMUST00000217866	Klrb1b	0.9983	4.288e-06
448	ENSMUST00000216597	Rac2	0.9983	4.295e-06
449	ENSMUST00000161664	Il1rl1	0.9983	4.3e-06
450	ENSMUST00000181710	Il4	0.9983	4.302e-06
451	ENSMUST00000216597	Ctsl	0.9983	4.307e-06
452	XR_001784990.1	Osm	0.9983	4.31e-06
453	ENSMUST00000160126	Gm39701	0.9983	4.315e-06
454	ENSMUST00000128634	Bcl3	0.9983	4.358e-06
455	ENSMUST00000218264	Sat1	0.9983	4.37e-06
456	ENSMUST00000215920	BC021614	0.9983	4.386e-06
457	XR_001782878.1	Nxpe5	0.9983	4.403e-06
458	ENSMUST00000161681	Slc43a3	0.9983	4.413e-06
459	ENSMUST00000216597	Tax1bp3	0.9983	4.429e-06
460	NR_130973.1	Litaf	0.9983	4.429e-06
461	XR_385062.2	Aqp9	0.9983	4.435e-06
462	ENSMUST00000128634	Apobr	0.9983	4.467e-06
463	ENSMUST00000206358	Fam46c	0.9983	4.473e-06
464	ENSMUST00000128634	Abcg3	0.9983	4.514e-06
465	ENSMUST00000216597	Rab32	0.9983	4.515e-06
466	ENSMUST00000216597	Csf1r	0.9983	4.519e-06
467	ENSMUST00000206358	Ltc4s	0.9983	4.528e-06
468	ENSMUST00000128634	S100a11	0.9983	4.543e-06
469	XR_379477.2	Gm12250	0.9983	4.555e-06
470	ENSMUST00000160657	Ckap2	0.9983	4.556e-06
471	ENSMUST00000128634	Ehd4	0.9983	4.591e-06
472	ENSMUST00000216597	H2-Aa	0.9982	4.599e-06
473	ENSMUST00000206358	Napsa	0.9982	4.603e-06
474	ENSMUST00000181338	Tep1	0.9982	4.606e-06
475	XR_377567.1	Hist1h2br	0.9982	4.611e-06
476	XR_001782878.1	Clec10a	0.9982	4.619e-06
477	ENSMUST00000128634	Arpc1b	0.9982	4.637e-06
478	XR_375275.3	Il1r1	0.9982	4.644e-06
479	ENSMUST00000128634	Cln3	0.9982	4.652e-06
480	ENSMUST00000128634	Gm14548	0.9982	4.675e-06
481	ENSMUST00000235252	Atp8b4	0.9982	4.676e-06
482	ENSMUST00000161943	Mcoln2	0.9982	4.681e-06
483	XR_385062.2	Mcoln2	0.9982	4.695e-06
484	XR_873418.2	Trex1	0.9982	4.7e-06
485	ENSMUST00000206358	Tacc3	0.9982	4.715e-06
486	XR_874006.2	Fam83g	0.9982	4.754e-06
487	ENSMUST00000128634	Cd44	0.9982	4.773e-06
488	XR_872328.2	Fcrla	0.9982	4.784e-06
489	ENSMUST00000161664	Gm39701	0.9982	4.789e-06
490	ENSMUST00000235252	Siglecg	0.9982	4.79e-06
491	ENSMUST00000181338	Phyhd1	0.9982	4.815e-06
492	XR_001782651.1	Cd40lg	0.9982	4.831e-06
493	NR_045079.1	Cstb	0.9982	4.832e-06
494	ENSMUST00000189802	LOC108169043	0.9982	4.848e-06
495	XR_874006.2	Tlr7	0.9982	4.865e-06
496	ENSMUST00000216597	Cd300lb	0.9982	4.912e-06
497	ENSMUST00000152754	Clec4a4	0.9982	4.934e-06
498	XR_385833.3	LOC108169013	0.9982	4.948e-06
499	ENSMUST00000128634	Top2a	0.9982	4.949e-06
500	XR_874006.2	Fli1	0.9982	4.957e-06
501	ENSMUST00000230866	Gimap3	0.9982	4.982e-06
502	ENSMUST00000139492	Serpina10	0.9982	5.009e-06
503	NR_045657.1	Ccl4	0.9982	5.019e-06
504	XR_001781328.1	Clec2g	0.9982	5.039e-06
505	ENSMUST00000230866	Gm39701	0.9982	5.087e-06
506	ENSMUST00000128634	Cp	0.9982	5.09e-06
507	ENSMUST00000188232	Rhoh	0.9982	5.115e-06
508	ENSMUST00000128634	Lgmn	0.9981	5.136e-06
509	NR_130973.1	Fcrls	0.9981	5.155e-06
510	NR_130973.1	Ear2	0.9981	5.18e-06
511	XR_874006.2	H2-Q7	0.9981	5.202e-06
512	ENSMUST00000188232	Trim30a	0.9981	5.22e-06
513	XR_881866.2	Mbnl3	0.9981	5.243e-06
514	ENSMUST00000152754	Gm14085	0.9981	5.254e-06
515	XR_874581.2	Mcpt1	0.9981	5.287e-06
516	ENSMUST00000206358	Batf3	0.9981	5.295e-06
517	ENSMUST00000218413	Pold4	0.9981	5.299e-06
518	ENSMUST00000128634	Birc3	0.9981	5.302e-06
519	XR_871642.1	Fcrl1	0.9981	5.314e-06
520	ENSMUST00000168990	Ifi27	0.9981	5.316e-06
521	ENSMUST00000161664	Btla	0.9981	5.317e-06
522	NR_130973.1	Lox	0.9981	5.331e-06
523	ENSMUST00000188232	Ltb	0.9981	5.373e-06
524	ENSMUST00000232288	Sult1c1	0.9981	5.408e-06
525	ENSMUST00000216597	Kcnk6	0.9981	5.427e-06
526	ENSMUST00000160126	Ifi205	0.9981	5.433e-06
527	ENSMUST00000237144	Trem1	0.9981	5.433e-06
528	ENSMUST00000183194	Myod1	0.9981	5.44e-06
529	ENSMUST00000206358	Bcl2a1b	0.9981	5.447e-06
530	XR_880087.1	Fam64a	0.9981	5.477e-06
531	ENSMUST00000230866	Gm14085	0.9981	5.477e-06
532	ENSMUST00000206358	Ncf1	0.9981	5.513e-06
533	NR_130973.1	Lrg1	0.9981	5.528e-06
534	ENSMUST00000216597	Spn	0.9981	5.53e-06
535	ENSMUST00000180796	Arrdc1	0.9981	5.581e-06
536	ENSMUST00000216597	C1qb	0.9981	5.634e-06
537	NR_028591.1	Nfam1	0.9981	5.64e-06
538	ENSMUST00000128634	Zc3h12d	0.9981	5.671e-06
539	ENSMUST00000128634	Bst1	0.9981	5.686e-06
540	ENSMUST00000227016	Ciita	0.9981	5.7e-06
541	ENSMUST00000235252	Rab3il1	0.998	5.701e-06
542	ENSMUST00000206358	Tifab	0.998	5.714e-06
543	ENSMUST00000216597	Cmtm3	0.998	5.723e-06
544	XR_375275.3	Metrnl	0.998	5.751e-06
545	ENSMUST00000188232	Slfn8	0.998	5.759e-06
546	ENSMUST00000182232	Ms4a3	0.998	5.767e-06
547	XR_880312.2	Fcrl1	0.998	5.776e-06
548	ENSMUST00000156508	Apoc4	0.998	5.778e-06
549	XR_873977.1	Gm40902	0.998	5.783e-06
550	ENSMUST00000152754	Ifi205	0.998	5.786e-06
551	XR_875471.2	Ifi27	0.998	5.79e-06
552	ENSMUST00000188232	Traf3ip3	0.998	5.793e-06
553	ENSMUST00000149084	Fam159a	0.998	5.794e-06
554	XR_001782878.1	Plp2	0.998	5.799e-06
555	ENSMUST00000128634	Fcgrt	0.998	5.804e-06
556	XR_001782878.1	Ccl8	0.998	5.805e-06
557	XR_866791.1	Btla	0.998	5.805e-06
558	ENSMUST00000032900	Phf11d	0.998	5.856e-06
559	XR_168405.4	Serpina6	0.998	5.859e-06
560	XR_874691.2	Fam183b	0.998	5.861e-06
561	XR_375275.3	Il2ra	0.998	5.864e-06
562	ENSMUST00000237144	Hist1h2bl	0.998	5.867e-06
563	XR_385062.2	Tgfbi	0.998	5.881e-06
564	ENSMUST00000208339	H2-Oa	0.998	5.892e-06
565	ENSMUST00000224554	Slc10a6	0.998	5.893e-06
566	ENSMUST00000216597	Zbp1	0.998	5.917e-06
567	ENSMUST00000230866	Clec4a4	0.998	5.938e-06
568	ENSMUST00000216597	Tnfaip8l2	0.998	5.941e-06
569	NR_045079.1	Ms4a14	0.998	5.947e-06
570	XR_875943.1	Nlrp1a	0.998	5.956e-06
571	NR_033139.1	Dcn	0.998	5.986e-06
572	ENSMUST00000227016	Gm9733	0.998	6.003e-06
573	ENSMUST00000222498	Klra17	0.998	6.03e-06
574	XR_873418.2	Ctla2b	0.998	6.049e-06
575	ENSMUST00000216597	Ifngr1	0.998	6.068e-06
576	ENSMUST00000216597	Cd63	0.998	6.103e-06
577	XR_873418.2	Ccl24	0.998	6.106e-06
578	ENSMUST00000206358	Hvcn1	0.998	6.13e-06
579	ENSMUST00000188232	Fyb	0.998	6.146e-06
580	NR_028591.1	Lcp1	0.998	6.158e-06
581	ENSMUST00000232288	Chst13	0.998	6.159e-06
582	ENSMUST00000216597	Plin2	0.998	6.164e-06
583	ENSMUST00000230866	Il1rl1	0.998	6.165e-06
584	ENSMUST00000160657	Scara5	0.998	6.18e-06
585	NR_045657.1	Cd209d	0.998	6.204e-06
586	ENSMUST00000216597	Bcl2a1a	0.998	6.219e-06
587	ENSMUST00000159539	Kcnv1	-0.998	6.219e-06
588	ENSMUST00000230866	Syt8	0.998	6.223e-06
589	XR_377567.1	Pim1	0.998	6.228e-06
590	NR_130973.1	Nfkb1	0.998	6.296e-06
591	ENSMUST00000216597	Dock2	0.998	6.297e-06
592	XR_874006.2	Clec4a1	0.9979	6.315e-06
593	NR_130973.1	Tnfrsf13b	0.9979	6.349e-06
594	NR_130973.1	Dhrs9	0.9979	6.366e-06
595	ENSMUST00000181444	P2ry10	0.9979	6.368e-06
596	XR_875471.2	Saa3	0.9979	6.389e-06
597	ENSMUST00000128634	Slc17a9	0.9979	6.426e-06
598	XR_379477.2	Prickle3	0.9979	6.463e-06
599	XR_375275.3	Esyt1	0.9979	6.466e-06
600	ENSMUST00000206358	Nfe2	0.9979	6.467e-06
601	ENSMUST00000168990	Ctla2b	0.9979	6.474e-06
602	XR_385569.3	Fam159a	0.9979	6.477e-06
603	XR_373705.2	Afp	0.9979	6.495e-06
604	ENSMUST00000216597	Was	0.9979	6.509e-06
605	NR_015465.2	Wdr62	0.9979	6.516e-06
606	XR_873418.2	Pdlim4	0.9979	6.517e-06
607	ENSMUST00000216842	Cma1	0.9979	6.531e-06
608	XR_375275.3	Fcrlb	0.9979	6.535e-06
609	ENSMUST00000139492	Cdt1	0.9979	6.541e-06
610	NR_110425.1	Kng1	0.9979	6.542e-06
611	ENSMUST00000128634	Acp5	0.9979	6.552e-06
612	XR_874911.1	Pole2	0.9979	6.575e-06
613	NR_046183.1	Zfp473	0.9979	6.636e-06
614	XR_379919.1	Klrc1	0.9979	6.654e-06
615	XR_873418.2	Cd109	0.9979	6.684e-06
616	NR_130973.1	Glipr2	0.9979	6.704e-06
617	ENSMUST00000160126	Il1rl1	0.9979	6.728e-06
618	ENSMUST00000152754	Ptgir	0.9979	6.745e-06
619	ENSMUST00000159539	Arl5c	0.9979	6.746e-06
620	XR_869176.2	Abcb11	0.9979	6.748e-06
621	ENSMUST00000216597	Emp3	0.9979	6.779e-06
622	XR_001779166.1	Gpr50	0.9979	6.841e-06
623	ENSMUST00000195898	Gpr50	0.9979	6.841e-06
624	ENSMUST00000221712	Gpr50	0.9979	6.841e-06
625	XR_001779791.1	Gpr50	0.9979	6.841e-06
626	ENSMUST00000189419	Gpr50	0.9979	6.841e-06
627	XR_867943.1	Gpr50	0.9979	6.841e-06
628	NR_033467.1	Gpr50	0.9979	6.841e-06
629	ENSMUST00000223730	Gpr50	0.9979	6.841e-06
630	XR_387631.2	Gpr50	0.9979	6.841e-06
631	XR_001778610.1	Gpr50	0.9979	6.841e-06
632	XR_873508.1	Gpr50	0.9979	6.841e-06
633	XR_388798.2	Gpr50	0.9979	6.841e-06
634	ENSMUST00000233028	Gpr50	0.9979	6.841e-06
635	NR_037956.1	Gpr50	0.9979	6.841e-06
636	ENSMUST00000182537	Gm36079	0.9979	6.851e-06
637	XR_385062.2	Il4ra	0.9979	6.86e-06
638	NR_040263.1	Gpr50	0.9979	6.866e-06
639	ENSMUST00000159539	Cybrd1	0.9979	6.874e-06
640	XR_882219.1	Klrb1b	0.9979	6.905e-06
641	XR_386703.3	Clec4n	0.9979	6.906e-06
642	ENSMUST00000128634	Siglecg	0.9979	6.915e-06
643	ENSMUST00000228259	Gpr50	0.9979	6.917e-06
644	XR_874006.2	Elf1	0.9978	6.98e-06
645	ENSMUST00000216597	C3	0.9978	6.991e-06
646	ENSMUST00000216597	Ddx58	0.9978	7.008e-06
647	ENSMUST00000161943	Ear6	0.9978	7.025e-06
648	XR_871462.1	Myod1	0.9978	7.043e-06
649	XR_376460.3	Ms4a3	0.9978	7.048e-06
650	NR_028591.1	Ncf2	0.9978	7.052e-06
651	ENSMUST00000188232	Ripk1	0.9978	7.08e-06
652	ENSMUST00000216597	Renbp	0.9978	7.084e-06
653	XR_001782878.1	Cd163	0.9978	7.091e-06
654	ENSMUST00000069880	Kif20b	0.9978	7.11e-06
655	ENSMUST00000182232	Xlr4b	0.9978	7.124e-06
656	NR_045657.1	Cd209e	0.9978	7.134e-06
657	XR_874757.1	Gatsl3	0.9978	7.136e-06
658	NR_045657.1	Il1rl1	0.9978	7.139e-06
659	ENSMUST00000216597	Hcar2	0.9978	7.163e-06
660	ENSMUST00000216597	Pira1	0.9978	7.166e-06
661	ENSMUST00000216597	Cd74	0.9978	7.182e-06
662	XR_001782649.1	LOC108169043	0.9978	7.19e-06
663	XR_385833.3	Sgol2a	0.9978	7.208e-06
664	XR_877841.1	Comp	-0.9978	7.219e-06
665	XR_001782878.1	Runx3	0.9978	7.225e-06
666	ENSMUST00000128634	Plcb2	0.9978	7.238e-06
667	NR_015519.1	Efemp2	0.9978	7.284e-06
668	ENSMUST00000216597	Fcna	0.9978	7.301e-06
669	XR_376460.3	Xlr4b	0.9978	7.302e-06
670	ENSMUST00000218413	Tead3	0.9978	7.327e-06
671	ENSMUST00000128634	Tgfb1	0.9978	7.339e-06
672	XR_874006.2	Tnfaip8	0.9978	7.349e-06
673	ENSMUST00000221085	Tnni2	0.9978	7.349e-06
674	XR_386703.3	Ccl2	0.9978	7.355e-06
675	ENSMUST00000193667	Cxcl2	0.9978	7.356e-06
676	NR_015519.1	Casp7	0.9978	7.358e-06
677	ENSMUST00000152754	Gimap3	0.9978	7.374e-06
678	XR_385062.2	Stx11	0.9978	7.395e-06
679	ENSMUST00000188232	Zfp36l1	0.9978	7.422e-06
680	ENSMUST00000188232	Ptpn18	0.9978	7.433e-06
681	ENSMUST00000216597	Tor4a	0.9978	7.46e-06
682	ENSMUST00000216597	Mfsd1	0.9978	7.474e-06
683	ENSMUST00000181338	Mt1	0.9978	7.481e-06
684	ENSMUST00000152754	Btla	0.9978	7.531e-06
685	XR_869913.1	LOC102634296	0.9978	7.544e-06
686	XR_386703.3	Lilr4b	0.9977	7.606e-06
687	ENSMUST00000216597	Ftl1	0.9977	7.612e-06
688	ENSMUST00000069880	Tns4	0.9977	7.616e-06
689	ENSMUST00000193667	Mmp19	0.9977	7.619e-06
690	ENSMUST00000188232	Alox15	0.9977	7.623e-06
691	XR_874006.2	Fetub	0.9977	7.658e-06
692	ENSMUST00000128634	Cfp	0.9977	7.664e-06
693	NR_033147.1	Apoc4	0.9977	7.697e-06
694	XR_377567.1	Gm6377	0.9977	7.703e-06
695	XR_385062.2	Msx3	0.9977	7.721e-06
696	ENSMUST00000216597	Itgb2	0.9977	7.738e-06
697	XR_874581.2	Klk1	0.9977	7.742e-06
698	XR_375338.2	Klra3	0.9977	7.784e-06
699	ENSMUST00000161943	Def6	0.9977	7.792e-06
700	XR_001779684.1	AI467606	0.9977	7.804e-06
701	ENSMUST00000188232	Gmfg	0.9977	7.827e-06
702	ENSMUST00000235252	Fcgr2b	0.9977	7.847e-06
703	XR_874006.2	Ptbp3	0.9977	7.9e-06
704	ENSMUST00000188232	1810011H11Rik	0.9977	7.904e-06
705	ENSMUST00000128634	AI607873	0.9977	7.94e-06
706	ENSMUST00000128634	C1ra	0.9977	7.948e-06
707	XR_871897.2	Gatsl3	0.9977	7.963e-06
708	NR_045079.1	Chil4	0.9977	7.981e-06
709	ENSMUST00000218264	H2-T23	0.9977	8.014e-06
710	ENSMUST00000128634	Tnfrsf23	0.9977	8.053e-06
711	ENSMUST00000161943	Serpina10	0.9977	8.056e-06
712	XR_385062.2	Mmp19	0.9977	8.076e-06
713	ENSMUST00000216597	Lyz2	0.9977	8.077e-06
714	XR_375275.3	Adam8	0.9977	8.078e-06
715	ENSMUST00000193667	Vmn2r26	0.9977	8.084e-06
716	ENSMUST00000218413	Pnpla2	0.9977	8.085e-06
717	ENSMUST00000188232	Cd79b	0.9977	8.086e-06
718	NR_130973.1	Mvp	0.9977	8.094e-06
719	NR_028591.1	Bcl3	0.9977	8.171e-06
720	NR_028591.1	Slfn2	0.9977	8.179e-06
721	ENSMUST00000233463	Efhb	0.9977	8.205e-06
722	ENSMUST00000168990	Dpep2	0.9977	8.223e-06
723	XR_386703.3	BC048671	0.9977	8.242e-06
724	ENSMUST00000161681	Fas	0.9977	8.253e-06
725	XR_001781422.1	Clec2i	0.9977	8.265e-06
726	ENSMUST00000188232	Fgl2	0.9976	8.288e-06
727	ENSMUST00000216597	Xdh	0.9976	8.321e-06
728	ENSMUST00000206358	Ecscr	0.9976	8.357e-06
729	ENSMUST00000188232	Tmem173	0.9976	8.364e-06
730	NR_028591.1	Top2a	0.9976	8.369e-06
731	NR_130973.1	Syngr2	0.9976	8.375e-06
732	ENSMUST00000128178	Myod1	0.9976	8.39e-06
733	ENSMUST00000181338	Car5b	0.9976	8.409e-06
734	XR_869921.1	Nlrp1a	0.9976	8.421e-06
735	ENSMUST00000181338	Dbi	0.9976	8.424e-06
736	XR_875471.2	Gpr157	0.9976	8.439e-06
737	NR_015519.1	Serpina3i	0.9976	8.444e-06
738	ENSMUST00000128634	Pdcd1lg2	0.9976	8.447e-06
739	XR_001782879.1	Hist1h2an	0.9976	8.46e-06
740	ENSMUST00000128634	Slc38a6	0.9976	8.47e-06
741	XR_001784234.1	Fndc3c1	0.9976	8.515e-06
742	ENSMUST00000216597	Uba7	0.9976	8.537e-06
743	ENSMUST00000128634	Arrdc4	0.9976	8.563e-06
744	XR_880087.1	Ctsk	0.9976	8.565e-06
745	ENSMUST00000235252	Tnfrsf23	0.9976	8.59e-06
746	XR_880087.1	Spns3	0.9976	8.591e-06
747	NR_045657.1	Clec4a4	0.9976	8.613e-06
748	ENSMUST00000128634	Cd68	0.9976	8.616e-06
749	ENSMUST00000216597	Spi1	0.9976	8.633e-06
750	NR_045657.1	Dnase1l3	0.9976	8.646e-06
751	ENSMUST00000181338	Gfap	0.9976	8.655e-06
752	XR_001784862.1	Mcpt2	0.9976	8.661e-06
753	XR_876630.2	Gbp6	0.9976	8.669e-06
754	ENSMUST00000216597	Cxcr2	0.9976	8.675e-06
755	ENSMUST00000216597	Cmklr1	0.9976	8.677e-06
756	ENSMUST00000188232	Tlr8	0.9976	8.678e-06
757	ENSMUST00000185809	Figla	0.9976	8.701e-06
758	ENSMUST00000235252	Il31ra	0.9976	8.705e-06
759	XR_882138.1	Srp54b	0.9976	8.713e-06
760	ENSMUST00000181338	S100a4	0.9976	8.747e-06
761	XR_001782878.1	Cish	0.9976	8.783e-06
762	NR_028591.1	Ccl3	0.9976	8.805e-06
763	NR_130973.1	Ifi35	0.9976	8.813e-06
764	XR_385062.2	Def6	0.9976	8.819e-06
765	XR_875471.2	Aspg	0.9976	8.835e-06
766	XR_385062.2	Lum	0.9976	8.891e-06
767	ENSMUST00000149084	Efhb	0.9976	8.931e-06
768	XR_001779676.1	Dennd1c	0.9976	8.942e-06
769	NR_130973.1	Gm14548	0.9976	8.962e-06
770	ENSMUST00000218264	Trim12c	0.9976	8.987e-06
771	ENSMUST00000216597	Spib	0.9976	8.989e-06
772	ENSMUST00000235252	Vrk1	0.9976	8.993e-06
773	ENSMUST00000032900	Reg3g	0.9975	9e-06
774	XR_001779684.1	5031414D18Rik	0.9975	9.016e-06
775	ENSMUST00000032900	Ubd	0.9975	9.017e-06
776	ENSMUST00000181338	Egr4	-0.9975	9.021e-06
777	ENSMUST00000216597	Ptpn6	0.9975	9.033e-06
778	NR_045079.1	Ccr4	0.9975	9.036e-06
779	NR_028590.1	Itga2	0.9975	9.044e-06
780	ENSMUST00000137532	1700047I17Rik2	0.9975	9.065e-06
781	XR_386703.3	Tnfrsf9	0.9975	9.101e-06
782	NR_027896.1	Gpr157	0.9975	9.102e-06
783	XR_382406.2	Gpr50	0.9975	9.105e-06
784	NR_028591.1	Arrdc4	0.9975	9.115e-06
785	NR_015519.1	Cxcl1	0.9975	9.118e-06
786	ENSMUST00000237144	Col3a1	0.9975	9.126e-06
787	ENSMUST00000216597	Tlr1	0.9975	9.133e-06
788	XR_872585.2	LOC108169043	0.9975	9.142e-06
789	ENSMUST00000161943	Rab19	0.9975	9.163e-06
790	XR_373705.2	Abcg8	0.9975	9.17e-06
791	XR_385569.3	Efhb	0.9975	9.173e-06
792	XR_375275.3	Tgfbi	0.9975	9.179e-06
793	XR_375338.2	Gm1966	0.9975	9.198e-06
794	XR_874757.1	Galnt15	0.9975	9.219e-06
795	NR_130973.1	Slc7a2	0.9975	9.256e-06
796	ENSMUST00000168990	Ccl24	0.9975	9.26e-06
797	ENSMUST00000216597	Chil3	0.9975	9.261e-06
798	ENSMUST00000181444	Ptx3	0.9975	9.262e-06
799	ENSMUST00000168990	Trex1	0.9975	9.269e-06
800	NR_045657.1	Kng2	0.9975	9.28e-06
801	XR_880087.1	Eif4ebp1	0.9975	9.289e-06
802	ENSMUST00000209471	Scara5	0.9975	9.296e-06
803	XR_001782878.1	Mrc1	0.9975	9.314e-06
804	ENSMUST00000139492	Pf4	0.9975	9.34e-06
805	NR_028591.1	AI607873	0.9975	9.343e-06
806	ENSMUST00000147681	Fam111a	0.9975	9.347e-06
807	NR_045079.1	Tmem123	0.9975	9.38e-06
808	ENSMUST00000152754	Cdkn2a	0.9975	9.417e-06
809	NR_045079.1	Gm9733	0.9975	9.42e-06
810	XR_866791.1	Mmp9	0.9975	9.422e-06
811	ENSMUST00000145448	Scara5	0.9975	9.442e-06
812	ENSMUST00000188743	Gpr50	0.9975	9.451e-06
813	ENSMUST00000153405	Gm41476	0.9975	9.484e-06
814	ENSMUST00000067618	Hist1h2bl	0.9975	9.488e-06
815	XR_385833.3	Rab29	0.9975	9.504e-06
816	ENSMUST00000227016	Tnfrsf14	0.9975	9.505e-06
817	ENSMUST00000237144	Batf	0.9975	9.519e-06
818	ENSMUST00000216597	H2-Ea-ps	0.9975	9.529e-06
819	NR_045657.1	Ctcfl	0.9975	9.567e-06
820	ENSMUST00000128634	Col6a3	0.9975	9.569e-06
821	XR_873418.2	Prdx6	0.9975	9.577e-06
822	NR_028591.1	Pdcd1lg2	0.9975	9.628e-06
823	XR_880087.1	Plaur	0.9975	9.64e-06
824	XR_874006.2	Ccl5	0.9975	9.645e-06
825	XR_874006.2	Tlr4	0.9975	9.662e-06
826	ENSMUST00000181338	Ube2c	0.9975	9.709e-06
827	ENSMUST00000235252	AI607873	0.9975	9.741e-06
828	ENSMUST00000213234	Kcnj15	0.9974	9.755e-06
829	ENSMUST00000181338	Cybrd1	0.9974	9.785e-06
830	XR_001782878.1	Zfp36	0.9974	9.786e-06
831	XR_870891.1	Gm3417	0.9974	9.833e-06
832	NR_028591.1	Bst1	0.9974	9.863e-06
833	ENSMUST00000235252	Bst1	0.9974	9.864e-06
834	NR_040431.1	Mcpt8	0.9974	9.906e-06
835	ENSMUST00000181338	C4a	0.9974	9.958e-06
836	ENSMUST00000181338	Pilra	0.9974	9.972e-06
837	XR_874006.2	Apbb1ip	0.9974	9.975e-06
838	ENSMUST00000216597	Fgr	0.9974	9.981e-06
839	XR_874006.2	Ms4a4c	0.9974	9.981e-06
840	XR_866791.1	P2ry14	0.9974	9.991e-06
841	NR_040431.1	Ch25h	0.9974	9.999e-06
842	ENSMUST00000216597	C1qc	0.9974	1.003e-05
843	XR_874006.2	P2rx1	0.9974	1.009e-05
844	XR_001779768.1	LOC102634296	0.9974	1.011e-05
845	NR_028591.1	Fcgr2b	0.9974	1.012e-05
846	XR_104764.4	Slc27a6	0.9974	1.012e-05
847	ENSMUST00000235252	Bub1	0.9974	1.013e-05
848	XR_874006.2	Cd200r4	0.9974	1.015e-05
849	ENSMUST00000128634	Mafb	0.9974	1.018e-05
850	ENSMUST00000196396	Efhb	0.9974	1.021e-05
851	XR_385062.2	Vmn2r26	0.9974	1.022e-05
852	ENSMUST00000216597	Itpripl2	0.9974	1.023e-05
853	XR_386703.3	Cish	0.9974	1.024e-05
854	XR_874006.2	Blnk	0.9974	1.024e-05
855	NR_028591.1	Cd68	0.9974	1.026e-05
856	XR_385062.2	Tmem8	0.9974	1.029e-05
857	XR_385062.2	Il1r1	0.9974	1.032e-05
858	NR_045657.1	Gm39701	0.9974	1.038e-05
859	ENSMUST00000181444	Ifi205	0.9974	1.039e-05
860	ENSMUST00000237144	Uap1l1	0.9974	1.04e-05
861	ENSMUST00000216597	AB124611	0.9974	1.041e-05
862	ENSMUST00000216597	H2-Ab1	0.9974	1.045e-05
863	XR_375275.3	Dab2	0.9974	1.045e-05
864	XR_375275.3	Aqp9	0.9974	1.045e-05
865	XR_001779684.1	Ptbp1	0.9974	1.05e-05
866	ENSMUST00000216597	Itpripl1	0.9973	1.056e-05
867	ENSMUST00000207189	Klra3	0.9973	1.057e-05
868	XR_104764.4	Kng2	0.9973	1.059e-05
869	ENSMUST00000188232	Ptbp3	0.9973	1.061e-05
870	ENSMUST00000206358	Mov10	0.9973	1.065e-05
871	ENSMUST00000227016	Pdcd1	0.9973	1.067e-05
872	ENSMUST00000216597	Tmem154	0.9973	1.067e-05
873	NR_028591.1	Zc3h12d	0.9973	1.07e-05
874	ENSMUST00000235252	Zc3h12d	0.9973	1.072e-05
875	ENSMUST00000181444	Gimap3	0.9973	1.074e-05
876	XR_001779727.1	Csf3	0.9973	1.075e-05
877	ENSMUST00000235252	Ccl12	0.9973	1.075e-05
878	XR_379477.2	Gbp8	0.9973	1.08e-05
879	XR_386703.3	Apob	0.9973	1.081e-05
880	ENSMUST00000224554	Aoc1	0.9973	1.082e-05
881	NR_130973.1	Ptges	0.9973	1.085e-05
882	XR_001782651.1	Gimap7	0.9973	1.085e-05
883	NR_040431.1	Ier3	0.9973	1.086e-05
884	ENSMUST00000216597	Cd84	0.9973	1.087e-05
885	NR_130973.1	Snai1	0.9973	1.087e-05
886	XR_001782878.1	Lilr4b	0.9973	1.088e-05
887	ENSMUST00000128634	Slc7a2	0.9973	1.093e-05
888	ENSMUST00000232288	Art2b	0.9973	1.094e-05
889	ENSMUST00000174714	Prf1	0.9973	1.094e-05
890	XR_385069.3	Athl1	0.9973	1.097e-05
891	ENSMUST00000216597	Ncf4	0.9973	1.098e-05
892	XR_377567.1	Lilrb4a	0.9973	1.098e-05
893	ENSMUST00000218413	Gfap	0.9973	1.101e-05
894	ENSMUST00000211940	Gzmb	0.9973	1.103e-05
895	ENSMUST00000160126	Ptx3	0.9973	1.105e-05
896	ENSMUST00000213234	9830107B12Rik	0.9973	1.105e-05
897	ENSMUST00000204123	Clec2g	0.9973	1.107e-05
898	ENSMUST00000159539	Slco2b1	0.9973	1.112e-05
899	NR_028591.1	Ccl9	0.9973	1.113e-05
900	NR_130973.1	Cp	0.9973	1.114e-05
901	ENSMUST00000160126	Ptgir	0.9973	1.115e-05
902	ENSMUST00000128634	Arap1	0.9973	1.115e-05
903	ENSMUST00000216597	Msn	0.9973	1.116e-05
904	XR_377539.3	Fndc3c1	0.9973	1.119e-05
905	ENSMUST00000218413	Egr4	-0.9973	1.119e-05
906	NR_033139.1	Nbeal2	0.9973	1.12e-05
907	ENSMUST00000206358	AA467197	0.9973	1.122e-05
908	ENSMUST00000206358	Hhex	0.9973	1.127e-05
909	ENSMUST00000155906	Tex11	0.9973	1.128e-05
910	ENSMUST00000216597	F10	0.9973	1.129e-05
911	ENSMUST00000206358	Irf7	0.9973	1.13e-05
912	ENSMUST00000216597	Tln1	0.9973	1.131e-05
913	ENSMUST00000237144	Col26a1	0.9972	1.135e-05
914	XR_880087.1	Uap1l1	0.9972	1.135e-05
915	NR_130973.1	Hist1h1b	0.9972	1.137e-05
916	ENSMUST00000188232	Slfn4	0.9972	1.137e-05
917	ENSMUST00000235252	Tarm1	0.9972	1.146e-05
918	ENSMUST00000128634	Mgl2	0.9972	1.149e-05
919	ENSMUST00000128634	Atp8b4	0.9972	1.15e-05
920	XR_001784862.1	Pglyrp2	0.9972	1.152e-05
921	ENSMUST00000139492	Slc2a9	0.9972	1.153e-05
922	XR_001781717.1	Nlrp1a	0.9972	1.154e-05
923	ENSMUST00000230866	Ptx3	0.9972	1.159e-05
924	XR_880563.2	Ddx60	0.9972	1.16e-05
925	ENSMUST00000188232	Kif14	0.9972	1.161e-05
926	ENSMUST00000224554	Trem1	0.9972	1.162e-05
927	ENSMUST00000128634	Iqgap1	0.9972	1.164e-05
928	ENSMUST00000216842	Xlr4b	0.9972	1.165e-05
929	NR_045657.1	Gm14085	0.9972	1.166e-05
930	ENSMUST00000159539	Rab29	0.9972	1.173e-05
931	XR_866791.1	Syt8	0.9972	1.173e-05
932	XR_001782878.1	Ccl2	0.9972	1.176e-05
933	NR_045079.1	Pdcd1	0.9972	1.176e-05
934	ENSMUST00000181710	Ifi203	0.9972	1.176e-05
935	ENSMUST00000216597	Nrros	0.9972	1.177e-05
936	ENSMUST00000188232	Frrs1	0.9972	1.178e-05
937	ENSMUST00000140754	Nlrp1a	0.9972	1.18e-05
938	ENSMUST00000224554	Il18rap	0.9972	1.185e-05
939	ENSMUST00000181338	Cxcl16	0.9972	1.185e-05
940	ENSMUST00000181710	Ifi204	0.9972	1.187e-05
941	ENSMUST00000128634	Tarm1	0.9972	1.189e-05
942	ENSMUST00000216597	Tnfrsf1a	0.9972	1.19e-05
943	ENSMUST00000128634	Ifitm1	0.9972	1.192e-05
944	ENSMUST00000128634	Anxa4	0.9972	1.193e-05
945	ENSMUST00000139492	Itih4	0.9972	1.195e-05
946	NR_045657.1	Cd209a	0.9972	1.195e-05
947	XR_874006.2	Gbp7	0.9972	1.197e-05
948	XR_873418.2	S100a6	0.9972	1.198e-05
949	NR_130973.1	Stab1	0.9972	1.198e-05
950	ENSMUST00000206358	Gpr160	0.9972	1.198e-05
951	NR_040431.1	Tmem8	0.9972	1.2e-05
952	XR_870687.1	Figla	0.9972	1.2e-05
953	ENSMUST00000216597	Akap13	0.9972	1.201e-05
954	ENSMUST00000216597	Gm21188	0.9972	1.201e-05
955	ENSMUST00000237144	Cyp4f16	0.9972	1.204e-05
956	XR_001779803.1	7530416G11Rik	0.9972	1.204e-05
957	XR_873418.2	LOC108169013	0.9972	1.205e-05
958	NR_027896.1	Hp	0.9972	1.206e-05
959	XR_001782878.1	Plau	0.9972	1.206e-05
960	XR_873418.2	Saa3	0.9972	1.207e-05
961	ENSMUST00000160126	Gm14085	0.9972	1.213e-05
962	XR_385062.2	Ctla4	0.9972	1.213e-05
963	XR_873589.1	Rnaset2b	0.9972	1.213e-05
964	XR_378387.2	Trem3	0.9972	1.214e-05
965	XR_868470.1	Clec2g	0.9971	1.217e-05
966	XR_873067.1	Il9r	0.9971	1.218e-05
967	XR_880087.1	Ear2	0.9971	1.218e-05
968	ENSMUST00000181338	Oasl2	0.9971	1.221e-05
969	ENSMUST00000161943	Cxcl2	0.9971	1.222e-05
970	XR_875471.2	Dpep2	0.9971	1.222e-05
971	XR_877360.2	Krt90	0.9971	1.223e-05
972	XR_874006.2	Lrrc39	0.9971	1.225e-05
973	XR_390383.2	Srp54b	0.9971	1.228e-05
974	XR_001779684.1	Scin	0.9971	1.233e-05
975	ENSMUST00000235252	Cks1b	0.9971	1.235e-05
976	ENSMUST00000128634	Antxr2	0.9971	1.237e-05
977	XR_871897.2	Galnt15	0.9971	1.238e-05
978	NR_033147.1	Scara5	0.9971	1.239e-05
979	ENSMUST00000181444	Cd3e	0.9971	1.24e-05
980	NR_015519.1	Aoc1	0.9971	1.242e-05
981	XR_375275.3	Lum	0.9971	1.244e-05
982	ENSMUST00000207189	Gbp6	0.9971	1.245e-05
983	NR_045079.1	Mki67	0.9971	1.245e-05
984	NR_028591.1	Myd88	0.9971	1.245e-05
985	ENSMUST00000217897	Gm21685	0.9971	1.247e-05
986	NR_028591.1	Nlrp12	0.9971	1.247e-05
987	ENSMUST00000188232	Cd53	0.9971	1.248e-05
988	NR_030718.1	Ihh	0.9971	1.25e-05
989	XR_001782651.1	Nlrp1a	0.9971	1.256e-05
990	XR_373705.2	Acss3	0.9971	1.258e-05
991	XR_001779684.1	Gucy2g	-0.9971	1.259e-05
992	ENSMUST00000180796	Pbk	0.9971	1.261e-05
993	ENSMUST00000216597	Hck	0.9971	1.261e-05
994	XR_881866.2	Cxcl3	0.9971	1.263e-05
995	XR_377567.1	Ccr4	0.9971	1.267e-05
996	NR_028591.1	Cd200r1	0.9971	1.268e-05
997	ENSMUST00000128634	Enpp1	0.9971	1.27e-05
998	ENSMUST00000216597	Arhgap4	0.9971	1.275e-05
999	NR_130973.1	Cd14	0.9971	1.277e-05
1000	XR_866791.1	Ankle1	0.9971	1.278e-05
1001	ENSMUST00000237144	Pstpip1	0.9971	1.28e-05
1002	XR_386703.3	Adam8	0.9971	1.281e-05
1003	ENSMUST00000228110	Acss3	0.9971	1.284e-05
1004	ENSMUST00000128634	Ccl12	0.9971	1.287e-05
1005	NR_033139.1	D17H6S56E-5	0.9971	1.29e-05
1006	NR_033139.1	Vim	0.9971	1.29e-05
1007	ENSMUST00000128634	Icam1	0.9971	1.292e-05
1008	NR_033139.1	Timp1	0.9971	1.298e-05
1009	NR_033139.1	Naglu	0.9971	1.299e-05
1010	XR_001782878.1	Clec4n	0.9971	1.299e-05
1011	ENSMUST00000161943	Ctla4	0.9971	1.303e-05
1012	ENSMUST00000235252	Ncf2	0.997	1.304e-05
1013	ENSMUST00000160126	Syt8	0.997	1.305e-05
1014	ENSMUST00000209339	Afp	0.997	1.306e-05
1015	XR_879815.2	Gm21685	0.997	1.307e-05
1016	ENSMUST00000188232	Clec4a1	0.997	1.31e-05
1017	ENSMUST00000216597	Gm15448	0.997	1.312e-05
1018	NR_045079.1	Atp6v0d2	0.997	1.312e-05
1019	NR_028591.1	Lacc1	0.997	1.313e-05
1020	NR_028591.1	Ms4a6b	0.997	1.318e-05
1021	ENSMUST00000180445	Vdr	0.997	1.322e-05
1022	ENSMUST00000150366	Nlrp1a	0.997	1.324e-05
1023	XR_377567.1	Folr2	0.997	1.326e-05
1024	NR_015519.1	Tgm2	0.997	1.331e-05
1025	ENSMUST00000145448	Fam221a	0.997	1.332e-05
1026	XR_875471.2	Hspb8	0.997	1.332e-05
1027	ENSMUST00000230866	Btla	0.997	1.336e-05
1028	NR_033139.1	Dnase1l1	0.997	1.339e-05
1029	ENSMUST00000181338	Gldn	0.997	1.341e-05
1030	NR_033139.1	Tagln2	0.997	1.342e-05
1031	ENSMUST00000128634	Il1rn	0.997	1.343e-05
1032	XR_865593.2	Cfap126	0.997	1.344e-05
1033	NR_015519.1	Ripk3	0.997	1.345e-05
1034	XR_874006.2	Naip6	0.997	1.346e-05
1035	ENSMUST00000128634	Cbr2	0.997	1.348e-05
1036	XR_880087.1	Aoc1	0.997	1.349e-05
1037	XR_880563.2	Tk1	0.997	1.35e-05
1038	ENSMUST00000161664	Ptgir	0.997	1.35e-05
1039	ENSMUST00000152740	H2-M2	0.997	1.352e-05
1040	ENSMUST00000159539	Trex1	0.997	1.353e-05
1041	ENSMUST00000128634	Myd88	0.997	1.354e-05
1042	ENSMUST00000181338	Myof	0.997	1.358e-05
1043	NR_045657.1	Ptgir	0.997	1.36e-05
1044	ENSMUST00000209471	Fam221a	0.997	1.36e-05
1045	ENSMUST00000216597	Slc7a7	0.997	1.364e-05
1046	ENSMUST00000235252	Selp	0.997	1.365e-05
1047	NR_015519.1	Ltb4r1	0.997	1.367e-05
1048	ENSMUST00000188232	Cd209b	0.997	1.368e-05
1049	XR_866089.1	Ttf2	0.997	1.37e-05
1050	ENSMUST00000183627	Gpr50	0.997	1.371e-05
1051	XR_377567.1	Tnfsf14	0.997	1.372e-05
1052	ENSMUST00000230866	Ptgir	0.997	1.372e-05
1053	ENSMUST00000222498	Kng2	0.997	1.372e-05
1054	XR_377567.1	Rnase2a	0.997	1.375e-05
1055	XR_874911.1	Gins1	0.997	1.376e-05
1056	ENSMUST00000139492	Cxcl3	0.997	1.378e-05
1057	ENSMUST00000218264	2810417H13Rik	0.997	1.379e-05
1058	NR_136933.1	Cd177	0.997	1.38e-05
1059	XR_868473.1	Olfm5	0.997	1.388e-05
1060	XR_379477.2	Gvin1	0.997	1.391e-05
1061	ENSMUST00000216597	Il6ra	0.997	1.391e-05
1062	ENSMUST00000128634	Pik3cd	0.997	1.392e-05
1063	ENSMUST00000198497	Fhod1	0.997	1.392e-05
1064	XR_001784990.1	Gm5483	0.9969	1.395e-05
1065	NR_015519.1	Gpr183	0.9969	1.395e-05
1066	ENSMUST00000160126	Clec4a4	0.9969	1.396e-05
1067	ENSMUST00000218413	Rinl	0.9969	1.399e-05
1068	ENSMUST00000181338	Il13ra2	0.9969	1.399e-05
1069	ENSMUST00000237144	Fgb	0.9969	1.402e-05
1070	ENSMUST00000161943	Fabp5	0.9969	1.403e-05
1071	NR_040431.1	Cd69	0.9969	1.405e-05
1072	NR_015598.1	Art2b	0.9969	1.405e-05
1073	XR_866791.1	Itk	0.9969	1.409e-05
1074	ENSMUST00000125095	H2-Ob	0.9969	1.41e-05
1075	ENSMUST00000161681	S1pr2	0.9969	1.412e-05
1076	ENSMUST00000067618	Tmem140	0.9969	1.415e-05
1077	ENSMUST00000206358	Trim14	0.9969	1.418e-05
1078	NR_130973.1	S1pr3	0.9969	1.418e-05
1079	ENSMUST00000216597	Siglece	0.9969	1.423e-05
1080	ENSMUST00000147681	Ifi204	0.9969	1.426e-05
1081	ENSMUST00000128634	Selp	0.9969	1.426e-05
1082	ENSMUST00000139492	Ccr7	0.9969	1.427e-05
1083	NR_028591.1	Retnla	0.9969	1.427e-05
1084	XR_870687.1	7530416G11Rik	0.9969	1.429e-05
1085	ENSMUST00000188232	Fam46a	0.9969	1.43e-05
1086	ENSMUST00000216597	Arl11	0.9969	1.431e-05
1087	ENSMUST00000168990	Gpr157	0.9969	1.431e-05
1088	XR_388791.2	Adamts12	0.9969	1.433e-05
1089	XR_865593.2	Rrad	0.9969	1.436e-05
1090	ENSMUST00000206358	Lair1	0.9969	1.436e-05
1091	NR_103550.1	Mcpt1	0.9969	1.437e-05
1092	ENSMUST00000206358	Cd36	0.9969	1.437e-05
1093	XR_001779676.1	Tmem71	0.9969	1.438e-05
1094	XR_385069.3	Stom	0.9969	1.439e-05
1095	XR_377567.1	Il2rb	0.9969	1.44e-05
1096	ENSMUST00000224554	Bub1b	0.9969	1.442e-05
1097	ENSMUST00000189853	Ifi205	0.9969	1.442e-05
1098	ENSMUST00000145383	Cd300ld3	0.9969	1.445e-05
1099	XR_375275.3	Btnl2	0.9969	1.447e-05
1100	NR_040431.1	Mmp3	0.9969	1.448e-05
1101	NR_130973.1	Slc1a5	0.9969	1.451e-05
1102	ENSMUST00000160126	Cdkn2a	0.9969	1.452e-05
1103	XR_375275.3	Ptger4	0.9969	1.455e-05
1104	ENSMUST00000125095	Thbs4	0.9969	1.455e-05
1105	XR_386703.3	Cd163	0.9969	1.456e-05
1106	XR_869969.1	3830403N18Rik	0.9969	1.457e-05
1107	ENSMUST00000128634	Myo1g	0.9969	1.457e-05
1108	ENSMUST00000224554	Cxcl3	0.9969	1.457e-05
1109	ENSMUST00000216597	Fcer1g	0.9969	1.459e-05
1110	ENSMUST00000128634	Osmr	0.9969	1.463e-05
1111	ENSMUST00000216597	Pld4	0.9969	1.464e-05
1112	XR_880087.1	Fgb	0.9969	1.465e-05
1113	ENSMUST00000206358	Lgals3bp	0.9969	1.47e-05
1114	ENSMUST00000182232	Cpa4	0.9969	1.471e-05
1115	ENSMUST00000160126	Mmp9	0.9969	1.474e-05
1116	ENSMUST00000218413	Serpina3n	0.9969	1.474e-05
1117	ENSMUST00000218413	Galns	0.9969	1.476e-05
1118	ENSMUST00000206358	Bst2	0.9969	1.477e-05
1119	XR_874916.1	Klrb1b	0.9969	1.481e-05
1120	ENSMUST00000181338	Nr4a1	-0.9969	1.483e-05
1121	ENSMUST00000206358	Gsdmd	0.9969	1.487e-05
1122	NR_028591.1	Ms4a7	0.9968	1.489e-05
1123	ENSMUST00000235252	Ms4a7	0.9968	1.49e-05
1124	XR_877968.1	Tspan32	0.9968	1.49e-05
1125	ENSMUST00000181338	Ccl24	0.9968	1.491e-05
1126	ENSMUST00000235252	Lcp1	0.9968	1.495e-05
1127	ENSMUST00000222424	Cxcr3	0.9968	1.495e-05
1128	ENSMUST00000218413	Irf9	0.9968	1.495e-05
1129	ENSMUST00000181338	Cd101	0.9968	1.497e-05
1130	ENSMUST00000160657	B3gnt8	0.9968	1.497e-05
1131	ENSMUST00000204123	Gm38958	0.9968	1.501e-05
1132	XR_001779768.1	Cpa3	0.9968	1.502e-05
1133	ENSMUST00000161150	Il9r	0.9968	1.503e-05
1134	ENSMUST00000233107	Klra17	0.9968	1.504e-05
1135	ENSMUST00000188232	Runx1	0.9968	1.506e-05
1136	XR_386703.3	Runx3	0.9968	1.506e-05
1137	ENSMUST00000139492	Ear2	0.9968	1.511e-05
1138	ENSMUST00000168990	Arl5c	0.9968	1.512e-05
1139	XR_874006.2	Adam17	0.9968	1.512e-05
1140	XR_104764.4	Cma1	0.9968	1.514e-05
1141	ENSMUST00000181444	Ptprcap	0.9968	1.515e-05
1142	ENSMUST00000233486	Figla	0.9968	1.515e-05
1143	ENSMUST00000177239	Klrb1b	0.9968	1.519e-05
1144	ENSMUST00000139492	Slc10a6	0.9968	1.52e-05
1145	XR_870687.1	Try5	0.9968	1.528e-05
1146	ENSMUST00000216597	Plcg2	0.9968	1.531e-05
1147	XR_385833.3	H2-M3	0.9968	1.532e-05
1148	ENSMUST00000218413	Wasf2	0.9968	1.538e-05
1149	ENSMUST00000181338	Agtrap	0.9968	1.539e-05
1150	ENSMUST00000128634	Il31ra	0.9968	1.539e-05
1151	ENSMUST00000128634	Lyl1	0.9968	1.542e-05
1152	NR_130973.1	Ggta1	0.9968	1.544e-05
1153	XR_001784233.1	Zdhhc19	0.9968	1.544e-05
1154	XR_376460.3	Slc27a6	0.9968	1.544e-05
1155	ENSMUST00000161943	Aqp9	0.9968	1.547e-05
1156	XR_874006.2	Fam46a	0.9968	1.549e-05
1157	XR_001779684.1	Tor4a	0.9968	1.55e-05
1158	ENSMUST00000168990	Parp10	0.9968	1.551e-05
1159	NR_130973.1	Slamf6	0.9968	1.551e-05
1160	ENSMUST00000168990	Hp	0.9968	1.551e-05
1161	XR_385069.3	Plxnb2	0.9968	1.552e-05
1162	ENSMUST00000128634	Litaf	0.9968	1.552e-05
1163	ENSMUST00000216597	Aoah	0.9968	1.556e-05
1164	XR_874006.2	Arhgap11a	0.9968	1.558e-05
1165	ENSMUST00000216597	Il1rn	0.9968	1.561e-05
1166	ENSMUST00000218413	Tlr6	0.9968	1.562e-05
1167	NR_130973.1	Ear6	0.9968	1.562e-05
1168	XR_880087.1	Lrg1	0.9968	1.563e-05
1169	NR_130973.1	Rcn3	0.9968	1.563e-05
1170	ENSMUST00000128634	Casp8	0.9968	1.563e-05
1171	ENSMUST00000188232	Bak1	0.9968	1.563e-05
1172	NR_028591.1	Hlx	0.9968	1.564e-05
1173	ENSMUST00000128634	Ostf1	0.9968	1.564e-05
1174	XR_866791.1	Dnase1l3	0.9968	1.565e-05
1175	ENSMUST00000197178	Ankrd33	0.9968	1.567e-05
1176	XR_375275.3	Cxcl2	0.9968	1.568e-05
1177	NR_028591.1	Rab3il1	0.9968	1.57e-05
1178	ENSMUST00000218264	H2-Q4	0.9968	1.575e-05
1179	ENSMUST00000235252	Ms4a6b	0.9968	1.575e-05
1180	ENSMUST00000128634	Arhgap4	0.9968	1.577e-05
1181	ENSMUST00000128634	Tmem106a	0.9968	1.579e-05
1182	XR_391425.2	Clec4g	0.9968	1.58e-05
1183	NR_045079.1	Cd3e	0.9968	1.581e-05
1184	XR_001782878.1	Ier3	0.9968	1.582e-05
1185	XR_874006.2	Milr1	0.9967	1.584e-05
1186	ENSMUST00000139492	Lrg1	0.9967	1.585e-05
1187	ENSMUST00000152754	BC147527	0.9967	1.588e-05
1188	XR_386703.3	Mrc1	0.9967	1.588e-05
1189	ENSMUST00000216597	Casp8	0.9967	1.588e-05
1190	ENSMUST00000149124	Gm21685	0.9967	1.59e-05
1191	ENSMUST00000123841	Gm21685	0.9967	1.59e-05
1192	ENSMUST00000225691	Gm21685	0.9967	1.59e-05
1193	ENSMUST00000137349	Gm21685	0.9967	1.59e-05
1194	ENSMUST00000224237	Gm21685	0.9967	1.59e-05
1195	ENSMUST00000170435	Gm21685	0.9967	1.59e-05
1196	XR_373869.2	Gm21685	0.9967	1.59e-05
1197	ENSMUST00000141541	Gm21685	0.9967	1.59e-05
1198	ENSMUST00000185465	Gm21685	0.9967	1.59e-05
1199	ENSMUST00000139429	Gm21685	0.9967	1.59e-05
1200	XR_874870.1	Gm21685	0.9967	1.59e-05
1201	ENSMUST00000173624	Gm21685	0.9967	1.592e-05
1202	ENSMUST00000159539	C4b	0.9967	1.592e-05
1203	XR_001778042.1	1700047I17Rik2	0.9967	1.597e-05
1204	XR_383512.2	Ctrb1	0.9967	1.597e-05
1205	ENSMUST00000196216	Ctrb1	0.9967	1.597e-05
1206	XR_869889.1	Ctrb1	0.9967	1.597e-05
1207	ENSMUST00000191384	Ctrb1	0.9967	1.597e-05
1208	ENSMUST00000173980	Ctrb1	0.9967	1.597e-05
1209	ENSMUST00000206590	Ctrb1	0.9967	1.597e-05
1210	XR_867630.1	Ctrb1	0.9967	1.597e-05
1211	XR_001784531.1	Ctrb1	0.9967	1.597e-05
1212	XR_872328.2	Olfr701	0.9967	1.602e-05
1213	ENSMUST00000221840	Il9r	0.9967	1.602e-05
1214	XR_377567.1	Ms4a6b	0.9967	1.603e-05
1215	ENSMUST00000152754	Ptx3	0.9967	1.604e-05
1216	XR_377567.1	Ccl9	0.9967	1.606e-05
1217	NR_015519.1	Pira2	0.9967	1.606e-05
1218	ENSMUST00000216597	Tgfbr2	0.9967	1.606e-05
1219	NR_130973.1	Osmr	0.9967	1.61e-05
1220	ENSMUST00000181338	Dennd2d	0.9967	1.611e-05
1221	XR_377567.1	Enpp1	0.9967	1.614e-05
1222	NR_028591.1	Lilrb4a	0.9967	1.614e-05
1223	XR_386703.3	Zfp36	0.9967	1.615e-05
1224	ENSMUST00000139492	Plaur	0.9967	1.617e-05
1225	XR_001782878.1	Tnfrsf9	0.9967	1.618e-05
1226	NR_033139.1	Kif2c	0.9967	1.623e-05
1227	ENSMUST00000067618	Trem1	0.9967	1.626e-05
1228	ENSMUST00000188232	Cd48	0.9967	1.636e-05
1229	ENSMUST00000181710	Gapt	0.9967	1.637e-05
1230	ENSMUST00000161664	Gimap3	0.9967	1.642e-05
1231	XR_375329.3	Gm21685	0.9967	1.645e-05
1232	XR_866791.1	Cd209a	0.9967	1.646e-05
1233	ENSMUST00000152754	Mmp9	0.9967	1.646e-05
1234	ENSMUST00000145461	Gpr50	0.9967	1.646e-05
1235	ENSMUST00000211940	Gm5483	0.9967	1.646e-05
1236	NR_130973.1	Rai14	0.9967	1.649e-05
1237	NR_045079.1	Gm6377	0.9967	1.652e-05
1238	ENSMUST00000161664	Ctcfl	0.9967	1.654e-05
1239	NR_033139.1	Fhod1	0.9967	1.655e-05
1240	XR_001779684.1	Trim25	0.9967	1.663e-05
1241	ENSMUST00000206358	Sell	0.9967	1.664e-05
1242	NR_033147.1	B3gnt8	0.9967	1.665e-05
1243	ENSMUST00000216597	Ninj1	0.9967	1.666e-05
1244	ENSMUST00000218413	Jak3	0.9967	1.666e-05
1245	ENSMUST00000216597	Bcl2l14	0.9967	1.667e-05
1246	ENSMUST00000235252	Ccl9	0.9967	1.668e-05
1247	NR_045657.1	P2ry14	0.9967	1.669e-05
1248	XR_874006.2	Tlcd2	0.9967	1.671e-05
1249	XR_375275.3	Npl	0.9967	1.672e-05
1250	ENSMUST00000216597	Cd274	0.9967	1.674e-05
1251	ENSMUST00000216597	Cd244	0.9967	1.677e-05
1252	XR_880087.1	Clec4e	0.9967	1.677e-05
1253	NR_026843.1	Socs1	0.9967	1.68e-05
1254	XR_001784990.1	Hist1h2an	0.9966	1.682e-05
1255	ENSMUST00000235252	Syk	0.9966	1.682e-05
1256	ENSMUST00000230866	Cdkn2a	0.9966	1.686e-05
1257	ENSMUST00000188232	Wfdc17	0.9966	1.689e-05
1258	NR_015519.1	Trem1	0.9966	1.689e-05
1259	XR_377567.1	Ccr1	0.9966	1.69e-05
1260	NR_028591.1	Pla2g15	0.9966	1.69e-05
1261	XR_386703.3	Rab44	0.9966	1.693e-05
1262	NR_015465.2	Tgfb1	0.9966	1.699e-05
1263	NR_045079.1	Maf	0.9966	1.699e-05
1264	XR_376460.3	Kng2	0.9966	1.7e-05
1265	ENSMUST00000234996	3830403N18Rik	0.9966	1.701e-05
1266	XR_377567.1	Il2rg	0.9966	1.704e-05
1267	XR_880087.1	Serpina10	0.9966	1.709e-05
1268	XR_873418.2	Cass4	0.9966	1.711e-05
1269	XR_001779676.1	Cenpe	0.9966	1.713e-05
1270	ENSMUST00000224554	Glycam1	0.9966	1.714e-05
1271	XR_001778202.1	Gpr50	0.9966	1.718e-05
1272	ENSMUST00000188232	Gm9733	0.9966	1.72e-05
1273	XR_385833.3	Cd109	0.9966	1.72e-05
1274	ENSMUST00000216597	Dmrtb1	0.9966	1.722e-05
1275	ENSMUST00000216597	Slc11a1	0.9966	1.722e-05
1276	ENSMUST00000206358	Gsap	0.9966	1.722e-05
1277	ENSMUST00000188232	Lpp	0.9966	1.724e-05
1278	ENSMUST00000181338	Lgi4	0.9966	1.728e-05
1279	ENSMUST00000216597	Dera	0.9966	1.729e-05
1280	NR_015519.1	Timp1	0.9966	1.732e-05
1281	XR_881866.2	Ap1g2	0.9966	1.733e-05
1282	NR_030734.1	Myod1	0.9966	1.733e-05
1283	XR_001779684.1	Ugt1a7c	0.9966	1.739e-05
1284	ENSMUST00000181338	Ucp2	0.9966	1.741e-05
1285	ENSMUST00000188232	Ccl6	0.9966	1.759e-05
1286	XR_880563.2	Kcnv1	-0.9966	1.76e-05
1287	ENSMUST00000216597	Dhrs3	0.9966	1.761e-05
1288	ENSMUST00000235252	Mafb	0.9966	1.763e-05
1289	ENSMUST00000234300	Ovol3	0.9966	1.765e-05
1290	NR_130973.1	Tubb6	0.9966	1.766e-05
1291	XR_001782878.1	Tmem8	0.9966	1.768e-05
1292	ENSMUST00000067618	Adprhl1	0.9966	1.768e-05
1293	ENSMUST00000216597	0610040J01Rik	0.9966	1.773e-05
1294	XR_880087.1	P2ry2	0.9966	1.778e-05
1295	ENSMUST00000128634	Pik3r5	0.9966	1.779e-05
1296	ENSMUST00000216597	Tcn2	0.9966	1.779e-05
1297	ENSMUST00000205284	Gm21685	0.9965	1.787e-05
1298	ENSMUST00000235252	Bcl3	0.9965	1.787e-05
1299	XR_375338.2	Gpr34	0.9965	1.788e-05
1300	NR_028591.1	Siglecg	0.9965	1.791e-05
1301	NR_033139.1	P2rx7	0.9965	1.793e-05
1302	ENSMUST00000218413	Slc14a1	0.9965	1.795e-05
1303	ENSMUST00000235252	Sla	0.9965	1.795e-05
1304	ENSMUST00000128634	Chil3	0.9965	1.795e-05
1305	NR_045657.1	Slc27a6	0.9965	1.799e-05
1306	NR_130973.1	Rab20	0.9965	1.8e-05
1307	NR_015465.2	Cenpf	0.9965	1.8e-05
1308	ENSMUST00000206358	Tlr2	0.9965	1.8e-05
1309	ENSMUST00000159539	Ada	0.9965	1.8e-05
1310	ENSMUST00000218413	Hal	0.9965	1.802e-05
1311	ENSMUST00000218264	LOC108167440	0.9965	1.804e-05
1312	ENSMUST00000161943	Col6a6	0.9965	1.806e-05
1313	NR_130973.1	Cebpd	0.9965	1.806e-05
1314	XR_001779684.1	Rhoc	0.9965	1.807e-05
1315	ENSMUST00000206358	Trim30d	0.9965	1.812e-05
1316	ENSMUST00000216597	Il10ra	0.9965	1.813e-05
1317	ENSMUST00000159053	Gimap7	0.9965	1.816e-05
1318	ENSMUST00000156508	Ckap2	0.9965	1.817e-05
1319	ENSMUST00000206358	Parpbp	0.9965	1.817e-05
1320	NR_015519.1	Gsg2	0.9965	1.82e-05
1321	NR_028591.1	Ccl22	0.9965	1.822e-05
1322	NR_130973.1	Flna	0.9965	1.823e-05
1323	XR_381873.2	Art2b	0.9965	1.827e-05
1324	XR_874006.2	Ifi47	0.9965	1.831e-05
1325	XR_377782.2	Gm15433	0.9965	1.833e-05
1326	ENSMUST00000128634	Tnfrsf1a	0.9965	1.834e-05
1327	ENSMUST00000216597	C3ar1	0.9965	1.835e-05
1328	XR_001779684.1	F420015M19Rik	0.9965	1.837e-05
1329	NR_015519.1	Clec4e	0.9965	1.837e-05
1330	XR_881907.2	Klk1	0.9965	1.838e-05
1331	ENSMUST00000224554	Clec4e	0.9965	1.838e-05
1332	XR_374555.2	Klrb1b	0.9965	1.838e-05
1333	XR_881866.2	Ncaph	0.9965	1.841e-05
1334	XR_875471.2	Tspan4	0.9965	1.841e-05
1335	ENSMUST00000216597	Slc28a2	0.9965	1.847e-05
1336	XR_377567.1	Fxyd5	0.9965	1.848e-05
1337	XR_866907.1	Grm6	0.9965	1.848e-05
1338	XR_873492.1	Tnni2	0.9965	1.85e-05
1339	ENSMUST00000159539	Tor3a	0.9965	1.85e-05
1340	XR_377567.1	2200002D01Rik	0.9965	1.851e-05
1341	ENSMUST00000181444	4933406M09Rik	0.9965	1.852e-05
1342	ENSMUST00000224554	Ncaph	0.9965	1.853e-05
1343	NR_136933.1	Serpinb9b	0.9965	1.853e-05
1344	XR_001780515.1	LOC102637839	0.9965	1.854e-05
1345	ENSMUST00000206358	Myo1f	0.9965	1.855e-05
1346	NR_045079.1	Tec	0.9965	1.856e-05
1347	ENSMUST00000218264	Cyp4f37	0.9965	1.858e-05
1348	XR_875471.2	Pbk	0.9965	1.859e-05
1349	NR_045079.1	Rnase2a	0.9965	1.859e-05
1350	ENSMUST00000218413	Mt1	0.9965	1.863e-05
1351	ENSMUST00000128634	Hist1h3b	0.9965	1.863e-05
1352	XR_873418.2	Ccl11	0.9965	1.866e-05
1353	XR_385833.3	H2-DMb1	0.9965	1.867e-05
1354	ENSMUST00000206358	Pvrig	0.9965	1.868e-05
1355	ENSMUST00000128634	Ncf4	0.9965	1.868e-05
1356	NR_028591.1	Gfi1b	0.9965	1.868e-05
1357	XR_001779727.1	Abcb11	0.9965	1.869e-05
1358	NR_028591.1	Atp8b4	0.9965	1.87e-05
1359	XR_871897.2	Aim1l	0.9965	1.872e-05
1360	ENSMUST00000218264	Irgm2	0.9965	1.874e-05
1361	XR_377567.1	Chil4	0.9965	1.874e-05
1362	NR_033139.1	Stom	0.9965	1.874e-05
1363	XR_866791.1	Ctcfl	0.9965	1.877e-05
1364	ENSMUST00000235252	Tmem71	0.9965	1.877e-05
1365	ENSMUST00000235252	Il2rg	0.9965	1.877e-05
1366	ENSMUST00000128634	Cast	0.9965	1.88e-05
1367	XR_375338.2	Tg	0.9965	1.881e-05
1368	XR_375275.3	Rab20	0.9965	1.888e-05
1369	XR_376460.3	Cpa4	0.9964	1.89e-05
1370	ENSMUST00000216597	Pik3r5	0.9964	1.893e-05
1371	XR_379919.1	Gpr15	0.9964	1.894e-05
1372	ENSMUST00000216597	Snx20	0.9964	1.894e-05
1373	NR_045079.1	Ccr1	0.9964	1.895e-05
1374	NR_028591.1	Cln3	0.9964	1.895e-05
1375	NR_045657.1	Gpr171	0.9964	1.895e-05
1376	XR_386703.3	Cdca8	0.9964	1.895e-05
1377	ENSMUST00000161943	Esyt1	0.9964	1.896e-05
1378	XR_385069.3	Man2b2	0.9964	1.898e-05
1379	ENSMUST00000235252	Slfn2	0.9964	1.898e-05
1380	ENSMUST00000193667	Stx11	0.9964	1.9e-05
1381	XR_377567.1	Dok3	0.9964	1.904e-05
1382	XR_375275.3	Fn1	0.9964	1.908e-05
1383	XR_874006.2	Ctsc	0.9964	1.912e-05
1384	NR_028591.1	Pik3cd	0.9964	1.914e-05
1385	ENSMUST00000216597	I830077J02Rik	0.9964	1.916e-05
1386	NR_130973.1	Mbnl3	0.9964	1.916e-05
1387	ENSMUST00000067618	Col26a1	0.9964	1.919e-05
1388	XR_874757.1	Aim1l	0.9964	1.92e-05
1389	XR_865950.1	Fcrl1	0.9964	1.924e-05
1390	ENSMUST00000216597	P4hb	0.9964	1.927e-05
1391	ENSMUST00000216597	Tnfrsf1b	0.9964	1.927e-05
1392	ENSMUST00000218413	Slco2b1	0.9964	1.929e-05
1393	XR_385062.2	Esyt1	0.9964	1.929e-05
1394	ENSMUST00000206358	Hexb	0.9964	1.931e-05
1395	ENSMUST00000181338	Map4k1	0.9964	1.931e-05
1396	NR_130973.1	Fes	0.9964	1.933e-05
1397	ENSMUST00000206358	Gbp5	0.9964	1.933e-05
1398	XR_001778724.1	Mrgpra2b	0.9964	1.934e-05
1399	ENSMUST00000181338	Abcc3	0.9964	1.941e-05
1400	ENSMUST00000206358	Slamf9	0.9964	1.941e-05
1401	ENSMUST00000235252	Tmem106a	0.9964	1.943e-05
1402	XR_880087.1	Dhrs9	0.9964	1.943e-05
1403	XR_865908.1	Gabra6	0.9964	1.945e-05
1404	XR_375275.3	Apob	0.9964	1.947e-05
1405	XR_881866.2	Hcst	0.9964	1.95e-05
1406	XR_386703.3	Acod1	0.9964	1.954e-05
1407	XR_001779684.1	P4hb	0.9964	1.954e-05
1408	ENSMUST00000168990	Pdlim4	0.9964	1.955e-05
1409	XR_880087.1	Scimp	0.9964	1.957e-05
1410	ENSMUST00000161664	BC147527	0.9964	1.957e-05
1411	ENSMUST00000139492	Npl	0.9964	1.958e-05
1412	ENSMUST00000198497	Nfatc1	0.9964	1.959e-05
1413	ENSMUST00000235252	2023-09-01	0.9964	1.96e-05
1414	ENSMUST00000235252	Pdcd1lg2	0.9964	1.964e-05
1415	ENSMUST00000188232	Gpr65	0.9964	1.966e-05
1416	ENSMUST00000206358	H2-T24	0.9964	1.967e-05
1417	ENSMUST00000233486	Ctrb1	0.9964	1.967e-05
1418	XR_865310.1	Klhl41	0.9964	1.969e-05
1419	ENSMUST00000139492	Fam64a	0.9964	1.969e-05
1420	ENSMUST00000237144	Slc2a9	0.9964	1.969e-05
1421	XR_877968.1	Pglyrp2	0.9964	1.97e-05
1422	XR_001782820.1	Fgf23	0.9964	1.97e-05
1423	XR_377567.1	Gfi1b	0.9964	1.971e-05
1424	XR_001779727.1	Ankrd33	0.9964	1.974e-05
1425	XR_385833.3	Ctla2b	0.9964	1.977e-05
1426	ENSMUST00000206358	Slc8b1	0.9964	1.979e-05
1427	ENSMUST00000161681	Itga5	0.9964	1.98e-05
1428	ENSMUST00000227016	Runx1	0.9964	1.983e-05
1429	ENSMUST00000159539	Mt1	0.9964	1.985e-05
1430	XR_001779684.1	Lcn2	0.9964	1.987e-05
1431	ENSMUST00000198497	Slpi	0.9964	1.987e-05
1432	XR_001779684.1	Sipa1	0.9964	1.988e-05
1433	XR_873418.2	Parp10	0.9964	1.988e-05
1434	ENSMUST00000224554	Casp7	0.9964	1.989e-05
1435	ENSMUST00000188232	Snap23	0.9964	1.991e-05
1436	XR_001782879.1	Osm	0.9964	1.991e-05
1437	ENSMUST00000227016	Ripk1	0.9964	1.991e-05
1438	ENSMUST00000188232	Ms4a6c	0.9964	1.992e-05
1439	ENSMUST00000213234	Gcsam	0.9964	1.992e-05
1440	XR_876841.1	Gpr50	0.9964	1.992e-05
1441	ENSMUST00000206358	Hpse	0.9964	1.994e-05
1442	NR_028591.1	Folr2	0.9964	1.995e-05
1443	ENSMUST00000224554	Slc2a9	0.9964	1.996e-05
1444	NR_030718.1	Gm40902	0.9963	1.998e-05
1445	ENSMUST00000235252	Lilrb4a	0.9963	2e-05
1446	NR_015519.1	Mt2	0.9963	2e-05
1447	NR_029475.1	Apol11b	0.9963	2.002e-05
1448	NR_130973.1	Sdc4	0.9963	2.005e-05
1449	ENSMUST00000208339	Gal3st4	0.9963	2.005e-05
1450	XR_001782878.1	Apob	0.9963	2.006e-05
1451	ENSMUST00000207189	Cd300ld	0.9963	2.01e-05
1452	ENSMUST00000206358	Stat1	0.9963	2.013e-05
1453	ENSMUST00000188232	Baz1a	0.9963	2.014e-05
1454	ENSMUST00000227016	Casc5	0.9963	2.014e-05
1455	ENSMUST00000206358	Lpcat2	0.9963	2.018e-05
1456	ENSMUST00000222498	Slc27a6	0.9963	2.022e-05
1457	NR_045009.2	BC021614	0.9963	2.022e-05
1458	XR_873418.2	Tmem86a	0.9963	2.024e-05
1459	ENSMUST00000128634	F10	0.9963	2.032e-05
1460	ENSMUST00000206358	Klhl6	0.9963	2.032e-05
1461	ENSMUST00000216597	Malt1	0.9963	2.033e-05
1462	NR_015465.2	Ect2	0.9963	2.033e-05
1463	ENSMUST00000160126	Btla	0.9963	2.037e-05
1464	ENSMUST00000216597	Ptbp1	0.9963	2.038e-05
1465	ENSMUST00000206358	Adap2	0.9963	2.039e-05
1466	XR_880087.1	Cxcl3	0.9963	2.042e-05
1467	XR_001779684.1	Tcn2	0.9963	2.043e-05
1468	ENSMUST00000161681	D17H6S56E-5	0.9963	2.043e-05
1469	ENSMUST00000206358	Itgax	0.9963	2.045e-05
1470	XR_875471.2	Dcxr	0.9963	2.048e-05
1471	ENSMUST00000161681	Emilin1	0.9963	2.05e-05
1472	ENSMUST00000237144	Tmem140	0.9963	2.051e-05
1473	NR_033139.1	Dhrs1	0.9963	2.052e-05
1474	ENSMUST00000216597	Arap1	0.9963	2.057e-05
1475	ENSMUST00000139492	Glycam1	0.9963	2.057e-05
1476	NR_033139.1	Map4k1	0.9963	2.058e-05
1477	XR_874006.2	Dtx3l	0.9963	2.059e-05
1478	NR_033139.1	Serpina3i	0.9963	2.06e-05
1479	NR_040431.1	Msx3	0.9963	2.062e-05
1480	XR_874006.2	Ltb	0.9963	2.066e-05
1481	ENSMUST00000216597	Sipa1	0.9963	2.067e-05
1482	ENSMUST00000216597	Gm15056	0.9963	2.067e-05
1483	ENSMUST00000235252	Top2a	0.9963	2.068e-05
1484	ENSMUST00000128634	Folr2	0.9963	2.07e-05
1485	ENSMUST00000216597	Clic1	0.9963	2.07e-05
1486	ENSMUST00000138486	Gm21685	0.9963	2.074e-05
1487	NR_028591.1	Il2rg	0.9963	2.074e-05
1488	ENSMUST00000173980	Figla	0.9963	2.078e-05
1489	ENSMUST00000196216	Figla	0.9963	2.078e-05
1490	XR_383512.2	Figla	0.9963	2.078e-05
1491	ENSMUST00000191384	Figla	0.9963	2.078e-05
1492	XR_869889.1	Figla	0.9963	2.078e-05
1493	ENSMUST00000206590	Figla	0.9963	2.078e-05
1494	XR_867630.1	Figla	0.9963	2.078e-05
1495	XR_001784531.1	Figla	0.9963	2.078e-05
1496	NR_130973.1	Csf2rb2	0.9963	2.078e-05
1497	ENSMUST00000181338	Plce1	0.9963	2.08e-05
1498	ENSMUST00000156508	Scara5	0.9963	2.083e-05
1499	XR_377567.1	Cyp4f18	0.9963	2.083e-05
1500	ENSMUST00000139492	Ctsk	0.9963	2.084e-05
1501	NR_015531.1	AI467606	-0.9963	2.085e-05
1502	ENSMUST00000235252	Folr2	0.9963	2.085e-05
1503	ENSMUST00000161664	Cdkn2a	0.9963	2.086e-05
1504	ENSMUST00000235252	Nlrp12	0.9963	2.087e-05
1505	XR_882101.1	LOC108169043	0.9963	2.088e-05
1506	NR_045046.1	Abcb11	0.9963	2.089e-05
1507	ENSMUST00000218413	Nagpa	0.9963	2.09e-05
1508	ENSMUST00000161681	Gpr55	0.9963	2.091e-05
1509	ENSMUST00000128634	Was	0.9963	2.091e-05
1510	NR_040431.1	Fabp4	0.9963	2.098e-05
1511	ENSMUST00000228110	Trem3	0.9963	2.099e-05
1512	XR_377567.1	Pdcd1lg2	0.9963	2.104e-05
1513	ENSMUST00000218413	Rad51	0.9963	2.106e-05
1514	XR_875471.2	Pqlc3	0.9962	2.109e-05
1515	NR_045079.1	Tnfsf14	0.9962	2.113e-05
1516	ENSMUST00000206358	Gkn3	-0.9962	2.113e-05
1517	XR_385062.2	Nipal1	0.9962	2.116e-05
1518	XR_381873.2	LOC108169043	0.9962	2.117e-05
1519	XR_385833.3	Ccl24	0.9962	2.123e-05
1520	NR_015465.2	Myd88	0.9962	2.124e-05
1521	ENSMUST00000237144	Adprhl1	0.9962	2.124e-05
1522	NR_015519.1	Txnip	0.9962	2.125e-05
1523	XR_386679.2	Gpr15	0.9962	2.13e-05
1524	NR_033139.1	Serpina3n	0.9962	2.131e-05
1525	ENSMUST00000227016	Lilra6	0.9962	2.133e-05
1526	XR_377567.1	Tmem123	0.9962	2.137e-05
1527	ENSMUST00000216597	Myo1g	0.9962	2.141e-05
1528	ENSMUST00000235252	Car6	0.9962	2.143e-05
1529	ENSMUST00000216597	Elk3	0.9962	2.147e-05
1530	XR_871897.2	Col5a3	0.9962	2.147e-05
1531	ENSMUST00000213234	Lyz1	0.9962	2.148e-05
1532	NR_015519.1	Naglu	0.9962	2.149e-05
1533	NR_045046.1	Hoxd8	0.9962	2.15e-05
1534	ENSMUST00000128307	St14	0.9962	2.15e-05
1535	NR_130973.1	Chst14	0.9962	2.153e-05
1536	XR_375275.3	Tmem8	0.9962	2.161e-05
1537	XR_001779676.1	Gpsm3	0.9962	2.164e-05
1538	ENSMUST00000216597	Il10rb	0.9962	2.165e-05
1539	NR_040431.1	Nkg7	0.9962	2.169e-05
1540	XR_391237.2	Hyal5	0.9962	2.17e-05
1541	XR_001782878.1	Cdca8	0.9962	2.172e-05
1542	ENSMUST00000160657	Arrdc1	0.9962	2.172e-05
1543	ENSMUST00000128634	Hsd3b7	0.9962	2.172e-05
1544	ENSMUST00000125095	Nr1i2	0.9962	2.173e-05
1545	ENSMUST00000224554	Spns3	0.9962	2.178e-05
1546	NR_033139.1	Plxnb2	0.9962	2.179e-05
1547	ENSMUST00000180445	Plekhg2	0.9962	2.179e-05
1548	ENSMUST00000128634	Syngr2	0.9962	2.182e-05
1549	NR_045657.1	Ankle1	0.9962	2.183e-05
1550	ENSMUST00000235252	Cast	0.9962	2.189e-05
1551	XR_001778261.1	Cd300ld4	0.9962	2.191e-05
1552	ENSMUST00000168990	Ckap2l	0.9962	2.191e-05
1553	ENSMUST00000160126	Cd3e	0.9962	2.192e-05
1554	ENSMUST00000159539	Adgrg5	0.9962	2.193e-05
1555	XR_379558.2	Fcrla	0.9962	2.193e-05
1556	NR_130973.1	Arg1	0.9962	2.196e-05
1557	ENSMUST00000188232	Clec4a3	0.9962	2.198e-05
1558	XR_378425.3	Cenph	0.9962	2.205e-05
1559	ENSMUST00000216597	Plbd1	0.9962	2.208e-05
1560	ENSMUST00000161681	Cxcl1	0.9962	2.213e-05
1561	XR_377567.1	Gm13212	0.9962	2.213e-05
1562	XR_874006.2	Prr11	0.9962	2.219e-05
1563	ENSMUST00000193667	Angptl7	0.9961	2.222e-05
1564	ENSMUST00000198497	Xaf1	0.9961	2.222e-05
1565	NR_103550.1	Pglyrp2	0.9961	2.222e-05
1566	ENSMUST00000181338	Dok1	0.9961	2.231e-05
1567	ENSMUST00000161681	Tlr9	0.9961	2.231e-05
1568	XR_870892.1	Gm3417	0.9961	2.233e-05
1569	ENSMUST00000139492	Fn1	0.9961	2.234e-05
1570	XR_001784990.1	Slc27a6	0.9961	2.236e-05
1571	XR_385069.3	Dna2	0.9961	2.245e-05
1572	NR_130973.1	Slc38a6	0.9961	2.246e-05
1573	XR_385833.3	Ada	0.9961	2.249e-05
1574	NR_040277.1	Mmp27	0.9961	2.249e-05
1575	ENSMUST00000181338	Gns	0.9961	2.249e-05
1576	ENSMUST00000216597	Lpxn	0.9961	2.25e-05
1577	XR_001779684.1	Cmklr1	0.9961	2.25e-05
1578	XR_874006.2	Ccr2	0.9961	2.251e-05
1579	XR_880087.1	Trem1	0.9961	2.251e-05
1580	NR_028590.1	Prickle3	0.9961	2.251e-05
1581	XR_379477.2	Slfn9	0.9961	2.252e-05
1582	ENSMUST00000161664	Ptx3	0.9961	2.253e-05
1583	ENSMUST00000216597	C1qa	0.9961	2.258e-05
1584	ENSMUST00000161664	Cd209e	0.9961	2.26e-05
1585	NR_015519.1	D17H6S56E-5	0.9961	2.263e-05
1586	NR_045657.1	BC147527	0.9961	2.264e-05
1587	ENSMUST00000145461	Fndc3c1	0.9961	2.267e-05
1588	XR_873356.2	Olfm5	0.9961	2.268e-05
1589	XR_001779684.1	Cd63	0.9961	2.268e-05
1590	ENSMUST00000188232	Gbp7	0.9961	2.27e-05
1591	XR_880087.1	Tnfrsf13b	0.9961	2.272e-05
1592	ENSMUST00000218264	Oas3	0.9961	2.273e-05
1593	XR_873418.2	Arl5c	0.9961	2.275e-05
1594	NR_033139.1	Mt2	0.9961	2.277e-05
1595	XR_001782879.1	Cd8b1	0.9961	2.28e-05
1596	ENSMUST00000181338	Cass4	0.9961	2.281e-05
1597	XR_386703.3	Plau	0.9961	2.285e-05
1598	XR_876630.2	Cd300ld	0.9961	2.287e-05
1599	ENSMUST00000209339	Acss3	0.9961	2.288e-05
1600	NR_015519.1	Nuf2	0.9961	2.291e-05
1601	XR_868028.1	Zdhhc19	0.9961	2.291e-05
1602	XR_866791.1	Tpsb2	0.9961	2.292e-05
1603	ENSMUST00000227016	Ptgdr	0.9961	2.294e-05
1604	ENSMUST00000216597	Trem2	0.9961	2.296e-05
1605	XR_874006.2	Casp12	0.9961	2.298e-05
1606	NR_033139.1	Cd22	0.9961	2.3e-05
1607	NR_028591.1	Ect2	0.9961	2.306e-05
1608	NR_033139.1	Crtap	0.9961	2.31e-05
1609	XR_866495.1	Selenbp1	0.9961	2.312e-05
1610	XR_001784990.1	Cma1	0.9961	2.313e-05
1611	ENSMUST00000128634	Uhrf1	0.9961	2.315e-05
1612	ENSMUST00000206358	Gbp10	0.9961	2.315e-05
1613	ENSMUST00000235252	Srgn	0.9961	2.316e-05
1614	ENSMUST00000161681	Mmp14	0.9961	2.318e-05
1615	ENSMUST00000128634	Cenpf	0.9961	2.32e-05
1616	ENSMUST00000193667	Ly6i	0.9961	2.322e-05
1617	NR_045079.1	Il2rb	0.9961	2.325e-05
1618	XR_866791.1	Tmem2	0.9961	2.326e-05
1619	ENSMUST00000188232	Colec12	0.9961	2.328e-05
1620	XR_875471.2	Aldh3b1	0.9961	2.334e-05
1621	XR_385069.3	Mmp14	0.9961	2.334e-05
1622	NR_028591.1	Sla	0.9961	2.336e-05
1623	XR_001782878.1	Adam8	0.996	2.345e-05
1624	ENSMUST00000206358	Hk2	0.996	2.346e-05
1625	ENSMUST00000235252	Ccl3	0.996	2.346e-05
1626	ENSMUST00000227016	Traf3ip3	0.996	2.349e-05
1627	XR_385833.3	Trex1	0.996	2.353e-05
1628	ENSMUST00000218413	Gm35498	0.996	2.355e-05
1629	ENSMUST00000128634	Ifi35	0.996	2.357e-05
1630	ENSMUST00000188232	Cd37	0.996	2.358e-05
1631	ENSMUST00000216597	Epsti1	0.996	2.359e-05
1632	XR_377782.2	Abcg8	0.996	2.359e-05
1633	ENSMUST00000146671	1700047I17Rik2	0.996	2.359e-05
1634	ENSMUST00000161681	Tgm2	0.996	2.361e-05
1635	XR_386679.2	Chst13	0.996	2.361e-05
1636	NR_028591.1	Plcb2	0.996	2.362e-05
1637	ENSMUST00000188232	Mki67	0.996	2.362e-05
1638	ENSMUST00000227016	Esco2	0.996	2.362e-05
1639	XR_875471.2	Plin4	0.996	2.364e-05
1640	ENSMUST00000227016	Ccr5	0.996	2.365e-05
1641	ENSMUST00000182232	Slc27a6	0.996	2.365e-05
1642	ENSMUST00000216597	Anxa4	0.996	2.369e-05
1643	XR_001779684.1	I830077J02Rik	0.996	2.37e-05
1644	ENSMUST00000128634	Cd38	0.996	2.372e-05
1645	NR_033139.1	Ltb4r1	0.996	2.374e-05
1646	ENSMUST00000139492	C130050O18Rik	0.996	2.376e-05
1647	NR_015519.1	C5ar2	0.996	2.377e-05
1648	ENSMUST00000198497	Tnfaip2	0.996	2.382e-05
1649	ENSMUST00000206358	Tap1	0.996	2.383e-05
1650	NR_033139.1	Ccrl2	0.996	2.384e-05
1651	XR_871642.1	Gm3417	0.996	2.384e-05
1652	XR_001779684.1	Plin2	0.996	2.386e-05
1653	XR_377782.2	Gm40892	0.996	2.388e-05
1654	ENSMUST00000230866	Mmp9	0.996	2.391e-05
1655	XR_377567.1	Retnla	0.996	2.394e-05
1656	XR_871642.1	Krt90	0.996	2.396e-05
1657	NR_028591.1	Vrk1	0.996	2.397e-05
1658	NR_045079.1	Tlr11	0.996	2.397e-05
1659	ENSMUST00000209471	Timd4	0.996	2.397e-05
1660	NR_033139.1	Dna2	0.996	2.4e-05
1661	ENSMUST00000181338	Trex1	0.996	2.401e-05
1662	ENSMUST00000232229	Gm41476	0.996	2.401e-05
1663	XR_870863.1	Ube2c	0.996	2.401e-05
1664	XR_873418.2	Nradd	0.996	2.403e-05
1665	XR_001784990.1	Kng2	0.996	2.404e-05
1666	NR_033139.1	Hpn	0.996	2.409e-05
1667	ENSMUST00000227016	Fam111a	0.996	2.411e-05
1668	ENSMUST00000188232	Retnlg	0.996	2.413e-05
1669	ENSMUST00000216597	Soat1	0.996	2.414e-05
1670	XR_385069.3	S100a10	0.996	2.417e-05
1671	ENSMUST00000216597	Mnda	0.996	2.418e-05
1672	NR_028591.1	Amica1	0.996	2.421e-05
1673	XR_876630.2	Tnni2	0.996	2.422e-05
1674	NR_045079.1	Serpina3g	0.996	2.422e-05
1675	XR_377567.1	Mki67	0.996	2.424e-05
1676	XR_375338.2	Mmp27	0.996	2.425e-05
1677	ENSMUST00000193667	Nipal1	0.996	2.427e-05
1678	XR_866907.1	Pglyrp2	0.996	2.427e-05
1679	ENSMUST00000152754	P2ry14	0.996	2.433e-05
1680	ENSMUST00000180796	Plin4	0.996	2.434e-05
1681	NR_015519.1	C5ar1	0.996	2.435e-05
1682	ENSMUST00000216597	Mmp25	0.996	2.436e-05
1683	ENSMUST00000206358	Lag3	0.996	2.44e-05
1684	XR_874006.2	Il7r	0.996	2.44e-05
1685	NR_028591.1	Syk	0.996	2.441e-05
1686	ENSMUST00000128634	Ccl9	0.996	2.443e-05
1687	XR_873418.2	Ifi27	0.996	2.443e-05
1688	ENSMUST00000216597	Igsf6	0.996	2.446e-05
1689	XR_865593.2	Pxmp2	0.996	2.446e-05
1690	ENSMUST00000139492	Pstpip1	0.996	2.448e-05
1691	ENSMUST00000128634	Ptges	0.996	2.449e-05
1692	NR_015598.1	Gimap7	0.996	2.45e-05
1693	NR_015519.1	Cd22	0.996	2.45e-05
1694	NR_026843.1	Gata1	0.996	2.451e-05
1695	XR_377567.1	Atp8b4	0.996	2.451e-05
1696	ENSMUST00000216597	C1s1	0.9959	2.457e-05
1697	ENSMUST00000216597	Ttc7	0.9959	2.46e-05
1698	NR_037955.1	Serpinb9b	0.9959	2.461e-05
1699	ENSMUST00000206358	S100a13	0.9959	2.461e-05
1700	ENSMUST00000235252	Nfam1	0.9959	2.462e-05
1701	ENSMUST00000232288	Trim69	0.9959	2.462e-05
1702	ENSMUST00000216597	Cdc20	0.9959	2.462e-05
1703	ENSMUST00000235252	Cd68	0.9959	2.463e-05
1704	NR_028591.1	S100a11	0.9959	2.464e-05
1705	XR_001783316.1	Rnaset2b	0.9959	2.465e-05
1706	ENSMUST00000181242	Zdhhc19	0.9959	2.467e-05
1707	ENSMUST00000067618	Txnip	0.9959	2.469e-05
1708	XR_386703.3	Il2ra	0.9959	2.475e-05
1709	XR_001779684.1	Apod	0.9959	2.479e-05
1710	XR_386703.3	Ctla4	0.9959	2.479e-05
1711	NR_015499.2	Gm38958	0.9959	2.484e-05
1712	ENSMUST00000216597	Ostf1	0.9959	2.485e-05
1713	ENSMUST00000161943	Eif4ebp1	0.9959	2.488e-05
1714	XR_880087.1	C130050O18Rik	0.9959	2.489e-05
1715	ENSMUST00000216597	A2m	0.9959	2.493e-05
1716	NR_130973.1	Klrd1	0.9959	2.494e-05
1717	NR_015465.2	Ccnb1	0.9959	2.496e-05
1718	ENSMUST00000235252	Ccl22	0.9959	2.499e-05
1719	ENSMUST00000181338	Rasa4	0.9959	2.499e-05
1720	XR_874006.2	Ifih1	0.9959	2.501e-05
1721	XR_385069.3	Plod1	0.9959	2.503e-05
1722	NR_015519.1	Tspan4	0.9959	2.504e-05
1723	ENSMUST00000216597	Ctsh	0.9959	2.51e-05
1724	ENSMUST00000206358	Naip2	0.9959	2.51e-05
1725	XR_001784820.1	Gm6588	0.9959	2.512e-05
1726	ENSMUST00000235252	Rab44	0.9959	2.514e-05
1727	ENSMUST00000218413	Pirb	0.9959	2.516e-05
1728	ENSMUST00000227016	Oas2	0.9959	2.519e-05
1729	ENSMUST00000188232	Aurkb	0.9959	2.519e-05
1730	NR_130973.1	Snx8	0.9959	2.523e-05
1731	ENSMUST00000160126	4933406M09Rik	0.9959	2.525e-05
1732	ENSMUST00000216597	Ikzf3	0.9959	2.53e-05
1733	XR_001779684.1	Emp3	0.9959	2.53e-05
1734	ENSMUST00000218413	Parp3	0.9959	2.532e-05
1735	ENSMUST00000216597	Vsir	0.9959	2.532e-05
1736	ENSMUST00000216842	Cpa4	0.9959	2.533e-05
1737	ENSMUST00000147681	Runx1	0.9959	2.534e-05
1738	ENSMUST00000161943	Ptger4	0.9959	2.536e-05
1739	XR_870863.1	Tor3a	0.9959	2.536e-05
1740	ENSMUST00000218264	Psmb9	0.9959	2.537e-05
1741	NR_136933.1	Ihh	0.9959	2.54e-05
1742	XR_377567.1	Ctla2a	0.9959	2.545e-05
1743	ENSMUST00000161943	Ap1g2	0.9959	2.546e-05
1744	XR_874006.2	Mmp10	0.9959	2.546e-05
1745	XR_874006.2	Bin2	0.9959	2.547e-05
1746	ENSMUST00000188232	H2-Q7	0.9959	2.547e-05
1747	ENSMUST00000128634	Glipr2	0.9959	2.548e-05
1748	ENSMUST00000228514	1700047I17Rik2	0.9959	2.548e-05
1749	XR_375275.3	Rai14	0.9959	2.551e-05
1750	ENSMUST00000206358	Rasal3	0.9959	2.555e-05
1751	NR_015519.1	Aspg	0.9959	2.557e-05
1752	XR_001779803.1	Figla	0.9959	2.559e-05
1753	ENSMUST00000216597	Pla2g4a	0.9959	2.561e-05
1754	NR_033139.1	Col16a1	0.9959	2.567e-05
1755	ENSMUST00000216597	Mdfic	0.9959	2.57e-05
1756	ENSMUST00000152754	Ctcfl	0.9959	2.576e-05
1757	ENSMUST00000168990	Aqp1	0.9958	2.584e-05
1758	NR_045079.1	Ulbp1	0.9958	2.584e-05
1759	ENSMUST00000128634	Tbxas1	0.9958	2.584e-05
1760	XR_385069.3	Trim25	0.9958	2.586e-05
1761	ENSMUST00000168990	Pbxip1	0.9958	2.586e-05
1762	ENSMUST00000216597	Wdr62	0.9958	2.589e-05
1763	NR_015519.1	Vim	0.9958	2.594e-05
1764	ENSMUST00000218413	Stag3	0.9958	2.597e-05
1765	ENSMUST00000128634	2023-09-01	0.9958	2.598e-05
1766	ENSMUST00000161681	Gsg2	0.9958	2.598e-05
1767	ENSMUST00000206358	Hmmr	0.9958	2.601e-05
1768	XR_874006.2	Trim30a	0.9958	2.603e-05
1769	ENSMUST00000231102	3830403N18Rik	0.9958	2.614e-05
1770	XR_870863.1	Nr4a1	-0.9958	2.619e-05
1771	XR_874006.2	Sepp1	0.9958	2.619e-05
1772	ENSMUST00000159539	Axl	0.9958	2.622e-05
1773	ENSMUST00000216597	Themis2	0.9958	2.624e-05
1774	NR_015531.1	Hspb6	-0.9958	2.627e-05
1775	XR_385069.3	D17H6S56E-5	0.9958	2.629e-05
1776	NR_033147.1	Arrdc1	0.9958	2.631e-05
1777	ENSMUST00000180796	Hp	0.9958	2.632e-05
1778	XR_880087.1	Zc3h12a	0.9958	2.633e-05
1779	XR_001779684.1	Slc25a45	0.9958	2.637e-05
1780	ENSMUST00000216597	Cmtm7	0.9958	2.64e-05
1781	XR_377567.1	Pla2g15	0.9958	2.641e-05
1782	ENSMUST00000188232	Fxyd5	0.9958	2.644e-05
1783	ENSMUST00000182232	Kng2	0.9958	2.644e-05
1784	ENSMUST00000206358	Samsn1	0.9958	2.658e-05
1785	NR_045079.1	Traf3ip3	0.9958	2.659e-05
1786	ENSMUST00000206358	Psmb9	0.9958	2.66e-05
1787	XR_377567.1	Wfdc17	0.9958	2.661e-05
1788	ENSMUST00000032900	Gng5	0.9958	2.665e-05
1789	ENSMUST00000218264	Ifi44	0.9958	2.666e-05
1790	XR_866791.1	BC147527	0.9958	2.668e-05
1791	XR_001781413.1	Krt90	0.9958	2.67e-05
1792	NR_033139.1	Crip1	0.9958	2.67e-05
1793	NR_045079.1	Clec2d	0.9958	2.673e-05
1794	XR_386703.3	Ercc6l	0.9958	2.674e-05
1795	ENSMUST00000161943	Mbnl3	0.9958	2.678e-05
1796	NR_015465.2	Ncf4	0.9958	2.68e-05
1797	ENSMUST00000181444	Mmp13	0.9958	2.682e-05
1798	ENSMUST00000218413	C4b	0.9958	2.685e-05
1799	XR_386679.2	Trim69	0.9958	2.686e-05
1800	XR_386703.3	Tmem26	0.9958	2.686e-05
1801	XR_385833.3	Cass4	0.9958	2.688e-05
1802	ENSMUST00000237144	Il18rap	0.9958	2.697e-05
1803	ENSMUST00000188232	Ccr3	0.9958	2.697e-05
1804	XR_387233.3	Lrrc52	0.9958	2.698e-05
1805	ENSMUST00000189853	Tigit	0.9958	2.701e-05
1806	XR_001779684.1	Tgfbr2	0.9958	2.703e-05
1807	ENSMUST00000218413	Dennd2d	0.9958	2.703e-05
1808	XR_386703.3	Tmem8	0.9957	2.707e-05
1809	XR_001782817.1	Rnaset2b	0.9957	2.711e-05
1810	NR_015465.2	Arap1	0.9957	2.713e-05
1811	XR_866495.1	S100a9	0.9957	2.713e-05
1812	NR_136933.1	Asprv1	0.9957	2.714e-05
1813	XR_375275.3	Ggt5	0.9957	2.717e-05
1814	ENSMUST00000139492	Tnfrsf13b	0.9957	2.718e-05
1815	ENSMUST00000128634	Lilrb4a	0.9957	2.726e-05
1816	XR_386703.3	Ier3	0.9957	2.728e-05
1817	ENSMUST00000206358	Abca1	0.9957	2.731e-05
1818	NR_045079.1	Il2rg	0.9957	2.734e-05
1819	ENSMUST00000218413	Man2b1	0.9957	2.739e-05
1820	XR_877478.1	Myod1	0.9957	2.739e-05
1821	ENSMUST00000224554	Col26a1	0.9957	2.74e-05
1822	XR_880563.2	Ube2c	0.9957	2.74e-05
1823	XR_870863.1	Car5b	0.9957	2.746e-05
1824	XR_876630.2	Ubash3a	0.9957	2.748e-05
1825	XR_001779676.1	Cmah	0.9957	2.748e-05
1826	ENSMUST00000188232	Rrbp1	0.9957	2.75e-05
1827	NR_033139.1	Pbxip1	0.9957	2.757e-05
1828	ENSMUST00000159539	Gfap	0.9957	2.758e-05
1829	ENSMUST00000206358	Cd86	0.9957	2.758e-05
1830	XR_377567.1	Unc13d	0.9957	2.768e-05
1831	XR_376460.3	Gpr171	0.9957	2.775e-05
1832	XR_385833.3	Kcnv1	-0.9957	2.78e-05
1833	XR_870863.1	Pxmp2	0.9957	2.78e-05
1834	XR_001779684.1	Cnr2	0.9957	2.783e-05
1835	ENSMUST00000188232	Ppp1r18	0.9957	2.784e-05
1836	XR_377539.3	Gpr50	0.9957	2.784e-05
1837	ENSMUST00000211940	Cd8b1	0.9957	2.787e-05
1838	XR_874006.2	Siglecf	0.9957	2.787e-05
1839	XR_866791.1	Gpr171	0.9957	2.788e-05
1840	XR_386703.3	Fcrlb	0.9957	2.788e-05
1841	XR_386703.3	Mcoln2	0.9957	2.79e-05
1842	XR_874911.1	Gmip	0.9957	2.794e-05
1843	NR_028591.1	Ccl6	0.9957	2.795e-05
1844	NR_130973.1	Cdt1	0.9957	2.798e-05
1845	ENSMUST00000214925	Sult1a1	-0.9957	2.803e-05
1846	NR_033139.1	Wasf2	0.9957	2.805e-05
1847	ENSMUST00000128634	Ms4a6b	0.9957	2.809e-05
1848	XR_385069.3	Apobec3	0.9957	2.809e-05
1849	XR_104764.4	Hist1h2an	0.9957	2.81e-05
1850	ENSMUST00000180796	Aspg	0.9957	2.811e-05
1851	ENSMUST00000206358	Irf8	0.9957	2.813e-05
1852	ENSMUST00000216597	Casp6	0.9957	2.814e-05
1853	ENSMUST00000216597	Lcn2	0.9957	2.82e-05
1854	XR_001779684.1	H2-DMb2	0.9957	2.822e-05
1855	NR_028591.1	Car6	0.9957	2.823e-05
1856	ENSMUST00000161664	P2ry14	0.9957	2.824e-05
1857	ENSMUST00000216597	Cfb	0.9957	2.825e-05
1858	NR_028591.1	Arhgap30	0.9957	2.825e-05
1859	ENSMUST00000185809	7530416G11Rik	0.9957	2.825e-05
1860	NR_015465.2	Lgmn	0.9957	2.826e-05
1861	ENSMUST00000222424	Hsh2d	0.9957	2.828e-05
1862	NR_033139.1	Rgs1	0.9957	2.83e-05
1863	ENSMUST00000224554	Batf	0.9957	2.83e-05
1864	ENSMUST00000218264	Pde3b	0.9957	2.831e-05
1865	ENSMUST00000189853	Cd200r3	0.9957	2.832e-05
1866	NR_033139.1	Rinl	0.9957	2.833e-05
1867	XR_378387.2	Gm40892	0.9957	2.833e-05
1868	ENSMUST00000168990	Cd109	0.9957	2.834e-05
1869	ENSMUST00000208339	Cyp2ab1	0.9956	2.834e-05
1870	XR_378425.3	Hist1h2an	0.9956	2.836e-05
1871	ENSMUST00000147681	Ciita	0.9956	2.836e-05
1872	XR_385062.2	Dab2	0.9956	2.844e-05
1873	XR_377567.1	Gmfg	0.9956	2.846e-05
1874	XR_385833.3	Adgrg5	0.9956	2.847e-05
1875	XR_870863.1	Axl	0.9956	2.849e-05
1876	ENSMUST00000206358	Ptgs1	0.9956	2.854e-05
1877	ENSMUST00000208339	Mmp12	0.9956	2.859e-05
1878	ENSMUST00000128634	Pdpn	0.9956	2.859e-05
1879	NR_110425.1	Gimap7	0.9956	2.86e-05
1880	NR_033139.1	Tnfaip2	0.9956	2.863e-05
1881	XR_104764.4	Gm5483	0.9956	2.866e-05
1882	NR_015519.1	Fas	0.9956	2.867e-05
1883	ENSMUST00000206358	Rnf213	0.9956	2.868e-05
1884	XR_385833.3	Pdlim4	0.9956	2.872e-05
1885	ENSMUST00000218413	Dhrs1	0.9956	2.874e-05
1886	ENSMUST00000216597	Gna15	0.9956	2.88e-05
1887	XR_875471.2	Nuf2	0.9956	2.886e-05
1888	ENSMUST00000139492	Dhrs9	0.9956	2.889e-05
1889	ENSMUST00000213234	Klrc1	0.9956	2.898e-05
1890	ENSMUST00000230866	BC147527	0.9956	2.9e-05
1891	ENSMUST00000216597	Ugt1a7c	0.9956	2.902e-05
1892	XR_001782878.1	Ercc6l	0.9956	2.904e-05
1893	XR_869176.2	Gm40991	0.9956	2.906e-05
1894	ENSMUST00000216597	Nagpa	0.9956	2.906e-05
1895	ENSMUST00000189853	9830107B12Rik	0.9956	2.908e-05
1896	XR_001783316.1	Clec4g	0.9956	2.909e-05
1897	NR_130973.1	Sbno2	0.9956	2.911e-05
1898	ENSMUST00000128307	Gal3st4	0.9956	2.92e-05
1899	ENSMUST00000161681	C5ar1	0.9956	2.924e-05
1900	NR_130973.1	Ptger4	0.9956	2.929e-05
1901	ENSMUST00000128634	Lrmp	0.9956	2.93e-05
1902	ENSMUST00000139492	Qsox1	0.9956	2.932e-05
1903	ENSMUST00000188232	Cd27	0.9956	2.937e-05
1904	NR_040431.1	Runx3	0.9956	2.94e-05
1905	XR_880087.1	Slc1a5	0.9956	2.943e-05
1906	XR_381404.3	Glb1l3	0.9956	2.945e-05
1907	XR_377567.1	Ptpn18	0.9956	2.951e-05
1908	ENSMUST00000161943	Rai14	0.9956	2.952e-05
1909	XR_880563.2	Tap1	0.9956	2.954e-05
1910	ENSMUST00000206358	Gm14461	0.9956	2.958e-05
1911	XR_880563.2	Ifit1	0.9956	2.96e-05
1912	ENSMUST00000156508	Timd4	0.9956	2.961e-05
1913	XR_385069.3	Nuak2	0.9956	2.962e-05
1914	XR_880563.2	Oasl2	0.9956	2.963e-05
1915	NR_033139.1	Sh3bp2	0.9956	2.965e-05
1916	XR_385833.3	Naprt	0.9955	2.975e-05
1917	NR_015465.2	Cd200r1	0.9955	2.976e-05
1918	XR_001782878.1	Rab44	0.9955	2.979e-05
1919	ENSMUST00000128634	Ggta1	0.9955	2.981e-05
1920	ENSMUST00000216597	Arpc1b	0.9955	2.981e-05
1921	NR_015519.1	Cdk1	0.9955	2.983e-05
1922	ENSMUST00000214925	Ccdc125	-0.9955	2.983e-05
1923	ENSMUST00000206358	Vsir	0.9955	2.984e-05
1924	NR_033139.1	Pira2	0.9955	2.984e-05
1925	XR_385069.3	Crip1	0.9955	2.985e-05
1926	ENSMUST00000181338	Stom	0.9955	2.985e-05
1927	XR_377567.1	Siglecg	0.9955	2.987e-05
1928	XR_382670.3	Abcb1b	0.9955	2.987e-05
1929	XR_874757.1	Fbn1	0.9955	2.988e-05
1930	ENSMUST00000206358	A630001G21Rik	0.9955	2.992e-05
1931	NR_040454.1	Sprr1a	0.9955	2.999e-05
1932	XR_001779684.1	Clic1	0.9955	3e-05
1933	XR_001778024.1	Clec4g	0.9955	3e-05
1934	XR_375275.3	Msx3	0.9955	3.001e-05
1935	NR_130973.1	Kif4	0.9955	3.002e-05
1936	ENSMUST00000188232	Klrk1	0.9955	3.003e-05
1937	ENSMUST00000147681	Casp12	0.9955	3.004e-05
1938	ENSMUST00000159539	Egr4	-0.9955	3.005e-05
1939	XR_386703.3	Rab19	0.9955	3.015e-05
1940	NR_015519.1	Eef2kmt	0.9955	3.016e-05
1941	XR_866791.1	Clec4a4	0.9955	3.019e-05
1942	ENSMUST00000230866	Ctcfl	0.9955	3.021e-05
1943	XR_874006.2	Nmi	0.9955	3.026e-05
1944	XR_866791.1	Gm14085	0.9955	3.029e-05
1945	XR_377567.1	Bcl3	0.9955	3.029e-05
1946	XR_875471.2	Cd300lf	0.9955	3.031e-05
1947	NR_105031.1	Gpr50	0.9955	3.032e-05
1948	NR_033139.1	Rbm47	0.9955	3.032e-05
1949	ENSMUST00000216597	Vasp	0.9955	3.035e-05
1950	ENSMUST00000181338	Man2b1	0.9955	3.038e-05
1951	ENSMUST00000216597	Cyth4	0.9955	3.039e-05
1952	XR_874581.2	LOC102634296	0.9955	3.04e-05
1953	ENSMUST00000180442	Klhl41	0.9955	3.041e-05
1954	NR_028591.1	Ifi30	0.9955	3.044e-05
1955	ENSMUST00000128634	Sh2d2a	0.9955	3.048e-05
1956	ENSMUST00000235252	Ifitm1	0.9955	3.048e-05
1957	ENSMUST00000188232	Lacc1	0.9955	3.05e-05
1958	XR_385069.3	Dcn	0.9955	3.051e-05
1959	XR_382670.3	Gm12185	0.9955	3.053e-05
1960	NR_028591.1	Tnfsf14	0.9955	3.055e-05
1961	XR_001779684.1	Ifnar2	0.9955	3.056e-05
1962	NR_027896.1	Cntf	0.9955	3.063e-05
1963	ENSMUST00000218264	5430427O19Rik	0.9955	3.063e-05
1964	NR_026843.1	Gbp8	0.9955	3.068e-05
1965	NR_028591.1	Dse	0.9955	3.07e-05
1966	NR_040431.1	Mmp19	0.9955	3.071e-05
1967	ENSMUST00000218413	Crip1	0.9955	3.072e-05
1968	ENSMUST00000181338	Pnpla7	0.9955	3.073e-05
1969	NR_033139.1	Scamp2	0.9955	3.076e-05
1970	XR_875471.2	Prdx6	0.9955	3.081e-05
1971	NR_130973.1	Qsox1	0.9955	3.082e-05
1972	XR_001783387.1	Fam183b	0.9955	3.082e-05
1973	ENSMUST00000145448	Timd4	0.9955	3.082e-05
1974	ENSMUST00000218264	Zbtb42	0.9955	3.082e-05
1975	XR_865310.1	Gm41476	0.9955	3.083e-05
1976	XR_001779684.1	Dmrtb1	0.9955	3.085e-05
1977	ENSMUST00000128634	Nlrp1b	0.9955	3.085e-05
1978	XR_880087.1	Ear6	0.9955	3.095e-05
1979	XR_374846.3	1700047I17Rik2	0.9955	3.096e-05
1980	XR_871377.1	1700047I17Rik2	0.9955	3.096e-05
1981	ENSMUST00000219218	1700047I17Rik2	0.9955	3.096e-05
1982	ENSMUST00000152923	1700047I17Rik2	0.9955	3.096e-05
1983	ENSMUST00000210869	1700047I17Rik2	0.9955	3.096e-05
1984	XR_377578.1	1700047I17Rik2	0.9955	3.096e-05
1985	XR_871897.2	Serpina3m	0.9955	3.098e-05
1986	ENSMUST00000159539	Prdx6	0.9955	3.099e-05
1987	XR_001781422.1	Gvin1	0.9954	3.102e-05
1988	ENSMUST00000188232	Slfn5	0.9954	3.102e-05
1989	ENSMUST00000224554	Serpina3f	0.9954	3.103e-05
1990	ENSMUST00000128634	Arhgap9	0.9954	3.106e-05
1991	XR_001779684.1	Ddx58	0.9954	3.108e-05
1992	ENSMUST00000162391	1700047I17Rik2	0.9954	3.111e-05
1993	NR_130973.1	Npl	0.9954	3.112e-05
1994	XR_873418.2	Dpep2	0.9954	3.112e-05
1995	ENSMUST00000201815	1700047I17Rik2	0.9954	3.113e-05
1996	XR_874006.2	Clec4a3	0.9954	3.113e-05
1997	NR_130973.1	Alox5	0.9954	3.114e-05
1998	ENSMUST00000149974	1700047I17Rik2	0.9954	3.116e-05
1999	ENSMUST00000168990	Hpn	0.9954	3.118e-05
[truncated: 233,241+ more rows]
