# Supplementary material for: Identification and coregulation pattern analysis of long noncoding RNAs in the mouse brain after Angiostrongylus cantonensis infection
Source: Parasit Vectors. 2024 May 7;17:205. doi: 10.1186/s13071-024-06278-6 (PMC11077716; doi:10.1186/s13071-024-06278-6)
Supplement: Supplementary file 11 — Additional file 11: Table S11. PPI network diagram data. [file 13071_2024_6278_MOESM11_ESM.xlsx]

## Sheet: top_50_diff-infected-14d-vs-neg
gene1	gene_type	gene2	gene_type.1	combined_score
Apbb1ip	Up	Tln1	Up	999
Aurkb	Up	Bub1	Up	999
Aurkb	Up	Bub1b	Up	999
Aurkb	Up	Ccnb1	Up	999
Aurkb	Up	Ccnb2	Up	999
Aurkb	Up	Cdc20	Up	999
Aurkb	Up	Cdca8	Up	999
Aurkb	Up	Kif2c	Up	999
Aurkb	Up	Ndc80	Up	999
B2m	Up	H2-D1	Up	999
B2m	Up	H2-K1	Up	999
Birc3	Up	Tlr4	Up	999
Birc5	Up	Cdca8	Up	999
Bub1	Up	Cdc20	Up	999
Bub1	Up	Cdk1	Up	999
Bub1	Up	Cenpe	Up	999
Bub1	Up	Ndc80	Up	999
Bub1	Up	Nuf2	Up	999
Bub1	Up	Plk1	Up	999
Bub1b	Up	Ccna2	Up	999
Bub1b	Up	Cdc20	Up	999
Bub1b	Up	Cdk1	Up	999
Bub1b	Up	Cenpe	Up	999
Bub1b	Up	Ndc80	Up	999
Bub1b	Up	Nek2	Up	999
C1qa	Up	C1qb	Up	999
C1qb	Up	C1qc	Up	999
Ccl5	Up	Ccr5	Up	999
Ccna2	Up	Cdc20	Up	999
Ccna2	Up	Cdc6	Up	999
Ccna2	Up	Cdk1	Up	999
Ccna2	Up	Cdk2	Up	999
Ccnb1	Up	Ccnb2	Up	999
Ccnb1	Up	Cdc20	Up	999
Ccnb1	Up	Cdk1	Up	999
Ccnb1	Up	Plk1	Up	999
Ccnb2	Up	Cdc20	Up	999
Ccnb2	Up	Cdk1	Up	999
Cd180	Up	Ly86	Up	999
Cd274	Up	Pdcd1	Up	999
Cd40	Up	Cd40lg	Up	999
Cdc20	Up	Cdk1	Up	999
Cdc20	Up	Espl1	Up	999
Cdc20	Up	Fbxo5	Up	999
Cdc20	Up	Nek2	Up	999
Cdc20	Up	Plk1	Up	999
Cdc20	Up	Pttg1	Up	999
Cdc20	Up	Ube2c	Up	999
Cdc25c	Up	Cdk1	Up	999
Cdc6	Up	Cdk2	Up	999
