# Supplementary material for: Identification and coregulation pattern analysis of long noncoding RNAs in the mouse brain after Angiostrongylus cantonensis infection
Source: Parasit Vectors. 2024 May 7;17:205. doi: 10.1186/s13071-024-06278-6 (PMC11077716; doi:10.1186/s13071-024-06278-6)
Supplement: Supplementary file 12 — Additional file 12: Network diagram data between lncRNA and target genes. [file 13071_2024_6278_MOESM12_ESM.xlsx]

## Sheet: network
source	type	target	type	log2FoldChange	log2FoldChange
ENSMUST00000147681	lncRNA	Arg1	gene	4.48652	10.2366
ENSMUST00000147681	lncRNA	Ccl2	gene	4.48652	10.5921
ENSMUST00000147681	lncRNA	Ccl8	gene	4.48652	13.2502
ENSMUST00000147681	lncRNA	Ccl9	gene	4.48652	8.60241
ENSMUST00000147681	lncRNA	Cd209e	gene	4.48652	12.843
ENSMUST00000147681	lncRNA	Chil3	gene	4.48652	11.9921
ENSMUST00000147681	lncRNA	F10	gene	4.48652	11.6805
ENSMUST00000147681	lncRNA	Gm15056	gene	4.48652	9.47508
ENSMUST00000147681	lncRNA	Il1rn	gene	4.48652	8.41188
ENSMUST00000147681	lncRNA	Retnla	gene	4.48652	8.68604
ENSMUST00000147681	lncRNA	Rnase2a	gene	4.48652	11.0748
ENSMUST00000147681	lncRNA	Tfec	gene	4.48652	8.81032
ENSMUST00000206358	lncRNA	Arg1	gene	3.45555	10.2366
ENSMUST00000206358	lncRNA	Ccl9	gene	3.45555	8.60241
ENSMUST00000206358	lncRNA	Chil3	gene	3.45555	11.9921
ENSMUST00000206358	lncRNA	Ear2	gene	3.45555	9.17393
ENSMUST00000206358	lncRNA	F10	gene	3.45555	11.6805
ENSMUST00000206358	lncRNA	Gm15056	gene	3.45555	9.47508
ENSMUST00000206358	lncRNA	Il1rn	gene	3.45555	8.41188
ENSMUST00000206358	lncRNA	Retnla	gene	3.45555	8.68604
ENSMUST00000206358	lncRNA	Rnase2a	gene	3.45555	11.0748
ENSMUST00000206358	lncRNA	Saa3	gene	3.45555	8.63277
NR_015519.1	lncRNA	Arg1	gene	5.02518	10.2366
NR_015519.1	lncRNA	Ccl2	gene	5.02518	10.5921
NR_015519.1	lncRNA	Ccl8	gene	5.02518	13.2502
NR_015519.1	lncRNA	Ccl9	gene	5.02518	8.60241
NR_015519.1	lncRNA	Chil3	gene	5.02518	11.9921
NR_015519.1	lncRNA	Col3a1	gene	5.02518	3.82391
NR_015519.1	lncRNA	Ear2	gene	5.02518	9.17393
NR_015519.1	lncRNA	F10	gene	5.02518	11.6805
NR_015519.1	lncRNA	Gatsl3	gene	5.02518	1.06167
NR_015519.1	lncRNA	Gm15056	gene	5.02518	9.47508
NR_015519.1	lncRNA	Il1rn	gene	5.02518	8.41188
NR_015519.1	lncRNA	Plekhf1	gene	5.02518	1.24621
NR_015519.1	lncRNA	Ppic	gene	5.02518	1.42918
NR_015519.1	lncRNA	Retnla	gene	5.02518	8.68604
NR_015519.1	lncRNA	Saa3	gene	5.02518	8.63277
NR_015519.1	lncRNA	Trim47	gene	5.02518	1.22129
NR_033139.1	lncRNA	Arg1	gene	3.32661	10.2366
NR_033139.1	lncRNA	Ccl2	gene	3.32661	10.5921
NR_033139.1	lncRNA	Ccl8	gene	3.32661	13.2502
NR_033139.1	lncRNA	Ccl9	gene	3.32661	8.60241
NR_033139.1	lncRNA	Chil3	gene	3.32661	11.9921
NR_033139.1	lncRNA	Col3a1	gene	3.32661	3.82391
NR_033139.1	lncRNA	Ear2	gene	3.32661	9.17393
NR_033139.1	lncRNA	F10	gene	3.32661	11.6805
NR_033139.1	lncRNA	Gatsl3	gene	3.32661	1.06167
NR_033139.1	lncRNA	Gm15056	gene	3.32661	9.47508
NR_033139.1	lncRNA	Il1rn	gene	3.32661	8.41188
NR_033139.1	lncRNA	Plekhf1	gene	3.32661	1.24621
NR_033139.1	lncRNA	Ppic	gene	3.32661	1.42918
NR_033139.1	lncRNA	Retnla	gene	3.32661	8.68604
NR_033139.1	lncRNA	Rnase2a	gene	3.32661	11.0748
NR_033139.1	lncRNA	Saa3	gene	3.32661	8.63277
NR_033139.1	lncRNA	Trim47	gene	3.32661	1.22129
NR_037955.1	lncRNA	Col3a1	gene	9.10697	3.82391
NR_037955.1	lncRNA	Gatsl3	gene	9.10697	1.06167
NR_037955.1	lncRNA	Plekhf1	gene	9.10697	1.24621
NR_037955.1	lncRNA	Ppic	gene	9.10697	1.42918
NR_037955.1	lncRNA	Trim47	gene	9.10697	1.22129
NR_130973.1	lncRNA	Arg1	gene	6.72283	10.2366
NR_130973.1	lncRNA	Ccl2	gene	6.72283	10.5921
NR_130973.1	lncRNA	Ccl8	gene	6.72283	13.2502
NR_130973.1	lncRNA	Ccl9	gene	6.72283	8.60241
NR_130973.1	lncRNA	Chil3	gene	6.72283	11.9921
NR_130973.1	lncRNA	Col3a1	gene	6.72283	3.82391
NR_130973.1	lncRNA	Ear2	gene	6.72283	9.17393
NR_130973.1	lncRNA	F10	gene	6.72283	11.6805
NR_130973.1	lncRNA	Gatsl3	gene	6.72283	1.06167
NR_130973.1	lncRNA	Gm15056	gene	6.72283	9.47508
NR_130973.1	lncRNA	Il1rn	gene	6.72283	8.41188
NR_130973.1	lncRNA	Plekhf1	gene	6.72283	1.24621
NR_130973.1	lncRNA	Ppic	gene	6.72283	1.42918
NR_130973.1	lncRNA	Retnla	gene	6.72283	8.68604
NR_130973.1	lncRNA	Rnase2a	gene	6.72283	11.0748
NR_130973.1	lncRNA	Saa3	gene	6.72283	8.63277
NR_130973.1	lncRNA	Tfec	gene	6.72283	8.81032
NR_130973.1	lncRNA	Trim47	gene	6.72283	1.22129
